# Supplementary material for: Macrocyclization of linear molecules by deep learning to facilitate macrocyclic drug candidates discovery
Source: Nat Commun. 2023 Jul 28;14:4552. doi: 10.1038/s41467-023-40219-8 (PMC10382584; doi:10.1038/s41467-023-40219-8)
Supplement: Supplementary file 4 — Source Data [file 41467_2023_40219_MOESM4_ESM.xlsx]

## Sheet: Table 1
	Macformer, aug.=None, n=10 independent experiments		Recovery (%)		Validity (%)		Uniqueness (%)		Noveltymol (%)		Noveltylinker (%)		Macrocyclization (%)
		1	97.7031	1	73.6036	1	44.0339	1	83.482	1	47.395	1	97.2145
		2	49.8969	2	65.7932	2	65.1394	2	89.9417	2	39.4251	2	94.6278
		3	50.3639	3	65.9758	3	65.4666	3	89.9963	3	40.6399	3	94.8496
		4	50.1241	4	65.6333	4	65.3852	4	89.9365	4	39.506	4	94.7349
		5	49.7539	5	65.8496	5	65.3679	5	89.9493	5	40.0068	5	94.7108
		6	50.2798	6	66.2492	6	65.4136	6	89.9266	6	39.0112	6	94.8337
		7	50.162	7	66.0241	7	65.3104	7	89.9787	7	39.7372	7	94.6128
		8	50.1788	8	66.1668	8	65.3088	8	89.8716	8	39.6152	8	94.7976
		9	50.0021	9	66.0973	9	65.2221	9	90.0065	9	40.7245	9	94.6661
		10	50.0568	10	66.038	10	65.1871	10	89.914	10	39.5199	10	94.9927
	Macformer, aug.=2, n=10 independent experiments		Recovery (%)		Validity (%)		Uniqueness (%)		Noveltymol (%)		Noveltylinker (%)		Macrocyclization (%)
		1	97.9134	1	84.471	1	65.078	1	92.0298	1	58.1419	1	99.1069
		2	95.8899	2	79.9537	2	64.4514	2	91.5572	2	59.0836	2	98.5518
		3	95.8353	3	80.0156	3	64.3448	3	91.5473	3	59.5725	3	98.5685
		4	95.9573	4	79.9937	4	64.3508	4	91.5409	4	59.1926	4	98.484
		5	95.9699	5	79.7594	5	64.1728	5	91.4867	5	58.8219	5	98.5526
		6	95.8605	6	79.756	6	64.3411	6	91.5119	6	58.9618	6	98.6113
		7	95.8479	7	79.7981	7	64.3567	7	91.5242	7	58.7043	7	98.5927
		8	96.0162	8	79.9108	8	64.3696	8	91.5289	8	58.9858	8	98.5811
		9	95.7806	9	79.8839	9	64.4882	9	91.5318	9	58.6276	9	98.6183
		10	95.8184	10	79.8822	10	64.3943	10	91.5413	10	59.0165	10	98.5467
	Macformer, aug.=5, n=10 independent experiments		Recovery (%)		Validity (%)		Uniqueness (%)		Noveltymol (%)		Noveltylinker (%)		Macrocyclization (%)
		1	97.9765	1	86.1848	1	65.7183	1	92.2733	1	60.2038	1	99.1184
		2	97.417	2	81.5052	2	65.43	2	91.7582	2	62.4123	2	98.7584
		3	97.4465	3	81.5851	3	65.3004	3	91.7554	3	62.2589	3	98.7295
		4	97.4002	4	81.5056	4	65.2789	4	91.7304	4	62.2322	4	98.7262
		5	97.5558	5	81.3739	5	65.2998	5	91.711	5	62.4817	5	98.7523
		6	97.4549	6	81.3462	6	65.3391	6	91.7258	6	62.1987	6	98.7859
		7	97.5895	7	81.4362	7	65.2938	7	91.73	7	62.2074	7	98.7848
		8	97.5811	8	81.5561	8	65.2803	8	91.7373	8	62.5678	8	98.7918
		9	97.4801	9	81.3403	9	65.2529	9	91.7087	9	62.0952	9	98.8072
		10	97.4591	10	81.551	10	65.4195	10	91.7434	10	62.456	10	98.7423
	Macformer, aug.=10, n=10 independent experiments		Recovery (%)		Validity (%)		Uniqueness (%)		Noveltymol (%)		Noveltylinker (%)		Macrocyclization (%)
		1	97.0048	1	87.2832	1	65.8007	1	92.4211	1	57.5065	1	98.5189
		2	97.03	2	82.1085	2	64.4292	2	91.7282	2	61.0687	2	98.505
		3	97.0721	3	82.1249	3	64.2396	3	91.6911	3	60.232	3	98.4961
		4	97.0973	4	82.2275	4	64.3083	4	91.6968	4	60.3636	4	98.3803
		5	97.0132	5	81.9915	5	64.2246	5	91.6645	5	60.6397	5	98.4478
		6	97.009	6	81.9709	6	64.252	6	91.6771	6	60.6278	6	98.452
		7	96.9417	7	82.0306	7	64.2488	7	91.6836	7	60.4755	7	98.4563
		8	97.0889	8	82.0967	8	64.3647	8	91.6861	8	60.6435	8	98.4261
		9	96.9627	9	81.9629	9	64.1674	9	91.6557	9	60.9064	9	98.4826
		10	96.9459	10	82.0584	10	64.3204	10	91.6964	10	60.2011	10	98.3892
	MacLS_self, n=3 independent experiments		Recovery (%)		Validity (%)		Uniqueness (%)		Noveltymol (%)		Noveltylinker (%)		Macrocyclization (%)
		1	0	1	17.44	1	95.35	1	100	1	0	1	100
		2	0.02	2	16.75	2	95.32	2	99.99	2	0	2	100
		3	0	3	16.96	3	95.33	3	100	3	0	3	100
	MacLS_extra, n=3 independent experiments		Recovery (%)		Validity (%)		Uniqueness (%)		Noveltymol (%)		Noveltylinker (%)		Macrocyclization (%)
		1	4.43	1	89.61	1	96.24	1	99.63	1	0	1	100
		2	4.08	2	89.68	2	96.34	2	99.66	2	0	2	100
		3	3.96	3	89.67	3	96.38	3	99.67	3	0	3	100

## Sheet: Table 2
	Macformer, aug.=None, n=10 independent experiments		Recovery (%)		Validity (%)		Uniqueness (%)		Noveltymol (%)		Noveltylinker (%)		Macrocyclization (%)
		1	6.57539	1	79.0236	1	20.8316	1	93.6748	1	48.9325	1	98.457
		2	2.41398	2	72.2861	2	50.1171	2	96.2506	2	40.7576	2	96.1959
		3	2.26986	3	72.5149	3	50.9254	3	96.4584	3	42.623	3	96.0437
		4	2.34192	4	71.661	4	50.7403	4	96.413	4	45.2933	4	96.3783
		5	2.1978	5	72.0483	5	50.8451	5	96.3708	5	43.769	5	96.2429
		6	2.41398	6	72.1149	6	51.1029	6	96.2165	6	43.578	6	95.8254
		7	2.5581	7	72.6103	7	50.9874	7	96.4235	7	45.8944	7	96.3359
		8	2.30589	8	72.0591	8	50.12	8	96.2839	8	43.6261	8	96.2989
		9	1.81949	9	72.3509	9	50.8565	9	96.5239	9	44.375	9	95.8629
		10	2.08971	10	72.4662	10	50.9223	10	96.3777	10	43.5414	10	96.2849
	Macformer, aug.=2, n=10 independent experiments		Recovery (%)		Validity (%)		Uniqueness (%)		Noveltymol (%)		Noveltylinker (%)		Macrocyclization (%)
		1	66.7087	1	85.5467	1	28.9026	1	98.725	1	54.7502	1	99.286
		2	77.8058	2	81.897	2	46.9919	2	99.4196	2	52.7391	2	99.5553
		3	77.6076	3	81.4628	3	46.862	3	99.3441	3	52.7242	3	99.4243
		4	77.2113	4	81.4556	4	46.8462	4	99.3721	4	53.1663	4	99.4996
		5	77.2113	5	81.5493	5	46.7571	5	99.3716	5	52.7202	5	99.4661
		6	77.2473	6	81.452	6	46.4259	6	99.3473	6	52.4506	6	99.5522
		7	77.5356	7	81.5619	7	46.9862	7	99.3748	7	52.3073	7	99.5205
		8	77.1393	8	81.5367	8	46.5102	8	99.3539	8	53.204	8	99.5155
		9	77.6617	9	81.6844	9	46.8187	9	99.3829	9	52.8852	9	99.496
		10	77.5896	10	81.5835	10	46.8413	10	99.3589	10	53.3705	10	99.5333
	Macformer, aug.=5, n=10 independent experiments		Recovery (%)		Validity (%)		Uniqueness (%)		Noveltymol (%)		Noveltylinker (%)		Macrocyclization (%)
		1	79.6433	1	87.7536	1	31.3537	1	99.1226	1	56.6839	1	99.5548
		2	82.0393	2	84.5289	2	46.9076	2	99.4457	2	53.7609	2	99.5366
		3	82.1113	3	84.4262	3	46.7577	3	99.4296	3	53.482	3	99.5026
		4	82.2374	4	84.5307	4	46.4676	4	99.4084	4	53.9447	4	99.4817
		5	81.8952	5	84.3091	5	46.7628	5	99.4562	5	53.2484	5	99.4974
		6	82.2014	6	84.3217	6	46.4033	6	99.4199	6	53.7154	6	99.6363
		7	81.9492	7	84.4244	7	47.0233	7	99.4146	7	54.1856	7	99.4782
		8	82.2735	8	84.2389	8	46.5452	8	99.4165	8	52.792	8	99.5268
		9	82.0393	9	84.2803	9	46.5394	9	99.4259	9	53.5787	9	99.5315
		10	82.2194	10	84.5001	10	46.6678	10	99.4016	10	54.3736	10	99.6026
	Macformer, aug.=10, n=10 independent experiments		Recovery (%)		Validity (%)		Uniqueness (%)		Noveltymol (%)		Noveltylinker (%)		Macrocyclization (%)
		1	81.8231	1	89.3208	1	33.8127	1	99.1709	1	52.264	1	99.4274
		2	84.183	2	85.0676	2	46.5894	2	99.4727	2	50.7889	2	99.2182
		3	84.5253	3	84.8406	3	46.4933	3	99.4748	3	49.6776	3	99.2556
		4	84.3271	4	84.8153	4	46.5347	4	99.4477	4	49.9178	4	99.2058
		5	84.6694	5	84.819	5	46.6432	5	99.4354	5	48.913	5	99.194
		6	84.5613	6	84.7667	6	46.4466	6	99.4692	6	49.3253	6	99.3137
		7	84.183	7	84.8802	7	46.9194	7	99.4662	7	48.9145	7	99.2401
		8	84.7955	8	84.8117	8	46.3667	8	99.4732	8	49.8075	8	99.2212
		9	84.4893	9	85.2189	9	46.4771	9	99.4496	9	50.575	9	99.3314
		10	84.9397	10	85.0063	10	46.3539	10	99.4742	10	49.8644	10	99.2731
	MacLS_self, n=3 independent experiments		Recovery (%)		Validity (%)		Uniqueness (%)		Noveltymol (%)		Noveltylinker (%)		Macrocyclization (%)
		1	0	1	14.09	1	82.81	1	100	1	0	1	100
		2	0	2	12.22	2	83.62	2	100	2	0	2	100
		3	0	3	12.76	3	83.68	3	100	3	0	3	100
	MacLS_extra, n=3 independent experiments		Recovery (%)		Validity (%)		Uniqueness (%)		Noveltymol (%)		Noveltylinker (%)		Macrocyclization (%)
		1	4.25	1	89.69	1	94.95	1	99.99	1	0	1	100
		2	4.58	2	89.75	2	95.23	2	99.99	2	0	2	100
		3	4.72	3	89.57	3	94.93	3	99.98	3	0	3	100

## Sheet: Table 3
Enzyme inhibitory activity
Compd	C/μM	replicate 1			replicate 2			replicate 3
		400/30,460/40	400/30,528/20	Ration	400/30,460/40	400/30,528/20	Ration	400/30,460/40	400/30,528/20	Ration		IC50/μM	mean	SD	mean ± SD
1	1	22730	1969	11.5439	22824	1973	11.5682	22803	1847	12.346		0.072	0.0703333	0.00568624	0.070 ± 0.006
	0.333333	21731	2357	9.21977	22398	2371	9.44665	21161	2316	9.13687		0.064
	0.111111	18703	3037	6.15838	19602	3010	6.51229	18829	2913	6.46378		0.075
	0.037037	16280	3710	4.38814	16331	3772	4.32953	16064	3848	4.17464
	0.0123457	14707	4441	3.31164	14561	4328	3.36437	14198	4292	3.30802
	0.00411523	13776	4577	3.00983	13618	4600	2.96043	13988	4669	2.99593
	0.00137174	13702	4737	2.89255	13668	4630	2.95205	13571	4641	2.92415
	0.000457247	13184	4666	2.82555	18814	3116	6.03787	13164	4593	2.8661
	0	12788	3947	3.23993	11507	4411	2.60871	13002	4072	3.19303
	0%P	22825	1712	13.3324	21976	1874	11.7268	22986	1896	12.1234
	100%P	13134	5573	2.35672	13484	5624	2.39758	13664	5463	2.50119
Compd	C/μM	replicate 1			replicate 2			replicate 3
		400/30,460/40	400/30,528/20	Ration	400/30,460/40	400/30,528/20	Ration	400/30,460/40	400/30,528/20	Ration		IC50/μM	mean	SD	mean ± SD
2	10	25423.5	1789	14.211	25699.6	1884	13.641	27385.1	1996	13.72		0.36565	0.363883	0.00716525	0.364 ± 0.007
	3.33333	27543.6	2100	13.116	28364.2	2176	13.035	29738.5	2249	13.223		0.356
	1.11111	27373.1	2479	11.042	28250.3	2583	10.937	26823.8	2483	10.803		0.37
	0.37037	28215.9	3196	8.8285	28236.6	3221	8.7664	29465.8	3388	8.6971
	0.123457	30632	4081	7.506	31074.2	4341	7.1583	31044.4	4220	7.3565
	0.0411523	31868	4959	6.4263	29728.4	4556	6.5251	31040.8	4780	6.4939
	0.0137174	29160.9	4849	6.0138	29851.9	4849	6.1563	27213	4387	6.2031
	0.00457247	31315	5085	6.1583	30311.8	4886	6.2038	28386.4	4728	6.0039
	0	27882	4647	6	26240.6	4533	5.7888	28117.8	4572	6.15
	0%P	23463	1433	16.3733	21496	1654	12.9964	21763	1479	14.7147
	100%P	15899	5297	3.00151	15774	5939	2.656	14988	6111	2.45263
Compd	C/μM	replicate 1			replicate 2			replicate 3
		400/30,460/40	400/30,528/20	Ration	400/30,460/40	400/30,528/20	Ration	400/30,460/40	400/30,528/20	Ration		IC50/μM	mean	SD	mean ± SD
3	0.3	21812	1614	13.514	20964	1551	13.516	20802	1540	13.508		0.00662	0.00587667	0.000668979	0.006 ± 0.001
	0.1	21726	1734	12.529	22508	1709	13.17	21477	1665	12.899		0.005323
	0.0333333	21831	1976	11.048	21863	1930	11.328	21510	1811	11.877		0.005687
	0.0111111	21360	2280	9.3684	21026	2271	9.2585	20961	2112	9.9247
	0.0037037	19718	2773	7.1107	19605	2608	7.5173	19422	2747	7.0703
	0.00123457	18496	3549	5.2116	18885	3333	5.6661	17683	2991	5.9121
	0.000411523	16472	4106	4.0117	16435	3706	4.4347	15783	4047	3.8999
	0.000137174	14159	4460	3.1747	14387	4412	3.2609	14698	4067	3.614
	0	14555	4533	3.2109	14586	4228	3.4499	14610	4241	3.4449
	0%P	22493	1656	13.583	22720	1612	14.094	22177	1558	14.234
	100%P	13769	5300	2.5979	14165	5260	2.693	13530	5055	2.6766
Compd	C/μM	replicate 1			replicate 2			replicate 3
		400/30,460/40	400/30,528/20	Ration	400/30,460/40	400/30,528/20	Ration	400/30,460/40	400/30,528/20	Ration		IC50/μM	mean	SD	mean ± SD
Fedratinib	0.3	23159	1756	13.188	23334	1757	13.281	23659	1764	13.412		0.004589	0.003387	0.00130438	0.003 ± 0.001
	0.1	21752	1731	12.566	21823	1684	12.959	22568	1796	12.566		0.003572
	0.0333333	21340	1923	11.097	21519	1901	11.32	21762	1913	11.376		0.002
	0.0111111	19847	2380	8.3391	20182	2278	8.8595	20701	2367	8.7457
	0.0037037	19523	2357	8.283	18073	2976	6.0729	31027	4680	6.6297
	0.00123457	15387	3742	4.112	15890	3658	4.3439	15741	3528	4.4617
	0.000411523	15155	3893	3.8929	15353	3832	4.0065	14943	4098	3.6464
	0.000137174	14263	4185	3.4081	14838	3868	3.8361	13998	4086	3.4258
	0	13990	4094	3.4172	13897	4088	3.3995	14310	4273	3.3489
	0%P	22815	1589	14.358	21970	1555	14.129	23058	1596	14.447
	100%P	13799	5797	2.3804	14562	5734	2.5396	15237	5911	2.5777
Cellular Antiproliferative Activity
HEL cell lines
Compd	C/μM	replicate 1						replicate2							IC50/μM	mean	sd	mean ±sd
		OD			Inhibition (%)			OD			Inhibition (%)				2.265	2.405	0.19799	2.41 ± 0.20
1	25	0.167	0.16	0.158	96.5781	97.1045	97.255	0.198	0.196	0.195	94.9302	95.0771	95.1506		2.545
	12.5	0.196	0.188	0.189	94.3971	94.9987	94.9235	0.395	0.42	0.381	80.4555	78.6187	81.4842
	6.25	0.308	0.279	0.286	85.9739	88.1549	87.6285	0.615	0.594	0.554	64.291	65.8339	68.773
	3.125	0.695	0.648	0.645	56.8689	60.4036	60.6292	0.858	0.787	0.757	46.4364	51.6532	53.8575
	1.5625	1.118	1.027	1.045	25.0564	31.9002	30.5465	1.026	0.887	0.871	34.0926	44.3057	45.4813
	0.78125	1.297	1.201	1.263	11.5944	18.8142	14.1514	1.135	1.064	1.076	26.0838	31.3005	30.4188
	0.390625	1.352	1.316	1.338	7.45801	10.1655	8.5109	1.232	1.217	1.373	18.9566	20.0588	8.59662
	0.195312	1.368	1.334	1.377	6.2547	8.81173	5.57784	1.411	1.424	1.379	5.80456	4.84938	8.15577
	0.0976562	1.41	1.387	1.381	3.09601	4.82577	5.27701	1.459	1.483	1.513	2.27774	0.514328	-1.68993
	0	1.454	1.416	1.449				1.501	1.45	1.515
	blank	0.121	0.122					0.127	0.131
Compd	C/μM	replicate 1						replicate 2
		OD			Inhibition (%)			OD			Inhibition (%)				IC50/μM	mean	sd	mean ±sd
2	25	0.179	0.237	1.179	93.7214	86.6504	*-28.1926	0.198	0.2	0.187	92.1704	91.9574	93.3422		7.03	7.34	0.438406	7.34 ± 0.44
	12.5	0.283	0.334	0.35	81.0424	74.8247	72.8741	0.393	0.405	0.409	71.3981	70.1198	69.6937		7.65
	6.25	0.571	0.662	0.693	45.9311	34.8369	31.0576	0.668	0.737	0.761	42.1039	34.7537	32.1971
	3.125	0.606	0.782	0.827	41.6641	20.2073	14.7211	0.826	0.88	0.942	25.273	19.5206	12.9161
	1.5625	0.782	0.863	0.949	20.2073	10.3322	-0.1524	0.886	0.95	1.042	18.8815	12.0639	2.2636
	0.78125	0.794	0.894	1.002	18.7443	6.5529	-6.6138	0.962	0.981	0.983	10.7856	8.7617	8.5486
	0.390625	0.793	0.958	1.008	18.8662	-1.2496	-7.3453	1.042	1.049	1.048	2.2636	1.518	1.6245
	0.195312	0.82	1.012	1.016	15.5745	-7.833	-8.3206	1.056	1.046	1.04	0.7723	1.8375	2.4767
	0.0976562	0.856	0.996	0.956	11.1856	-5.8824	-1.0058	1.044	1.081	1.046	2.0506	-1.8908	1.8375
	0	0.936	0.979	0.944				1.069	1.112	1.046
	blank	0.128	0.127	0.1275				0.125	0.124	0.1245
Compd	C/μM	replicate 1						replicate 2
		OD			Inhibition (%)			OD			Inhibition (%)				IC50/μM	mean	sd	mean ± sd
3	25	0.217	0.25	0.255	93.0831	90.4893	90.0963	0.163	0.182	0.193	95.7272	93.6456	92.4404		3.33	3.055	0.388909	3.06 ± 0.39
	12.5	0.327	0.363	0.389	84.437	81.6074	79.5638	0.234	0.294	0.287	87.9485	81.375	82.1419		2.78
	6.25	0.458	0.469	0.427	74.1403	73.2757	76.5769	0.294	0.35	0.357	81.375	75.2397	74.4727
	3.125	0.772	0.806	0.789	49.4596	46.7872	48.1234	0.486	0.578	0.622	60.3396	50.2602	45.4396
	1.5625	1.084	1.087	1.074	24.9361	24.7003	25.7221	0.699	0.76	0.826	37.0036	30.3205	23.0896
	0.78125	1.264	1.362	1.228	10.788	3.0851	13.6176	0.836	0.893	0.917	21.994	15.7491	13.1197
	0.390625	1.331	1.315	1.33	5.5217	6.7793	5.6003	0.862	0.921	1.007	19.1454	12.6815	3.2594
	0.195312	1.318	1.382	1.33	6.5435	1.5131	5.6003	0.911	0.966	0.974	13.777	7.7513	6.8748
	0.0976562	1.282	1.395	1.321	9.3732	0.4913	6.3077	0.968	1.005	0.997	7.5322	3.4785	4.355
	0	1.373	1.506	1.403	1.323	1.4013		1.041	1.083	1.041	0.982	1.0368
	blank	0.128	0.13	0.129		1.2723		0.125	0.123	0.124		0.9128
Compd	C/μM	replicate 1						replicate 2
		OD			Inhibition (%)			OD			Inhibition (%)				IC50/μM	mean	sd	mean ±sd
Fedratinib	25	0.148	0.158	0.162	97.6803	96.907	96.5977	0.189	1.529	0.22	94.4662	-22.3094	91.7647		1.29	1.335	0.0636396	1.34 ± 0.06
	12.5	0.171	0.171	0.169	95.9018	95.9018	96.0564	0.204	0.222	0.223	93.159	91.5904	91.5033		1.38
	6.25	0.191	0.199	0.189	94.3553	93.7367	94.51	0.216	0.23	0.246	92.1133	90.8932	89.4989
	3.125	0.223	0.242	0.249	91.8809	90.4118	89.8705	0.234	0.256	0.267	90.5447	88.6275	87.6688
	1.5625	0.921	0.885	0.832	37.9084	40.6921	44.7903	0.507	0.597	0.589	66.7538	58.9107	59.6078
	0.78125	1.273	1.239	1.387	10.6901	13.3192	1.8751	0.969	1.086	1.11	26.4924	16.2963	14.2048
	0.390625	1.48	1.357	1.437	-5.3161	4.1949	-1.9911	1.086	1.19	1.25	16.2963	7.2331	2.0044
	0.195312	1.492	1.32	1.39	-6.244	7.0559	1.6431	1.209	1.226	1.357	5.5773	4.0959	-7.3203
	0.0976562	1.438	1.439	1.408	-2.0684	-2.1458	0.2513	1.229	1.249	1.334	3.8344	2.0915	-5.3159
	0	1.434	1.471	1.357	1.383	1.4113		1.217	1.276	1.299	1.3	1.273
	blank	0.119	0.117	0.118		1.2933		0.125	0.126	0.1255		1.1475
SET-2 cell lines
Compd	C/μM	replicate 1						replicate2
		OD			Inhibition (%)			OD			Inhibition (%)				IC50/μM	mean	sd	mean ±sd
1	25	0.189	0.184	0.175	99.7159	100.284	101.307	0.161	0.164	0.158	98.7659	98.5271	99.0048		1.615	1.635	0.0282843	1.64 ± 0.03
	12.5	0.189	0.185	0.183	99.7159	100.17	100.398	0.185	0.187	0.179	96.8551	96.6959	97.3328		1.655
	6.25	0.196	0.188	0.183	98.9205	99.8295	100.398	0.176	0.181	0.179	97.5717	97.1736	97.3328
	3.125	0.459	0.409	0.407	69.0341	74.7159	74.9432	0.64	0.698	0.693	60.629	56.0111	56.4092
	1.5625	0.75	0.697	0.683	35.9659	41.9886	43.5795	1.063	1.048	1.121	26.9506	28.1449	22.3328
	0.78125	0.912	0.834	0.853	17.5568	26.4205	24.2614	1.183	1.191	1.295	17.3965	16.7596	8.4793
	0.390625	0.953	0.896	0.905	12.8977	19.375	18.3523	1.272	1.263	1.363	10.3105	11.0271	3.06529
	0.195312	0.986	0.923	0.954	9.14773	16.3068	12.7841	1.307	1.31	1.391	7.52389	7.28503	0.835987
	0.0976562	1.029	0.991	1.011	4.26136	8.57955	6.30682	1.334	1.355	1.417	5.3742	3.70223	-1.23408
	0	1.106	1.022	1.039				1.374	1.386	1.488
	blank	0.176	0.197					0.142	0.149
Compd	C/μM	replicate 1						replicate 2
		OD			Inhibition (%)			OD			Inhibition (%)				IC50/μM
2	25	0.734	0.745	0.768	35.4752	34.2873	31.8035	33.855	1.874	0.729	38.9005	45.6021	40.4712		>25
	12.5	0.887	0.907	0.926	18.9525	16.7927	14.7408	16.829	2.106	1.002	20.4712	17.3298	11.8848		>25
	6.25	0.981	0.987	0.992	8.8013	8.1533	7.6134	8.189	0.595	1.072	8.7435	16.7016	4.555
	3.125	1.047	0.977	1.075	1.6739	9.2333	-1.3499	3.186	5.451	1.144	4.0314	-0.5759	-2.9843
	1.5625	1.044	1.017	1.064	1.9978	4.9136	-0.162	2.25	2.547	1.143	-4.8691	-5.9162	-2.8796
	0.78125	1.065	1.008	1.006	-0.27	5.8855	6.1015	3.906	3.618	1.177	-8.4293	1.0995	-6.4398
	0.390625	1.084	0.998	1.011	-2.3218	6.9654	5.5616	3.402	5.006	1.213	0.6806	-1.3089	-10.2094
	0.195312	1.084	1.032	0.98	-2.3218	3.2937	8.9093	3.294	5.616	1.156	8.3246	-1.0995	-4.2408
	0.0976562	1.066	1.054	1.002	-0.378	0.9179	6.5335	2.358	3.674	1.101	7.5916	1.623	1.5183
	0	1.01	1.15	1.064				1.216	1.157	1.039
	blank	0.137	0.136	0.1365				0.16	0.161	0.1605
Compd	C/μM	replicate 1						replicate2							IC50/μM	mean	sd	mean ±sd
		OD			Inhibition (%)			OD			Inhibition (%)				10.99	11.085	0.13435	11.09 ± 0.13
3	25	0.195	0.202	0.212	91.4906	90.6802	89.5224	0.333	0.294	0.287	76.0888	80.4161	81.1928		11.18
	12.5	0.613	0.633	0.683	43.097	40.7815	34.9928	0.481	0.478	0.467	59.6671	60	61.2205
	6.25	0.712	0.765	0.888	31.6353	25.4993	11.259	0.864	0.772	0.752	17.1706	27.3786	29.5978
	3.125	0.744	0.815	0.787	27.9305	19.7106	22.9522	1.19	1.116	1.087	-19.0014	-10.7906	-7.5728
	1.5625	0.859	0.756	0.778	14.6165	26.5412	23.9942	1.41	1.396	1.385	-43.4119	-41.8585	-40.638
	0.78125	0.905	0.866	0.909	9.2909	13.8061	8.8278	1.401	1.395	1.437	-42.4133	-41.7476	-46.4078
	0.390625	0.874	0.866	0.943	12.8799	13.8061	4.8915	1.24	1.194	1.318	-24.5492	-19.4452	-33.2039
	0.195312	0.84	0.837	0.938	16.8162	17.1635	5.4703	1.314	1.23	1.238	-32.7601	-23.4397	-24.3273
	0.0976562	0.983	0.887	0.896	0.2605	11.3748	10.3329	1.271	1.185	1.278	-27.9889	-18.4466	-28.7656
	0	0.98	1.048	0.958				1.092	1.081	0.986
	blank	0.081	0.162	0.1215				0.118	0.117	0.1175
Compd	C/μM	replicate 1						replicate2							IC50/μM	mean	sd	mean ± sd
		OD			Inhibition (%)			OD			Inhibition (%)				1.07	1.115	0.08	1.12 ± 0.08
Fedratinib	25	0.172	0.173	0.173	94.7178	94.6142	94.6142	0.172	0.166	0.166	96.9116	97.5979	97.5979		1.16
	12.5	0.221	0.221	0.207	89.6427	89.6427	91.0927	0.165	0.168	0.168	97.7123	97.3692	97.3692
	6.25	0.394	0.39	0.349	71.7245	72.1388	76.3853	0.264	0.269	0.242	86.3883	85.8164	88.9048
	3.125	0.362	0.314	0.301	75.0388	80.0104	81.3568	0.248	0.274	0.264	88.2185	85.2445	86.3883
	1.5625	0.793	0.666	0.549	30.3988	43.5526	55.6706	0.413	0.446	0.431	69.3452	65.5705	67.2862
	0.78125	0.747	0.72	0.622	35.1631	37.9596	48.1098	0.723	0.672	0.731	33.8862	39.7198	32.9711
	0.390625	0.793	0.764	0.763	30.3988	33.4024	33.506	0.725	0.9	0.891	33.6574	13.6403	14.6697
	0.195312	0.958	0.856	0.842	13.3092	23.8736	25.3237	0.823	0.916	0.961	22.4478	11.8101	6.6629
	0.0976562	0.915	0.874	0.907	17.7628	22.0093	18.5914	0.914	0.974	1.025	12.0389	5.1759	-0.6577
	0	1.139	1.139	1.033				1.036	1.035	1.036
	blank	0.121	0.121	0.121				0.145	0.145	0.145

## Sheet: Fig. 2
	Fig. 2a										Fig. 2b
	ChEMBL (Macformer, x5)		ChEMBL (MacLSz_extra)		ZINC (Macformer, x5)		ZINC (MacLSz_extra)				Training		ChEMBL Test		ZINC
	Target SMILES	Average Tanimoto Coefficient	Target SMILES	Average Tanimoto Coefficient	Target SMILES	Average Tanimoto Coefficient	Target SMILES	Average Tanimoto Coefficient			UMAP1	UMAP2	UMAP1	UMAP2	UMAP1	UMAP2
	CCC1C=C(C)CC(C)CC(OC)C2OC(O)(C(=O)C(=O)N3CCCCC3C(=O)OC(C(C)=CC3CCC(OCC(O)c4ccccc4)C(OC)C3)C(C)C(O)CC1=O)C(C)CC2OC	0.936574	CCC1C=C(C)CC(C)CC(OC)C2OC(O)(C(=O)C(=O)N3CCCCC3C(=O)OC(C(C)=CC3CCC(OCC(O)c4ccccc4)C(OC)C3)C(C)C(O)CC1=O)C(C)CC2OC	0.834105	COC1C=CC=C(C)C(=O)Nc2cc(O)c(NC(=O)C(C)=O)c(c2O)C=C(C)CC(OC)C(O)C(C)C=C(C)C1OC(N)=O	0.882401	COC1C=CC=C(C)C(=O)Nc2cc(O)c(NC(=O)C(C)=O)c(c2O)C=C(C)CC(OC)C(O)C(C)C=C(C)C1OC(N)=O	0.78725			0.742579	0.867882	-2.89524	-5.01358	-2.34665	0.383896
	O=C(O)c1[nH]c2cc(Cl)ccc2c1C1C(=O)NCCCCCCCCCCCCCCCCCCCC(=O)N1Cc1ccc(OCc2ccc(Cl)c(Cl)c2)cc1	0.939335	O=C(O)c1[nH]c2cc(Cl)ccc2c1C1C(=O)NCCCCCCCCCCCCCCCCCCCC(=O)N1Cc1ccc(OCc2ccc(Cl)c(Cl)c2)cc1	0.825163	NC(N)=NCCCC1NC(=O)C(Cc2ccccc2)NCC(Cc2cnc[nH]2)NC(=O)CCCCCCCC(=O)C(Cc2c[nH]c3ccccc23)NC1=O	0.893953	NC(N)=NCCCC1NC(=O)C(Cc2ccccc2)NCC(Cc2cnc[nH]2)NC(=O)CCCCCCCC(=O)C(Cc2c[nH]c3ccccc23)NC1=O	0.881294			-3.94728	-0.830643	1.36748	-6.96581	-1.75355	-3.86051
	CC(C)CC1NC(=O)C(C)NC(=O)C(Cc2ccc(O)cc2)NC(=O)C(CO)NC(=O)C(Cc2c[nH]c3ccccc23)NC(=O)C(Cc2cnc[nH]2)NC(=O)CCCCCNC(=O)CNC(=O)C2CCCN2C(=O)C(CCCNC(=N)N)NC1=O	0.932573	CC(C)CC1NC(=O)C(C)NC(=O)C(Cc2ccc(O)cc2)NC(=O)C(CO)NC(=O)C(Cc2c[nH]c3ccccc23)NC(=O)C(Cc2cnc[nH]2)NC(=O)CCCCCNC(=O)CNC(=O)C2CCCN2C(=O)C(CCCNC(=N)N)NC1=O	0.869551	COc1c(O)cc2c(O)c1C=C(C)CC(OC)C(OC)C(C)C=C(C)C(OC(N)=O)C(OC)C=CC=C(C)C(=O)N2	0.858352	COc1c(O)cc2c(O)c1C=C(C)CC(OC)C(OC)C(C)C=C(C)C(OC(N)=O)C(OC)C=CC=C(C)C(=O)N2	0.832327			-0.310439	0.963983	1.18285	1.68117	1.73848	-3.81868
	CC(C)CC1CNC(CCC(N)OCc2ccccc2)C(=O)NC(CCC(N)=O)C(=O)NC(Cc2c[nH]c3ccccc23)C(=O)NC(Cc2ccccc2)C(=O)NCCC(=O)N1	0.902661	CC(C)CC1CNC(CCC(N)OCc2ccccc2)C(=O)NC(CCC(N)=O)C(=O)NC(Cc2c[nH]c3ccccc23)C(=O)NC(Cc2ccccc2)C(=O)NCCC(=O)N1	0.801216	CC(C)CC1NC(=O)C(C)NC(=O)C(CC(=O)O)NC(=O)C(CO)NC(=O)C(CCCNC(=N)N)NC(=O)C(N)CSSCC(C(N)=O)NC1=O	0.807749	CC(C)CC1NC(=O)C(C)NC(=O)C(CC(=O)O)NC(=O)C(CO)NC(=O)C(CCCNC(=N)N)NC(=O)C(N)CSSCC(C(N)=O)NC1=O	0.78417			-2.42231	-0.814626	-2.49949	1.49223	1.0088	-3.2104
	COc1ccc2c(OC3CC4C(=O)NC5(C(=O)O)CC5C=CCCCCCC(NC(=O)OC(C)(C)C)C(=O)N4C3)cc(-c3csc(NC(C)=O)n3)nc2c1	0.8196	COc1ccc2c(OC3CC4C(=O)NC5(C(=O)O)CC5C=CCCCCCC(NC(=O)OC(C)(C)C)C(=O)N4C3)cc(-c3csc(NC(C)=O)n3)nc2c1	0.773338	COC1CC(C)Cc2c(O)c(cc(O)c2N=CCN(C)C)NC(=O)C(C)=CCC2=NC(=O)OC(C(C)=CC(C)C1O)C2OC	0.892079	COC1CC(C)Cc2c(O)c(cc(O)c2N=CCN(C)C)NC(=O)C(C)=CCC2=NC(=O)OC(C(C)=CC(C)C1O)C2OC	0.890741			-1.6093	-0.0665665	-1.89462	-0.453918	-1.09454	-5.17376
	COC1C=COC2(C)Oc3c(C)c(O)c4c(c3C2=O)C2=NC3(CCN(C(=O)OC(C)(C)C)CC3)CNC2=C(NC(=O)C(C)=CC=CC(C)C(O)C(C)C(O)C(C)C(OC(C)=O)C1C)C4=O	0.90342	COC1C=COC2(C)Oc3c(C)c(O)c4c(c3C2=O)C2=NC3(CCN(C(=O)OC(C)(C)C)CC3)CNC2=C(NC(=O)C(C)=CC=CC(C)C(O)C(C)C(O)C(C)C(OC(C)=O)C1C)C4=O	0.790268	CC1(C)NC(=O)CC(c2ccc(CP(=O)(O)O)cc2)C=CCC(CC2=c3ccccc3=CCC2)CNC(=O)C(CC(N)=O)NC1=O	0.873928	CC1(C)NC(=O)CC(c2ccc(CP(=O)(O)O)cc2)C=CCC(CC2=c3ccccc3=CCC2)CNC(=O)C(CC(N)=O)NC1=O	0.875304			-1.87707	0.227828	5.65464	-4.13123	4.85399	-2.1782
	CN(C)C(=O)C(NC(=O)CNC(=O)C(=O)C1CCCCCCCCCCC(NC(=O)OC(C)(C)C)C(=O)N2CC3C(C2C(=O)N1)C3(C)C)c1ccccc1	0.849369	CN(C)C(=O)C(NC(=O)CNC(=O)C(=O)C1CCCCCCCCCCC(NC(=O)OC(C)(C)C)C(=O)N2CC3C(C2C(=O)N1)C3(C)C)c1ccccc1	0.807231	COC1C=CC=C(C)C(=O)Nc2cc(O)c(N=CCF)c(c2O)CC(C)CC(OC)C(OC)C(C)C=C(C)C1OC(N)=O	0.872421	COC1C=CC=C(C)C(=O)Nc2cc(O)c(N=CCF)c(c2O)CC(C)CC(OC)C(OC)C(C)C=C(C)C1OC(N)=O	0.843505			-0.102714	-2.63569	5.74213	-4.38866	-0.953223	0.820492
	CCCC(NC(=O)C1Cc2cccc(c2)CCCCCCCC(=O)NC(C2CCCCC2)C(=O)N1)C(=O)C(=O)NCC(=O)NC(C(=O)O)c1ccccc1	0.910696	CCCC(NC(=O)C1Cc2cccc(c2)CCCCCCCC(=O)NC(C2CCCCC2)C(=O)N1)C(=O)C(=O)NCC(=O)NC(C(=O)O)c1ccccc1	0.817792	COC1C=CC=C(C)C(=O)Nc2cc(O)c(NC(=O)c3ccc(CN4CCN(C5CCCCC5)CC4)cc3)c(c2O)C=C(C)CC(OC)C(O)C(C)C=C(C)C1OC(N)=O	0.875447	COC1C=CC=C(C)C(=O)Nc2cc(O)c(NC(=O)c3ccc(CN4CCN(C5CCCCC5)CC4)cc3)c(c2O)C=C(C)CC(OC)C(O)C(C)C=C(C)C1OC(N)=O	0.859084			5.47838	-0.782108	5.20863	-4.39009	-3.08318	-0.907977
	CCCC(NC(=O)C1CC2CN1C(=O)C(C(C)(C)C)NC(=O)Oc1cccc(c1)OCCCO2)C(=O)C(=O)NCC(=O)NC(C(=O)N(C)C)c1ccccc1	0.920528	CCCC(NC(=O)C1CC2CN1C(=O)C(C(C)(C)C)NC(=O)Oc1cccc(c1)OCCCO2)C(=O)C(=O)NCC(=O)NC(C(=O)N(C)C)c1ccccc1	0.79071	CC1(C)SSCCC(=O)NC(CCCNC(=N)N)C(=O)NCC(=O)NC(CC(=O)O)C(=O)NC(Cc2c[nH]c3ccccc23)C(=O)N2CCCC2C(=O)NC1C(N)=O	0.898947	CC1(C)SSCCC(=O)NC(CCCNC(=N)N)C(=O)NCC(=O)NC(CC(=O)O)C(=O)NC(Cc2c[nH]c3ccccc23)C(=O)N2CCCC2C(=O)NC1C(N)=O	0.90298			-0.374652	-0.809969	4.0257	-3.9765	3.75993	-4.55222
	COC1C=CC(C)C(O)CC(O)C=CC(C)C(C(C)C(OC)C(C)CCC(=O)C(C)C(CC=CN(C)C=O)OC)OC(=O)C=CC=C(C)CC(OC)CC2=CC(=O)OC(C2O)C(C)C(OC)C1	0.884257	COC1C=CC(C)C(O)CC(O)C=CC(C)C(C(C)C(OC)C(C)CCC(=O)C(C)C(CC=CN(C)C=O)OC)OC(=O)C=CC=C(C)CC(OC)CC2=CC(=O)OC(C2O)C(C)C(OC)C1	0.815392	CC1CC=CC(O)C(O)CCC(N=O)Cc2cc(O)cc(O)c2C(=O)O1	0.837487	CC1CC=CC(O)C(O)CCC(N=O)Cc2cc(O)cc(O)c2C(=O)O1	0.771347			0.364313	2.00744	1.10423	-1.00995	4.40671	0.717283
	CNC(=O)CNC(=O)C1CCCCNC(=O)OCCCC(C(=O)NO)C(Cc2ccc(-c3ccccc3C(F)(F)F)cc2)C(=O)N1	0.927874	CNC(=O)CNC(=O)C1CCCCNC(=O)OCCCC(C(=O)NO)C(Cc2ccc(-c3ccccc3C(F)(F)F)cc2)C(=O)N1	0.818298	NC(=O)C1CCCCNCCCC(=O)N2CCCC2C(=O)NC(Cc2ccccc2)C(=O)NC(CCCN=C(N)N)C(=O)NC(Cc2c[nH]c3ccccc23)C(=O)N1	0.913656	NC(=O)C1CCCCNCCCC(=O)N2CCCC2C(=O)NC(Cc2ccccc2)C(=O)NC(CCCN=C(N)N)C(=O)NC(Cc2c[nH]c3ccccc23)C(=O)N1	0.84222			5.68336	-1.44088	1.245	-3.44831	1.69693	-2.83309
	CCCCCCCCCCCC(=O)OC1C(OC2C(C)OC3OC4C(OC(CCCCC)CCCCCCCCCC(=O)OC3C2O)OC(C)C(O)C4O)OC(C)C(OC2OC(C)C(OC(C)=O)C(O)C2OC2OC(CO)C(O)C(O)C2O)C1O	0.930345	CCCCCCCCCCCC(=O)OC1C(OC2C(C)OC3OC4C(OC(CCCCC)CCCCCCCCCC(=O)OC3C2O)OC(C)C(O)C4O)OC(C)C(OC2OC(C)C(OC(C)=O)C(O)C2OC2OC(CO)C(O)C(O)C2O)C1O	0.88648	CC(C)(C)OC(=O)NC1CCCCCCCCCC(C(=O)C(N)=O)NC(=O)C2C3C(CN2C1=O)C3(C)C	0.839452	CC(C)(C)OC(=O)NC1CCCCCCCCCC(C(=O)C(N)=O)NC(=O)C2C3C(CN2C1=O)C3(C)C	0.731575			3.25307	-1.37458	3.46561	-0.16881	-0.289887	-5.49896
	CC=C(C)C(=O)OC1C(O)C2OC(COC(=O)CCC(=O)CCCCCCC(CCCCC)OC3OC(C)C(O)C(O)C3O2)C1OC(=O)C=Cc1ccccc1	0.884245	CC=C(C)C(=O)OC1C(O)C2OC(COC(=O)CCC(=O)CCCCCCC(CCCCC)OC3OC(C)C(O)C(O)C3O2)C1OC(=O)C=Cc1ccccc1	0.825001	COC1C=CC=C(C)C(=O)Nc2cc(O)c(N3CCC3)c(c2O)C=C(C)CC(OC)C(O)C(C)C=C(C)C1OC(N)=O	0.88058	COC1C=CC=C(C)C(=O)Nc2cc(O)c(N3CCC3)c(c2O)C=C(C)CC(OC)C(O)C(C)C=C(C)C1OC(N)=O	0.7806			-1.86565	-2.68963	2.32388	-3.01768	1.82542	-1.96132
	CCC1CCCC(O)C(C)C(=O)OC(C)C(C)CC=C(C)C(=O)CC(=O)N(C)C(C(C)CC)C(=O)N(C)C(C(C)C)C(=O)N(C)C(COC)C(=O)N2CCCC2C(=O)N(C)C(C(C)C)C(=O)N2CCCC2C(=O)O1	0.946796	CCC1CCCC(O)C(C)C(=O)OC(C)C(C)CC=C(C)C(=O)CC(=O)N(C)C(C(C)CC)C(=O)N(C)C(C(C)C)C(=O)N(C)C(COC)C(=O)N2CCCC2C(=O)N(C)C(C(C)C)C(=O)N2CCCC2C(=O)O1	0.836749	CC1NC(=O)C(CCCN=C(N)N)NC(=O)C(C(C)C)NC(=O)C(Cc2ccccc2)NC(=O)C(CC(=O)O)NC1=O	0.88624	CC1NC(=O)C(CCCN=C(N)N)NC(=O)C(C(C)C)NC(=O)C(Cc2ccccc2)NC(=O)C(CC(=O)O)NC1=O	0.852216			5.92224	0.126963	4.47818	-1.9598	3.13421	-0.224373
	CSCCC(NC(=O)C1CCCCNC(=O)CNC(=O)CCCCCCC(=O)NCC(=O)NCCCCC(NC(C)=O)C(=O)NC(CCCCN)C(=O)NC(CCCCNC(C)=S)C(=O)N1)C(N)=O	0.955261	CSCCC(NC(=O)C1CCCCNC(=O)CNC(=O)CCCCCCC(=O)NCC(=O)NCCCCC(NC(C)=O)C(=O)NC(CCCCN)C(=O)NC(CCCCNC(C)=S)C(=O)N1)C(N)=O	0.866879	CCC1CC(=O)NC(Cc2ccc3ccccc3c2)C(=O)NC(CCCNC(=N)N)C(=O)NC(Cc2c[nH]c3ccccc23)C(=O)NC(C(N)=O)CCCCNC1=O	0.884605	CCC1CC(=O)NC(Cc2ccc3ccccc3c2)C(=O)NC(CCCNC(=N)N)C(=O)NC(Cc2c[nH]c3ccccc23)C(=O)NC(C(N)=O)CCCCNC1=O	0.834737			0.85273	-2.75235	0.587581	2.70279	0.990765	-3.60838
	CCCCCCCCCC(=O)OC1C(OC2C(C)OC3OC4C(OC(CCCCC)CCCCCCCCCCC(=O)OC3C2O)OC(C)C(O)C4O)OC(C)C(OC2OC(C)C(OC(=O)C(C)C)C(OC(=O)C=Cc3ccccc3)C2O)C1OC1OC(C)C(O)C(O)C1O	0.930924	CCCCCCCCCC(=O)OC1C(OC2C(C)OC3OC4C(OC(CCCCC)CCCCCCCCCCC(=O)OC3C2O)OC(C)C(O)C4O)OC(C)C(OC2OC(C)C(OC(=O)C(C)C)C(OC(=O)C=Cc3ccccc3)C2O)C1OC1OC(C)C(O)C(O)C1O	0.859374	NC(=O)CN1CCNC(=O)CCCC(=O)NC(Cc2ccccc2)C(=O)N(Cc2ccccc2)CC(=O)NC(CCCN=C(N)N)C(=O)NC(Cc2c[nH]c3ccccc23)C1=O	0.947042	NC(=O)CN1CCNC(=O)CCCC(=O)NC(Cc2ccccc2)C(=O)N(Cc2ccccc2)CC(=O)NC(CCCN=C(N)N)C(=O)NC(Cc2c[nH]c3ccccc23)C1=O	0.894922			1.94216	-4.12065	5.23162	-1.5733	1.53717	-6.01423
	CC1NC(=O)C(C(C)O)NC(=O)C2CCCN2C(=O)C(CCC(=O)O)NC(=O)CN(C(=O)CCCCNC(=S)Nc2ccc3c(c2)C2(OC3=O)c3ccc(O)cc3Oc3cc(O)ccc32)CCCCCCC=CCN(CC(N)=O)C(=O)C(CCC(=O)O)NC(=O)C2CCCN2C(=O)C2CCCN2C1=O	0.975367	CC1NC(=O)C(C(C)O)NC(=O)C2CCCN2C(=O)C(CCC(=O)O)NC(=O)CN(C(=O)CCCCNC(=S)Nc2ccc3c(c2)C2(OC3=O)c3ccc(O)cc3Oc3cc(O)ccc32)CCCCCCC=CCN(CC(N)=O)C(=O)C(CCC(=O)O)NC(=O)C2CCCN2C(=O)C2CCCN2C1=O	0.892024	CCC(O)C(C)C1OC1CC(C)(O)C=CC=C(C)C1OC(=O)CC(O)CCC(C)(O)C(OC(C)=O)C=CC1C	0.822566	CCC(O)C(C)C1OC1CC(C)(O)C=CC=C(C)C1OC(=O)CC(O)CCC(C)(O)C(OC(C)=O)C=CC1C	0.864059			-1.11262	-1.40537	-2.99528	1.87008	1.3705	-1.20587
	CSCCC(NC(=O)C1CCCCNC(=O)CCCCCCC(=O)NCCCCC(NC(C)=O)C(=O)NC(CCCCN)C(=O)NC(CCCCNC(C)=S)C(=O)N1)C(N)=O	0.924716	CSCCC(NC(=O)C1CCCCNC(=O)CCCCCCC(=O)NCCCCC(NC(C)=O)C(=O)NC(CCCCN)C(=O)NC(CCCCNC(C)=S)C(=O)N1)C(N)=O	0.80338	O=C1CCCCC2OC2CCOC(=O)c2c(O)cc(O)c(Cl)c2C1	0.809043	O=C1CCCCC2OC2CCOC(=O)c2c(O)cc(O)c(Cl)c2C1	0.741347			0.672433	0.892004	2.97594	-2.62364	2.10814	-2.64859
	CC1=CC(=O)OC(C(C)(C)C)CCCC(O)CCCC(O)CCCC(O)CCCC(O)CC(O)CC(O)CCCC(O)CCCC(O)CC(O)CCCCC1	0.933042	CC1=CC(=O)OC(C(C)(C)C)CCCC(O)CCCC(O)CCCC(O)CCCC(O)CC(O)CC(O)CCCC(O)CCCC(O)CC(O)CCCCC1	0.84003	N=C(N)NCCCC1NC(=O)C(Cc2ccc3ccccc3c2)NC(=O)C(Cc2cnc[nH]2)NCC(=O)CCC(C(N)=O)NC(=O)C(Cc2c[nH]c3ccccc23)NC1=O	0.924112	N=C(N)NCCCC1NC(=O)C(Cc2ccc3ccccc3c2)NC(=O)C(Cc2cnc[nH]2)NCC(=O)CCC(C(N)=O)NC(=O)C(Cc2c[nH]c3ccccc23)NC1=O	0.920264			-1.03385	0.983461	3.61249	0.504298	1.78614	4.25006
	CCCCCC1CCCCCCCCCC(=O)OC2C(OC(C)C(OC3OC(C)C(OC4OC(C)C(OC(=O)C(C)C)C(O)C4O)C(OC4OC(C)C(O)C(O)C4O)C3OC(=O)C(C)CC)C2O)OC2C(O1)OC(CO)C(O)C2O	0.958242	CCCCCC1CCCCCCCCCC(=O)OC2C(OC(C)C(OC3OC(C)C(OC4OC(C)C(OC(=O)C(C)C)C(O)C4O)C(OC4OC(C)C(O)C(O)C4O)C3OC(=O)C(C)CC)C2O)OC2C(O1)OC(CO)C(O)C2O	0.879912	COC1CC(C)Cc2c(O)c(cc(O)c2N=CCN(C)C)NC(=O)C(C)=CC=CC(OC)C(OC(N)=O)C(C)=CC(C)C1=NOCC(=O)O	0.892439	COC1CC(C)Cc2c(O)c(cc(O)c2N=CCN(C)C)NC(=O)C(C)=CC=CC(OC)C(OC(N)=O)C(C)=CC(C)C1=NOCC(=O)O	0.852863			4.00863	-3.82421	5.216	-1.60336	3.54417	0.012911
	CCCCCCCCCCCC(=O)OC1C(OC2C(C)OC3OC4C(OC(CCCCC)CCCCCCCCCCC(=O)OC3C2O)OC(C)C(O)C4O)OC(C)C(OC2OC(C)C(OC(=O)C(C)CC)C(O)C2OC(=O)C=Cc2ccccc2)C1OC1OC(C)C(O)C(O)C1O	0.970455	CCCCCCCCCCCC(=O)OC1C(OC2C(C)OC3OC4C(OC(CCCCC)CCCCCCCCCCC(=O)OC3C2O)OC(C)C(O)C4O)OC(C)C(OC2OC(C)C(OC(=O)C(C)CC)C(O)C2OC(=O)C=Cc2ccccc2)C1OC1OC(C)C(O)C(O)C1O	0.906422	CC(C)CC1NC(=O)C(C(C)O)NC(=O)C(CC(N)=O)NC(=O)C(CO)NC(=O)C(CCCNC(=N)N)NC(=O)C(N)CSSCC(C(=O)O)NC1=O	0.863032	CC(C)CC1NC(=O)C(C(C)O)NC(=O)C(CC(N)=O)NC(=O)C(CO)NC(=O)C(CCCNC(=N)N)NC(=O)C(N)CSSCC(C(=O)O)NC1=O	0.840938			-0.658789	1.58217	2.21856	-1.44792	2.882	-1.50683
	N=C(N)NCCCC1NC(=O)C2(CC2)NC(=O)C2CCCN2C(=O)C(Cc2ccccc2)NC(=O)C(N)CCCCCCCCNC(=O)C2CCCN2C1=O	0.941723	N=C(N)NCCCC1NC(=O)C2(CC2)NC(=O)C2CCCN2C(=O)C(Cc2ccccc2)NC(=O)C(N)CCCCCCCCNC(=O)C2CCCN2C1=O	0.80779	COC1C=CC=C(C)C(=O)Nc2cc(O)c(N3CCC3)c(c2O)C=C(C)CC(OC)C(O)C(C)C=C(C)C1OC(=O)NO	0.884913	COC1C=CC=C(C)C(=O)Nc2cc(O)c(N3CCC3)c(c2O)C=C(C)CC(OC)C(O)C(C)C=C(C)C1OC(=O)NO	0.803488			-1.24419	-3.04537	-1.58136	-2.25157	3.31228	-6.58891
	CC(C)CC1NC(=O)C(Cc2ccccc2)NC(=O)CCCCCNC(=O)C(N)CSCc2cccc(c2)CSCC(C(N)=O)NC(=O)CCCCCNC(=O)C(CC(N)=O)NC(=O)C(CCCNC(=N)N)NC(=O)C2CC3CCCCC3N2C(=O)C(CCCNC(=N)N)NC(=O)C(Cc2ccccc2)NC1=O	0.937698	CC(C)CC1NC(=O)C(Cc2ccccc2)NC(=O)CCCCCNC(=O)C(N)CSCc2cccc(c2)CSCC(C(N)=O)NC(=O)CCCCCNC(=O)C(CC(N)=O)NC(=O)C(CCCNC(=N)N)NC(=O)C2CC3CCCCC3N2C(=O)C(CCCNC(=N)N)NC(=O)C(Cc2ccccc2)NC1=O	0.897094	NC(N)=NCCCC1NC(=O)C2CC(NC(=O)C(CC(=O)O)NC(=O)CNC1=O)C(O)C2O	0.836715	NC(N)=NCCCC1NC(=O)C2CC(NC(=O)C(CC(=O)O)NC(=O)CNC1=O)C(O)C2O	0.833696			3.60077	-0.40517	-1.31988	3.22893	0.402329	2.17725
	C=C(C)C12OC34C=CCCCCCCCCCCCC(C)C5C(C)C(=O)C6(O)C(O)C7(CO)OC7C(C1O3)C(O4)(C(C)C2O)C56	0.912346	C=C(C)C12OC34C=CCCCCCCCCCCCC(C)C5C(C)C(=O)C6(O)C(O)C7(CO)OC7C(C1O3)C(O4)(C(C)C2O)C56	0.78117	CC(C)C1NC(=O)C(Cc2ccccc2)N(C)C(=O)C(CC(=O)O)NC(=O)CNC(=O)C(CCCNC(=N)N)NC1=O	0.865451	CC(C)C1NC(=O)C(Cc2ccccc2)N(C)C(=O)C(CC(=O)O)NC(=O)CNC(=O)C(CCCNC(=N)N)NC1=O	0.861521			3.83309	-1.88884	-0.6821	-0.608804	3.32441	2.76837
	CCC(C)C1NC(=O)C(CCCN=C(N)N)NC(=O)C(CCCN=C(N)N)NC(=O)C(NC(=O)C(Cc2ccccc2)NC(=O)CNC(=O)CNC(=O)C(N)Cc2ccc(O)cc2)C(C)(C)SCCSCC(C(N)=O)NC(=O)C2CCCN2C(=O)C(CCCN=C(N)N)NC1=O	0.903639	CCC(C)C1NC(=O)C(CCCN=C(N)N)NC(=O)C(CCCN=C(N)N)NC(=O)C(NC(=O)C(Cc2ccccc2)NC(=O)CNC(=O)CNC(=O)C(N)Cc2ccc(O)cc2)C(C)(C)SCCSCC(C(N)=O)NC(=O)C2CCCN2C(=O)C(CCCN=C(N)N)NC1=O	0.861076	NC(=O)C1CCCCNCCCC(=O)N2CCCC2C(=O)NC(Cc2ccccc2)C(=O)NC(CCCN=C(N)N)C(=O)NC(Cc2c[nH]c3ccccc23)C(=O)N1	0.909912	NC(=O)C1CCCCNCCCC(=O)N2CCCC2C(=O)NC(Cc2ccccc2)C(=O)NC(CCCN=C(N)N)C(=O)NC(Cc2c[nH]c3ccccc23)C(=O)N1	0.856147			2.27209	0.159895	-0.728662	-4.24294	2.33375	4.38045
	COc1ccc2c(OC3CC4C(=O)NC5(C(=O)O)CC5C=CCCCCCCS(=O)(=O)N4C3)cc(-c3nc(C(C)C)cs3)nc2c1C	0.874757	COc1ccc2c(OC3CC4C(=O)NC5(C(=O)O)CC5C=CCCCCCCS(=O)(=O)N4C3)cc(-c3nc(C(C)C)cs3)nc2c1C	0.756985	NC(N)=NCCCC1NC(=O)C23CCCN2C(=O)C(C3)NC(=O)C(CC(=O)O)NC(=O)CNC1=O	0.858388	NC(N)=NCCCC1NC(=O)C23CCCN2C(=O)C(C3)NC(=O)C(CC(=O)O)NC(=O)CNC1=O	0.768058			0.33643	0.239867	0.778666	-2.06439	-0.683019	-5.0944
	CC1NC(=O)C(C(C)O)NC(=O)C2CCCN2C(=O)C(CCC(=O)O)NC(=O)CN(C(=O)CCCCNC(=S)Nc2ccc3c(c2)C2(OC3=O)c3ccc(O)cc3Oc3cc(O)ccc32)CCCCCCC=CCCCCCCN(CC(N)=O)C(=O)C(CCC(=O)O)NC(=O)C2CCCN2C(=O)C2CCCN2C1=O	0.991282	CC1NC(=O)C(C(C)O)NC(=O)C2CCCN2C(=O)C(CCC(=O)O)NC(=O)CN(C(=O)CCCCNC(=S)Nc2ccc3c(c2)C2(OC3=O)c3ccc(O)cc3Oc3cc(O)ccc32)CCCCCCC=CCCCCCCN(CC(N)=O)C(=O)C(CCC(=O)O)NC(=O)C2CCCN2C(=O)C2CCCN2C1=O	0.920654	N=C(N)NCCCC1C=CC(Cc2ccc3ccccc3c2)C(=O)NCC(=O)NC(Cc2ccc(O)cc2)C(=O)NC(CCCNC(=N)N)C(=O)N1	0.929117	N=C(N)NCCCC1C=CC(Cc2ccc3ccccc3c2)C(=O)NCC(=O)NC(Cc2ccc(O)cc2)C(=O)NC(CCCNC(=N)N)C(=O)N1	0.864892			4.19496	-3.29717	6.20874	0.841322	3.34646	-2.07101
	CCCC(=O)OC1C(C)OC(OC2C(C)OC(OC3C(CC=O)CC(C)C(O)C=CC=CCC(C)OC(=O)CC(O)C3OC)C(O)C2N(C)C)CC1(C)OC(=O)CC	0.907795	CCCC(=O)OC1C(C)OC(OC2C(C)OC(OC3C(CC=O)CC(C)C(O)C=CC=CCC(C)OC(=O)CC(O)C3OC)C(O)C2N(C)C)CC1(C)OC(=O)CC	0.837501	CC(=O)NC1CSSC(C)(C)C(C(N)=O)NC(=O)C(CC(=O)O)NC(=O)CNC(=O)C(CCCNC(=N)N)NC1=O	0.844741	CC(=O)NC1CSSC(C)(C)C(C(N)=O)NC(=O)C(CC(=O)O)NC(=O)CNC(=O)C(CCCNC(=N)N)NC1=O	0.854989			5.11344	-0.676671	-1.37999	3.29926	3.39616	-0.89382
	CC(C)CC(NC(=O)C1CC(=O)NCCCCOC(=O)NC(C(C)C)C(=O)N1)C(O)CC(C)C(=O)NC(C(=O)NCc1ccccc1)C(C)C	0.886471	CC(C)CC(NC(=O)C1CC(=O)NCCCCOC(=O)NC(C(C)C)C(=O)N1)C(O)CC(C)C(=O)NC(C(=O)NCc1ccccc1)C(C)C	0.802936	COc1cc(O)c2c(c1)CCCC(=O)C(=O)C(O)CCCC(C)OC2=O	0.818062	COc1cc(O)c2c(c1)CCCC(=O)C(=O)C(O)CCCC(C)OC2=O	0.775502			2.51116	-3.50933	5.98654	-4.10264	4.70553	-5.08704
	CC(C)CC1NC(=O)C(CCCC(=O)O)NC(=O)C[S+]([O-])CC(C(N)=O)NC(=O)CCCCNC(=O)C(CC(N)=O)NC(=O)C2(CCCCC2)NC(=O)C(Cc2ccc(O)c(O)c2)NC1=O	0.922688	CC(C)CC1NC(=O)C(CCCC(=O)O)NC(=O)C[S+]([O-])CC(C(N)=O)NC(=O)CCCCNC(=O)C(CC(N)=O)NC(=O)C2(CCCCC2)NC(=O)C(Cc2ccc(O)c(O)c2)NC1=O	0.827766	COC1C=CC=C(C)C(=O)Nc2cc(O)c(NC(=O)c3ccc([N+](=O)[O-])cc3)c(c2O)C=C(C)CC(OC)C(O)C(C)C=C(C)C1OC(N)=O	0.914567	COC1C=CC=C(C)C(=O)Nc2cc(O)c(NC(=O)c3ccc([N+](=O)[O-])cc3)c(c2O)C=C(C)CC(OC)C(O)C(C)C=C(C)C1OC(N)=O	0.904761			0.111136	-3.4137	2.42093	0.210157	4.74575	0.514887
	COC1C=C(C)C=CC(C)C=CC(=O)OC(C(C)=CC=C(C)CNC(=O)C(CO)NC=O)C(C)C=CC=CC(OC)CCC=C(C)C=CC1	0.862351	COC1C=C(C)C=CC(C)C=CC(=O)OC(C(C)=CC=C(C)CNC(=O)C(CO)NC=O)C(C)C=CC=CC(OC)CCC=C(C)C=CC1	0.741307	N=C(N)NCCCC1NC(=O)C(NC(=O)CCNC(=N)N)CCC=CCCC(C(N)=O)NC(=O)C(Cc2ccc3ccccc3c2)NC1=O	0.881258	N=C(N)NCCCC1NC(=O)C(NC(=O)CCNC(=N)N)CCC=CCCC(C(N)=O)NC(=O)C(Cc2ccc3ccccc3c2)NC1=O	0.803067			-2.37214	-3.74417	1.40538	-5.08469	-1.33003	-4.97268
	CCC1NC(=O)C2CCCN2C(=O)C(Cc2ccccc2)NC(=O)C(N)CCCCCCCCNC(=O)C2CCCN2C(=O)C(CCCNC(=N)N)NC1=O	0.900727	CCC1NC(=O)C2CCCN2C(=O)C(Cc2ccccc2)NC(=O)C(N)CCCCCCCCNC(=O)C2CCCN2C(=O)C(CCCNC(=N)N)NC1=O	0.818855	CC(C)CC1NC(=O)C(C(C)O)NC(=O)C(C)NC(=O)C(CO)NC(=O)C(CCCNC(=N)N)NC(=O)C(N)CSSCC(C(N)=O)NC1=O	0.807301	CC(C)CC1NC(=O)C(C(C)O)NC(=O)C(C)NC(=O)C(CO)NC(=O)C(CCCNC(=N)N)NC(=O)C(N)CSSCC(C(N)=O)NC1=O	0.82302			5.05525	0.0974836	1.13768	-2.91697	-2.72986	-1.87425
	CSCCC(NC(=O)C1CCCCNC(=O)CNC(=O)CCCCC(=O)NCC(=O)NCCCCC(NC(C)=O)C(=O)NC(CCCCN)C(=O)NC(CCCCNC(C)=S)C(=O)N1)C(N)=O	0.956048	CSCCC(NC(=O)C1CCCCNC(=O)CNC(=O)CCCCC(=O)NCC(=O)NCCCCC(NC(C)=O)C(=O)NC(CCCCN)C(=O)NC(CCCCNC(C)=S)C(=O)N1)C(N)=O	0.868697	COC1C=CC=C(C)C(=O)Nc2cc(O)c(NC(=O)c3ccc(CN4CCN(C)CC4)cc3)c(c2O)C=C(C)CC(OC)C(O)C(C)C=C(C)C1OC(N)=O	0.855934	COC1C=CC=C(C)C(=O)Nc2cc(O)c(NC(=O)c3ccc(CN4CCN(C)CC4)cc3)c(c2O)C=C(C)CC(OC)C(O)C(C)C=C(C)C1OC(N)=O	0.882259			0.0395054	-2.69495	2.10537	4.46089	2.87695	-1.35511
	CCC(=O)OC1C(C)OC(OC2C(C)OC(OC3C(CC=O)CC(C)C(O)C=CC=CCC(C)OC(=O)CC(OC(C)=O)C3OC)C(O)C2N(C)C)CC1(C)O	0.838274	CCC(=O)OC1C(C)OC(OC2C(C)OC(OC3C(CC=O)CC(C)C(O)C=CC=CCC(C)OC(=O)CC(OC(C)=O)C3OC)C(O)C2N(C)C)CC1(C)O	0.796022	COC1CC2C(=O)NC(CCCNC(=N)N)C(=O)C(=O)NCCCCCCCC(=O)NC(Cc3ccccc3)C(=O)N2C1	0.887608	COC1CC2C(=O)NC(CCCNC(=N)N)C(=O)C(=O)NCCCCCCCC(=O)NC(Cc3ccccc3)C(=O)N2C1	0.808262			2.75631	-0.333814	-0.730591	0.534828	4.0779	-3.94231
	CC1=CC(=O)OC(C(C)(C)C)CCCC(O)CCCC(O)CCCC(O)CCCC(O)CC(O)CC(O)CCCC(O)CCCC2CC(CCCCC1)OC(C)(C)O2	0.911735	CC1=CC(=O)OC(C(C)(C)C)CCCC(O)CCCC(O)CCCC(O)CCCC(O)CC(O)CC(O)CCCC(O)CCCC2CC(CCCCC1)OC(C)(C)O2	0.824847	CC(C)C1NC(=O)C=CCCNC(=O)C(CC(=O)O)NC(=O)CNC(=O)C(CCCNC(=N)N)N(C)C1=O	0.815227	CC(C)C1NC(=O)C=CCCNC(=O)C(CC(=O)O)NC(=O)CNC(=O)C(CCCNC(=N)N)N(C)C1=O	0.879955			4.25258	0.686373	-1.02284	1.64515	1.83434	-2.31751
	CCCCCCCCCCCC(=O)OC1C(OC2C(C)OC3OC4C(OC(CCCCC)CCCCCCCCCC(=O)OC3C2O)OC(C)C(O)C4O)OC(C)C(OC2OC(C)C(O)C(O)C2OC2OC(CO)C(O)C(O)C2O)C1O	0.920685	CCCCCCCCCCCC(=O)OC1C(OC2C(C)OC3OC4C(OC(CCCCC)CCCCCCCCCC(=O)OC3C2O)OC(C)C(O)C4O)OC(C)C(OC2OC(C)C(O)C(O)C2OC2OC(CO)C(O)C(O)C2O)C1O	0.836284	CC(C)C1NC(=O)C(Cc2cccc(Cl)c2)NCCOc2ccccc2CCCNC(=O)C(CN=C(N)NC#N)NC1=O	0.916675	CC(C)C1NC(=O)C(Cc2cccc(Cl)c2)NCCOc2ccccc2CCCNC(=O)C(CN=C(N)NC#N)NC1=O	0.786162			-2.49279	2.1126	5.39586	-3.00395	4.62093	-1.93404
	CCCCCCCCCCCC(=O)OC1C(OC2C(C)OC3OC4C(OC(CCCCC)CCCCCCCCCC(=O)OC3C2O)OC(CO)C(O)C4O)OC(C)C(OC2OC(C)C(OC(=O)CC)C(OC(=O)C(C)C(C)O)C2OC2OC(CO)C(O)C(O)C2O)C1O	0.933224	CCCCCCCCCCCC(=O)OC1C(OC2C(C)OC3OC4C(OC(CCCCC)CCCCCCCCCC(=O)OC3C2O)OC(CO)C(O)C4O)OC(C)C(OC2OC(C)C(OC(=O)CC)C(OC(=O)C(C)C(C)O)C2OC2OC(CO)C(O)C(O)C2O)C1O	0.906307	O=C(NC(Cc1ccccc1)C(O)CN1CCCCCCCCC=CCCOC1=O)OC1COC2OCCC12	0.862193	O=C(NC(Cc1ccccc1)C(O)CN1CCCCCCCCC=CCCOC1=O)OC1COC2OCCC12	0.788697			-0.910206	-4.37759	2.85244	-0.358186	0.376708	-1.32004
	COc1cc(Oc2ccc(C3NC(=O)C(NC(=O)OC(C)(C)C)CCCCCCCCCCS(=O)(=O)NC(=O)c4ccccc4NC3=O)cc2)nc(-c2ccccc2)n1	0.862209	COc1cc(Oc2ccc(C3NC(=O)C(NC(=O)OC(C)(C)C)CCCCCCCCCCS(=O)(=O)NC(=O)c4ccccc4NC3=O)cc2)nc(-c2ccccc2)n1	0.830922	CC(C)CC1CC(=O)NC(CCCN=C(N)N)C(=O)NC(CCCCCC(=O)O)C(=O)NC(Cc2cccc3ccccc23)C(=O)N1	0.909218	CC(C)CC1CC(=O)NC(CCCN=C(N)N)C(=O)NC(CCCCCC(=O)O)C(=O)NC(Cc2cccc3ccccc23)C(=O)N1	0.884479			1.20841	1.36204	5.29773	-2.43377	-0.933005	2.52434
	CC1=CC(=O)OC(C(C)(C)C)CCCC(O)CCCC(O)CCCC(O)CCCC2CC(CC(O)CCCC(O)CCCC3CC(CCCCC1)OC(C)(C)O3)OC(C)(C)O2	0.877847	CC1=CC(=O)OC(C(C)(C)C)CCCC(O)CCCC(O)CCCC(O)CCCC2CC(CC(O)CCCC(O)CCCC3CC(CCCCC1)OC(C)(C)O3)OC(C)(C)O2	0.818363	NC(=O)C1CCCCNC(=O)c2cccc(n2)C(=O)NC(Cc2ccc3ccccc3c2)C(=O)NC(CCCN=C(N)N)C(=O)NC(Cc2c[nH]c3ccccc23)C(=O)N1	0.921156	NC(=O)C1CCCCNC(=O)c2cccc(n2)C(=O)NC(Cc2ccc3ccccc3c2)C(=O)NC(CCCN=C(N)N)C(=O)NC(Cc2c[nH]c3ccccc23)C(=O)N1	0.888104			-0.0309033	0.750663	5.59223	-6.02426	0.127547	-4.79561
	COC1C=COC2(C)Oc3c(C)c(O)c4c(c3C2=O)C2=NC3(CCN(C(=O)OC(C)(C)C)C3)CNC2=C(NC(=O)C(C)=CC=CC(C)C(O)C(C)C(O)C(C)C(OC(C)=O)C1C)C4=O	0.889158	COC1C=COC2(C)Oc3c(C)c(O)c4c(c3C2=O)C2=NC3(CCN(C(=O)OC(C)(C)C)C3)CNC2=C(NC(=O)C(C)=CC=CC(C)C(O)C(C)C(O)C(C)C(OC(C)=O)C1C)C4=O	0.801369	N=C(N)NCCCC(N)C(=O)NC1CSSCC(C(=O)O)NC(=O)C2CCCN2C(=O)C(CC(=O)O)NC1=O	0.870201	N=C(N)NCCCC(N)C(=O)NC1CSSCC(C(=O)O)NC(=O)C2CCCN2C(=O)C(CC(=O)O)NC1=O	0.758766			2.74282	0.104043	2.67841	-6.3808	1.55031	2.08195
	ClCCN=Cc1ccccc1OP12=NP(Oc3ccccc3C=NCCCl)(Oc3ccccc3C=NCCCl)=NP(Oc3ccc4ccccc4c3)(=N1)OCCOCCOCCOCCO2	0.939923	ClCCN=Cc1ccccc1OP12=NP(Oc3ccccc3C=NCCCl)(Oc3ccccc3C=NCCCl)=NP(Oc3ccc4ccccc4c3)(=N1)OCCOCCOCCOCCO2	0.85623	COC1=CC2=NC1=Cc1ccc([nH]1)CCCCC=CCCCc1cccc2c1	0.799546	COC1=CC2=NC1=Cc1ccc([nH]1)CCCCC=CCCCc1cccc2c1	0.857516			-1.33767	-3.99725	3.90082	0.576212	3.38651	-1.12665
	COc1ccc(S(=O)(=O)N(CC(C)C)CC(O)C(Cc2ccccc2)NC(=O)OC2COCCOCCOCCOC2)cc1	0.851163	CCCC1NC(=O)C(CCCNC(=N)N)NC(=O)CN(C(=O)C(N)CCCNC(=N)N)CCCNC(=O)NCCCCCCN(CC(N)=O)C(=O)C(CCC(C)C)NC(=O)C(CN)NC(=O)C(Cc2ccc(O)cc2)NC1=O	0.877517	CC(C)CC1NC(=O)C(CCCNC(=N)N)NC(=O)C(N)CSSCC(C(N)=O)NC(=O)C(CC(C)C)NC(=O)C(C(C)O)NC(=O)C(CC(=O)O)NC1=O	0.840969	CC(C)CC1NC(=O)C(CCCNC(=N)N)NC(=O)C(N)CSSCC(C(N)=O)NC(=O)C(CC(C)C)NC(=O)C(C(C)O)NC(=O)C(CC(=O)O)NC1=O	0.853998			-1.71188	-3.58581	4.36538	2.42231	5.69716	-2.43493
	CCCC1NC(=O)C(CCCNC(=N)N)NC(=O)CN(C(=O)C(N)CCCNC(=N)N)CCCNC(=O)NCCCCCCN(CC(N)=O)C(=O)C(CCC(C)C)NC(=O)C(CN)NC(=O)C(Cc2ccc(O)cc2)NC1=O	0.903261	CSCCC(NC(=O)C1CCCCNC(=O)CNC(=O)CCCCCCC(=O)NCC(=O)NCCCCC(NC(C)=O)C(=O)NC(CCCCN)C(=O)NC(CCCCNC(C)=S)C(=O)N1)C(N)=O	0.853267	N=C(N)NCCCC1NC(=O)C(CCCNC(=N)N)NC(=O)C(Cc2ccc(O)cc2)NC(=O)CNCC(Cc2ccc3ccccc3c2)NC1=O	0.886418	N=C(N)NCCCC1NC(=O)C(CCCNC(=N)N)NC(=O)C(Cc2ccc(O)cc2)NC(=O)CNCC(Cc2ccc3ccccc3c2)NC1=O	0.870524			2.17187	-1.44726	-0.484459	2.15193	2.55271	-5.19796
	CSCCC(NC(=O)C1CCCCNC(=O)CNC(=O)CCCCCCC(=O)NCC(=O)NCCCCC(NC(C)=O)C(=O)NC(CCCCN)C(=O)NC(CCCCNC(C)=S)C(=O)N1)C(N)=O	0.938486	O=[N+]([O-])N=C1N(Cc2ccc(Cl)nc2)CCN1Cc1ccc2c(c1)OCCOCCOCCOCCO2	0.741043	CC1CCCCCCCC(=O)Cc2c(Cl)c(O)cc(O)c2C(=O)O1	0.780478	CC1CCCCCCCC(=O)Cc2c(Cl)c(O)cc(O)c2C(=O)O1	0.766902			2.05744	-2.90057	3.25956	-1.20945	3.78462	-4.58316
	O=[N+]([O-])N=C1N(Cc2ccc(Cl)nc2)CCN1Cc1ccc2c(c1)OCCOCCOCCOCCO2	0.832421	COC1C=C(C)C=CC(C)C=C(C)C(=O)OC(C(C)=CC=C(C)CNC(=O)C(NC=O)OC(=O)NCCCCCOc2ccc3ccccc3c2)C(C)C=CC=CC(OC)CCC=C(C)C=CC1	0.826511	CC(C)CC1NC(=O)C(CCCNC(=N)N)NC(=O)C(N)CSSCC(C(N)=O)NC(=O)C(CC(C)C)NC(=O)C(C(C)O)NC(=O)C(CC(=O)O)NC1=O	0.81629	CC(C)CC1NC(=O)C(CCCNC(=N)N)NC(=O)C(N)CSSCC(C(N)=O)NC(=O)C(CC(C)C)NC(=O)C(C(C)O)NC(=O)C(CC(=O)O)NC1=O	0.805406			1.81923	-0.486294	4.45275	-2.41161	3.6398	-1.37686
	COC1C=C(C)C=CC(C)C=C(C)C(=O)OC(C(C)=CC=C(C)CNC(=O)C(NC=O)OC(=O)NCCCCCOc2ccc3ccccc3c2)C(C)C=CC=CC(OC)CCC=C(C)C=CC1	0.918042	COC1CC2CCC(C)C(O)(O2)C(=O)C(=O)N2CCCCC2C(=O)OC(C(C)CC2CCC(OC(=O)N3CCNCC3)C(OC)C2)CC(=O)C(C)C=C(C)C(O)C(OC)C(=O)C(C)CC(C)CCCCC=C1C	0.855034	N=C(N)NCCCC1NC(=O)C(Cc2ccccc2)NC(=O)C(Cc2cnc[nH]2)NC(=O)CCCCCCNC(=O)C(Cc2c[nH]c3ccccc23)NC1=O	0.902438	N=C(N)NCCCC1NC(=O)C(Cc2ccccc2)NC(=O)C(Cc2cnc[nH]2)NC(=O)CCCCCCNC(=O)C(Cc2c[nH]c3ccccc23)NC1=O	0.919652			5.10043	-4.85185	1.29431	2.93264	4.81782	-5.30488
	COC1CC2CCC(C)C(O)(O2)C(=O)C(=O)N2CCCCC2C(=O)OC(C(C)CC2CCC(OC(=O)N3CCNCC3)C(OC)C2)CC(=O)C(C)C=C(C)C(O)C(OC)C(=O)C(C)CC(C)CCCCC=C1C	0.899794	CC(C)CC1NC(=O)C(CCCC(=O)O)NC(=O)C[S+]([O-])CC(C(N)=O)NC(=O)CCCCNC(=O)C(CC(N)=O)NC(=O)C(C)(CCCC(=O)O)NC(=O)C(Cc2ccc(O)cc2)NC1=O	0.830373	N=C(N)NCCCC1NC(=O)C(Cc2ccccc2)NC(=O)C(Cc2cnc[nH]2)NC(=O)CCCCCCCNC(=O)C(Cc2c[nH]c3ccccc23)NC1=O	0.869592	N=C(N)NCCCC1NC(=O)C(Cc2ccccc2)NC(=O)C(Cc2cnc[nH]2)NC(=O)CCCCCCCNC(=O)C(Cc2c[nH]c3ccccc23)NC1=O	0.9198			-0.440326	-3.08249	6.45303	-1.27364	-0.206167	-2.69041
	CC(C)CC1NC(=O)C(CCCC(=O)O)NC(=O)C[S+]([O-])CC(C(N)=O)NC(=O)CCCCNC(=O)C(CC(N)=O)NC(=O)C(C)(CCCC(=O)O)NC(=O)C(Cc2ccc(O)cc2)NC1=O	0.922748	COc1ccc2c(OCCC3NC(=O)N(C)CCCCC=CC4CC4(C(=O)NS(=O)(=O)C4(C)CC4)NC3=O)cc(-c3nc(C(C)C)cs3)nc2c1F	0.790934	CCN(Cc1ccccc1)Cc1ccc(C(=O)Nc2c(O)cc3c(O)c2C=C(C)CC(OC)C(O)C(C)C=C(C)C(OC(N)=O)C(OC)C=CC=C(C)C(=O)N3)cc1	0.93134	CCN(Cc1ccccc1)Cc1ccc(C(=O)Nc2c(O)cc3c(O)c2C=C(C)CC(OC)C(O)C(C)C=C(C)C(OC(N)=O)C(OC)C=CC=C(C)C(=O)N3)cc1	0.873039			1.09525	-3.87321	4.12711	-2.51042	2.16227	-3.41425
	COc1ccc2c(OCCC3NC(=O)N(C)CCCCC=CC4CC4(C(=O)NS(=O)(=O)C4(C)CC4)NC3=O)cc(-c3nc(C(C)C)cs3)nc2c1F	0.932857	CC(=O)NC1CCCCNC(=O)CCCCCCC(=O)NCCCCC(C(=O)NC(C(N)=O)C(C)O)NC(=O)C(CCCCNC(=S)NCCC(=O)O)NC(=O)CC(CCCNC(=N)N)NC1=O	0.868453	CC(C)CC1NC(=O)C(Cc2ccccc2)NC(=O)C(CC(=O)O)NC(=O)CNC(=O)C(CCCN=C(N)N)NC(=O)CNC1=O	0.879507	CC(C)CC1NC(=O)C(Cc2ccccc2)NC(=O)C(CC(=O)O)NC(=O)CNC(=O)C(CCCN=C(N)N)NC(=O)CNC1=O	0.868921			-0.0110798	-0.517067	2.5347	-1.57542	0.965057	-1.71902
	CC(=O)NC1CCCCNC(=O)CCCCCCC(=O)NCCCCC(C(=O)NC(C(N)=O)C(C)O)NC(=O)C(CCCCNC(=S)NCCC(=O)O)NC(=O)CC(CCCNC(=N)N)NC1=O	0.965664	CCCCC(NC(C)=O)C(=O)NC1CCC(=O)NCCC(C(N)=O)NC(=O)C(CCCNC(=N)N)NC(=O)C(Cc2ccc(C)cc2)NC(=O)C(CCCN)NC1=O	0.81233	CCC(C)C(NC(=O)C(NC(=O)C1COCCCCCN(C(=O)C(Cc2ccccc2)NC(=O)OC(C)(C)C)C(C)C(=O)N1)C(C)C)C(=O)NC(Cc1cnc[nH]1)C(=O)OC	0.897439	CCC(C)C(NC(=O)C(NC(=O)C1COCCCCCN(C(=O)C(Cc2ccccc2)NC(=O)OC(C)(C)C)C(C)C(=O)N1)C(C)C)C(=O)NC(Cc1cnc[nH]1)C(=O)OC	0.906015			-0.480475	-5.94366	1.42586	3.93208	4.80099	-5.195
	CCCCC(NC(C)=O)C(=O)NC1CCC(=O)NCCC(C(N)=O)NC(=O)C(CCCNC(=N)N)NC(=O)C(Cc2ccc(C)cc2)NC(=O)C(CCCN)NC1=O	0.880726	COCC(CC1OC(O)(C(O)C2CC(OC)C(O)CCC=C(C)C=CC(OC3OC(C)C(OC)C(O)C3O)C(C)C=C(C)C=C(C)C=C(C)C(=O)O2)C(C)C(O)C1C)OC1CC(C)(O)C(OC2CC(OC)C(O)C(C)O2)C(C)O1	0.84341	NC(N)=NCCCC1NC(=O)CNC(=O)CC(C(=O)O)NC(=O)C(c2ccccc2)NC(=O)C(Cc2c[nH]c3ccccc23)NC1=O	0.903305	NC(N)=NCCCC1NC(=O)CNC(=O)CC(C(=O)O)NC(=O)C(c2ccccc2)NC(=O)C(Cc2c[nH]c3ccccc23)NC1=O	0.847161			2.28141	-0.596404	1.8042	-1.95127	6.35306	1.49871
	COCC(CC1OC(O)(C(O)C2CC(OC)C(O)CCC=C(C)C=CC(OC3OC(C)C(OC)C(O)C3O)C(C)C=C(C)C=C(C)C=C(C)C(=O)O2)C(C)C(O)C1C)OC1CC(C)(O)C(OC2CC(OC)C(O)C(C)O2)C(C)O1	0.916898	C=CC1CC1(NC(=O)C1CC2CN1C(=O)C(C1CCCCC1)NC(=O)OC1CC1CCCCCc1c(nc3ccccc3c1OC1CC3CCC(C1)N3)O2)C(=O)NS(=O)(=O)C1(C)CC1	0.837443	N=C(N)NCCCC1NC(=O)C(CCNC(=N)N)NC(=O)C(Cc2ccc(O)cc2)NC(=O)CNC(=O)C(Cc2ccc3ccccc3c2)NC1=O	0.905142	N=C(N)NCCCC1NC(=O)C(CCNC(=N)N)NC(=O)C(Cc2ccc(O)cc2)NC(=O)CNC(=O)C(Cc2ccc3ccccc3c2)NC1=O	0.866515			2.69871	-0.360641	3.33123	-0.99962	-1.41739	-5.16254
	C=CC1CC1(NC(=O)C1CC2CN1C(=O)C(C1CCCCC1)NC(=O)OC1CC1CCCCCc1c(nc3ccccc3c1OC1CC3CCC(C1)N3)O2)C(=O)NS(=O)(=O)C1(C)CC1	0.947871	CC1C=CC=CC=CC=CC=CC=CC=CC(OC2OC(C)C(O)C(NCCCN)C2O)CC2OC(O)(CC(O)C(O)CCC(O)CC(O)CC(O)CC(=O)OC(C)C(C)C1O)CC(O)C2C(=O)O	0.81122	N=C(N)NCCC1NC(=O)C(Cc2c[nH]c3ccccc23)NC(=O)C(CC2CCCCC2)NC(=O)C2CCCN2C(=O)C(NC(=O)C(N)Cc2ccccc2)CCCCNC1=O	0.913305	N=C(N)NCCC1NC(=O)C(Cc2c[nH]c3ccccc23)NC(=O)C(CC2CCCCC2)NC(=O)C2CCCN2C(=O)C(NC(=O)C(N)Cc2ccccc2)CCCCNC1=O	0.913254			-1.66764	-2.40294	3.8619	-2.6446	-0.8955	-4.22836
	CC1C=CC=CC=CC=CC=CC=CC=CC(OC2OC(C)C(O)C(NCCCN)C2O)CC2OC(O)(CC(O)C(O)CCC(O)CC(O)CC(O)CC(=O)OC(C)C(C)C1O)CC(O)C2C(=O)O	0.949922	CCCCC(NC(C)=O)C(=O)NC1CC(=O)NCCCCC(C(N)=O)N(C)C(=O)C(Cc2c[nH]c3ccccc23)NC(=O)C(CCCNC(=N)N)N(C)C(=O)C(Cc2ccc3ccccc3c2)NC(=O)C(Cc2cnc[nH]2)NC1=O	0.862883	CC(=O)NC(CCCNC(=N)N)C(=O)NC1CSSCC(C(=O)O)NC(=O)C2CCCN2C(=O)C(CC(=O)O)NC1=O	0.844653	CC(=O)NC(CCCNC(=N)N)C(=O)NC1CSSCC(C(=O)O)NC(=O)C2CCCN2C(=O)C(CC(=O)O)NC1=O	0.857056			4.40386	-3.5436	-2.91976	1.29496	2.77385	0.912659
	CCCCC(NC(C)=O)C(=O)NC1CC(=O)NCCCCC(C(N)=O)N(C)C(=O)C(Cc2c[nH]c3ccccc23)NC(=O)C(CCCNC(=N)N)N(C)C(=O)C(Cc2ccc3ccccc3c2)NC(=O)C(Cc2cnc[nH]2)NC1=O	0.902206	CC=C(C)C=CCOC1CCC(C=C(C)C2OC(=O)C3CCCCN3C(=O)C(=O)C3(O)OC(C(OC)CC(C)CC(C)=CC(CC)C(=O)CC(O)C2C)C(OC)CC3C)CC1OC	0.820465	CCCN(CCC)Cc1ccc(C(=O)Nc2c(O)cc3c(O)c2C=C(C)CC(OC)C(O)C(C)C=C(C)C(OC(N)=O)C(OC)C=CC=C(C)C(=O)N3)cc1	0.860729	CCCN(CCC)Cc1ccc(C(=O)Nc2c(O)cc3c(O)c2C=C(C)CC(OC)C(O)C(C)C=C(C)C(OC(N)=O)C(OC)C=CC=C(C)C(=O)N3)cc1	0.804018			5.01803	-4.1497	3.97036	-2.08248	1.85101	-4.38558
	CC=C(C)C=CCOC1CCC(C=C(C)C2OC(=O)C3CCCCN3C(=O)C(=O)C3(O)OC(C(OC)CC(C)CC(C)=CC(CC)C(=O)CC(O)C2C)C(OC)CC3C)CC1OC	0.899328	CCC(C)C(NC(=O)C(CC(C)C)NC(=O)C(NC(=O)CN1CCCCNC(=O)NCCNCC(=O)NC(CCSC)C(=O)NC(CC(C)C)C1=O)C(C)C)C(=O)NC(CC(C)C)C(N)=O	0.847228	NC(=O)C1CCCCNC(=O)c2nccnc2C(=O)NC(Cc2ccc3ccccc3c2)C(=O)NC(CCCN=C(N)N)C(=O)NC(Cc2c[nH]c3ccccc23)C(=O)N1	0.916305	NC(=O)C1CCCCNC(=O)c2nccnc2C(=O)NC(Cc2ccc3ccccc3c2)C(=O)NC(CCCN=C(N)N)C(=O)NC(Cc2c[nH]c3ccccc23)C(=O)N1	0.847238			-0.635837	1.89084	4.1031	-1.02833	1.52154	2.86951
	CCC(C)C(NC(=O)C(CC(C)C)NC(=O)C(NC(=O)CN1CCCCNC(=O)NCCNCC(=O)NC(CCSC)C(=O)NC(CC(C)C)C1=O)C(C)C)C(=O)NC(CC(C)C)C(N)=O	0.904279	COc1cc(C=CC(=O)OCC2COC(=O)CCCCCCCCCCCCCCCCCCCCCCCO2)ccc1O	0.786771	NC(N)=NCCCC1NC(=O)C(c2ccc(CNC(=O)COCCOCCOCC(=O)O)cc2)NC(=O)C(Cc2ccccc2)NC(=O)C(CC(=O)O)NC(=O)CNC1=O	0.931867	NC(N)=NCCCC1NC(=O)C(c2ccc(CNC(=O)COCCOCCOCC(=O)O)cc2)NC(=O)C(Cc2ccccc2)NC(=O)C(CC(=O)O)NC(=O)CNC1=O	0.907911			-2.21186	3.20209	5.35067	-4.22958	1.79281	4.32111
	COc1cc(C=CC(=O)OCC2COC(=O)CCCCCCCCCCCCCCCCCCCCCCCO2)ccc1O	0.887259	COC1C=COC2(C)Oc3c(C)c(O)c4c(c3C2=O)C2=NC3(CCN(Cc5ccccc5)CC3)CNC2=C(NC(=O)C(C)=CC=CC(C)C(O)C(C)C(O)C(C)C(OC(C)=O)C1C)C4=O	0.812024	NC1=NCCCC(C(=O)O)NC(=O)CNC(=O)C(N)CC(=O)NC2CNC(C2)C(=O)N1	0.809681	NC1=NCCCC(C(=O)O)NC(=O)CNC(=O)C(N)CC(=O)NC2CNC(C2)C(=O)N1	0.741163			-1.80694	-4.4264	5.03325	-4.19122	2.19504	-0.39974
	COC1C=COC2(C)Oc3c(C)c(O)c4c(c3C2=O)C2=NC3(CCN(Cc5ccccc5)CC3)CNC2=C(NC(=O)C(C)=CC=CC(C)C(O)C(C)C(O)C(C)C(OC(C)=O)C1C)C4=O	0.927311	CCCCCC1CCCCCCCCCC(=O)OC2C(OC3OC(C)C(O)C(O)C3O)C(C)OC(OC3C(OC(COC(=O)C(C)CC)C(O)C3O)OC3C(O1)OC(C)C(O)C3O)C2OC(=O)C(C)C(C)O	0.857643	CC1CC=CCCCCC(=O)Cc2c(Cl)c(O)cc(O)c2C(=O)O1	0.811642	CC1CC=CCCCCC(=O)Cc2c(Cl)c(O)cc(O)c2C(=O)O1	0.752518			-0.203211	-2.9576	-0.707475	-0.658451	-0.794188	1.25375
	CCCCCC1CCCCCCCCCC(=O)OC2C(OC3OC(C)C(O)C(O)C3O)C(C)OC(OC3C(OC(COC(=O)C(C)CC)C(O)C3O)OC3C(O1)OC(C)C(O)C3O)C2OC(=O)C(C)C(C)O	0.90935	COC12OC(=O)C(C)=C1C1=C3C(O)(CC4C15OC(=O)C1=C5CC5C(O)(COC(=O)C(C)=CCOC(=O)CCC(=O)OC1)C1CC1C45C)C1CC1C3(C)C2O	0.817056	COC1C=CC=C(C)C(=O)Nc2cc(O)c(N=CC#Cc3cccc4c(=O)cc(N5CCOCC5)oc34)c(c2O)CC(C)CC(OC)C(O)C(C)C=C(C)C1OC(N)=O	0.938289	COC1C=CC=C(C)C(=O)Nc2cc(O)c(N=CC#Cc3cccc4c(=O)cc(N5CCOCC5)oc34)c(c2O)CC(C)CC(OC)C(O)C(C)C=C(C)C1OC(N)=O	0.850051			-0.914248	-0.874645	-2.19952	3.20929	-3.13302	-3.8742
	COC12OC(=O)C(C)=C1C1=C3C(O)(CC4C15OC(=O)C1=C5CC5C(O)(COC(=O)C(C)=CCOC(=O)CCC(=O)OC1)C1CC1C45C)C1CC1C3(C)C2O	0.863963	CC=C(C)C(=O)OC1C(C)OC(OC2C(C)OC3OC4C(OC(CO)C(OC(=O)C(C)C(C)O)C4O)OC4C(OC(CCCCC)CCCCCCCCCC(=O)OC2C3OC(=O)C(C)CC)OC(C)C(O)C4O)C(O)C1O	0.879517	C=CC=Nc1c(O)cc2c(O)c1CC(C)CC(OC)C(OC(=O)CCN)C(C)C=C(C)C(OC(N)=O)C(OC)C=CC=C(C)C(=O)N2	0.878178	C=CC=Nc1c(O)cc2c(O)c1CC(C)CC(OC)C(OC(=O)CCN)C(C)C=C(C)C(OC(N)=O)C(OC)C=CC=C(C)C(=O)N2	0.858651			1.54652	1.39593	1.59727	1.47067	-0.905695	2.65577
	CC=C(C)C(=O)OC1C(C)OC(OC2C(C)OC3OC4C(OC(CO)C(OC(=O)C(C)C(C)O)C4O)OC4C(OC(CCCCC)CCCCCCCCCC(=O)OC2C3OC(=O)C(C)CC)OC(C)C(O)C4O)C(O)C1O	0.935608	CC(=O)OC1CCCC(O)CCCC(O)CCCC(O)CCCC(O)CCCC(O)CCCC(O)CC(O)CCCC(C)=CC(=O)OC(C(C)(C)C)CC(O)CCC1	0.796515	CN1C(=O)C(Cc2ccc(O)cc2)NC(=O)CNC(=O)C(Cc2ccc3ccccc3c2)NC(=O)C(CCCN=C(N)N)NC(=O)C1CCCN	0.903705	CN1C(=O)C(Cc2ccc(O)cc2)NC(=O)CNC(=O)C(Cc2ccc3ccccc3c2)NC(=O)C(CCCN=C(N)N)NC(=O)C1CCCN	0.894568			0.949561	-0.117282	-0.349482	-0.283978	3.97914	-3.14022
	CC(=O)OC1CCCC(O)CCCC(O)CCCC(O)CCCC(O)CCCC(O)CCCC(O)CC(O)CCCC(C)=CC(=O)OC(C(C)(C)C)CC(O)CCC1	0.883411	CCCCC(NC(C)=O)C(=O)NC1CCNC(=O)CCC(=O)NCCC(C(=O)NC(Cc2c[nH]c3ccccc23)C(N)=O)NC(=O)C(CCCNC(=N)N)NC(=O)C(Cc2ccccc2)NC(=O)C(Cc2c[nH]cn2)NC1=O	0.881318	N=C(N)NCCCC1NC(=O)C(CCNC(=N)N)NC(=O)C(Cc2ccc(O)cc2)NC(=O)CNC(=O)C(Cc2ccc3ccccc3c2)NC1=O	0.915309	N=C(N)NCCCC1NC(=O)C(CCNC(=N)N)NC(=O)C(Cc2ccc(O)cc2)NC(=O)CNC(=O)C(Cc2ccc3ccccc3c2)NC1=O	0.862893			2.70319	-3.43132	-0.331569	2.54444	1.67255	0.747779
	CCCCC(NC(C)=O)C(=O)NC1CCNC(=O)CCC(=O)NCCC(C(=O)NC(Cc2c[nH]c3ccccc23)C(N)=O)NC(=O)C(CCCNC(=N)N)NC(=O)C(Cc2ccccc2)NC(=O)C(Cc2c[nH]cn2)NC1=O	0.921712	CC1C=CC=CC=CC=CC=CC=CC=CC(OC2OC(C)C(O)C(N)C2O)CC2OC(O)(CC(O)C(O)CCC(O)CC(O)CC(O)CC(=O)OC(C)C(C)C1O)CC(O)C2C(=O)NCCCO	0.828628	CC1CC=CCCCCCC(=O)Cc2c(Cl)c(O)cc(O)c2C(=O)O1	0.782436	CC1CC=CCCCCCC(=O)Cc2c(Cl)c(O)cc(O)c2C(=O)O1	0.770599			-0.614997	-2.90256	0.449404	-3.65991	2.8054	-1.37346
	CC1C=CC=CC=CC=CC=CC=CC=CC(OC2OC(C)C(O)C(N)C2O)CC2OC(O)(CC(O)C(O)CCC(O)CC(O)CC(O)CC(=O)OC(C)C(C)C1O)CC(O)C2C(=O)NCCCO	0.947597	CC(=O)OCC1=C(C)CC(C(C)C2CCC3C4CC5OC56C5C=CC(=O)C6(COC(=O)CCC=CCCC(=O)O5)C4CCC23C)OC1=O	0.791029	COC1C=CC=C(C)C(=O)Nc2cc(O)c(N=CCF)c(c2O)CC(C)CC(OC)C(O)C(C)C=C(C)C1OC(N)=O	0.913919	COC1C=CC=C(C)C(=O)Nc2cc(O)c(N=CCF)c(c2O)CC(C)CC(OC)C(O)C(C)C=C(C)C1OC(N)=O	0.880641			-0.948028	-3.76444	-0.226102	-1.69086	6.16038	-3.94243
	CC(=O)OCC1=C(C)CC(C(C)C2CCC3C4CC5OC56C5C=CC(=O)C6(COC(=O)CCC=CCCC(=O)O5)C4CCC23C)OC1=O	0.86718	COC1C=C(C)C=CC(C)C=C(C)C(=O)OC(C(C)=CC=C(C)CNC(=O)C(NC=O)OC(=O)Nc2ccc3ccccc3c2)C(C)C=CC=CC(OC)CCC=C(C)C=CC1	0.822721	CC(=O)NC1CSSC(C)(C)C(C(N)=O)NC(=O)C(CC(=O)O)NC(=O)CN(C)C(=O)C(CCCNC(=N)N)NC1=O	0.813186	CC(=O)NC1CSSC(C)(C)C(C(N)=O)NC(=O)C(CC(=O)O)NC(=O)CN(C)C(=O)C(CCCNC(=N)N)NC1=O	0.800986			4.09238	-1.92048	-0.111291	2.51251	3.65678	-2.10142
	COC1C=C(C)C=CC(C)C=C(C)C(=O)OC(C(C)=CC=C(C)CNC(=O)C(NC=O)OC(=O)Nc2ccc3ccccc3c2)C(C)C=CC=CC(OC)CCC=C(C)C=CC1	0.932477	C=CCCCCCCCCCP(=O)(c1ccccc1)c1ccc2c(c1)OCCOCCOCCOCCO2	0.754506	N=C(N)NCCC1NC(=O)C(Cc2c[nH]c3ccccc23)NC(=O)C(CC2CCCCC2)NC(=O)C2CCCN2C(=O)C(NC(=O)C(N)Cc2ccccc2)CCCNC1=O	0.904698	N=C(N)NCCC1NC(=O)C(Cc2c[nH]c3ccccc23)NC(=O)C(CC2CCCCC2)NC(=O)C2CCCN2C(=O)C(NC(=O)C(N)Cc2ccccc2)CCCNC1=O	0.913523			-0.105106	-1.54901	3.98693	-2.07922	-1.05215	1.76373
	C=CCCCCCCCCCP(=O)(c1ccccc1)c1ccc2c(c1)OCCOCCOCCOCCO2	0.907674	CCCCC(C)C1CC(O)CCCC(O)CC(O)CC(O)CCCC(O)CCCC(O)CCCC(O)CCCC(O)CC(O)CCCC(C)=CC(=O)O1	0.798864	COC1C=CC=C(C)C(=O)Nc2cc(O)c(N3CCC3)c(c2O)C=C(C)CC(OC)C(O)C(C)C=C(C)C1OC(N)=O	0.857165	COC1C=CC=C(C)C(=O)Nc2cc(O)c(N3CCC3)c(c2O)C=C(C)CC(OC)C(O)C(C)C=C(C)C1OC(N)=O	0.831966			-2.94277	-2.47617	3.07439	-4.01503	0.340402	-4.21585
	CCCCC(C)C1CC(O)CCCC(O)CC(O)CC(O)CCCC(O)CCCC(O)CCCC(O)CCCC(O)CC(O)CCCC(C)=CC(=O)O1	0.928101	CC1NC(=O)C(C(C)O)NC(=O)C2CCCN2C(=O)CN(C(=O)C2CCCN2C(=O)CCCCNC(=S)Nc2ccc3c(c2)C2(OC3=O)c3ccc(O)cc3Oc3cc(O)ccc32)CCCCCCC=CCCCCCCN(CC(N)=O)C(=O)C(CCC(=O)O)NC(=O)C2CCCN2C(=O)C2CCCN2C1=O	0.914315	CC1CCCCOC(CN(C)C(=O)Cc2ccccc2)C(C)CN(C(C)CO)C(=O)c2cc(NS(C)(=O)=O)ccc2O1	0.89763	CC1CCCCOC(CN(C)C(=O)Cc2ccccc2)C(C)CN(C(C)CO)C(=O)c2cc(NS(C)(=O)=O)ccc2O1	0.873418			2.70819	-0.416625	3.74586	-2.79975	0.542874	2.07164
	CC1NC(=O)C(C(C)O)NC(=O)C2CCCN2C(=O)CN(C(=O)C2CCCN2C(=O)CCCCNC(=S)Nc2ccc3c(c2)C2(OC3=O)c3ccc(O)cc3Oc3cc(O)ccc32)CCCCCCC=CCCCCCCN(CC(N)=O)C(=O)C(CCC(=O)O)NC(=O)C2CCCN2C(=O)C2CCCN2C1=O	0.992213	COC1CC(O)C=CC=CC=CC(C)C(C(C)C(O)CC(C)O)OC(=O)C=CC=CC=CC(C)=CC(C)C(OC2OC(C)C(O)C(OC)C2OC)C=CC=Cc2coc(n2)C1C	0.77918	CC1NC(=O)CNC(=O)C(Cc2ccc(O)cc2)NC(=O)C(CCCN=C(N)N)NC(=O)C(CCCN=C(N)N)NC1=O	0.876873	CC1NC(=O)CNC(=O)C(Cc2ccc(O)cc2)NC(=O)C(CCCN=C(N)N)NC(=O)C(CCCN=C(N)N)NC1=O	0.875584			2.29867	1.18105	-3.08752	1.93481	-1.17412	-0.972939
	COC1CC(O)C=CC=CC=CC(C)C(C(C)C(O)CC(C)O)OC(=O)C=CC=CC=CC(C)=CC(C)C(OC2OC(C)C(O)C(OC)C2OC)C=CC=Cc2coc(n2)C1C	0.862327	CCc1cccc(CC2NC(=O)C(N)CCCCCCCCNC(=O)C3CCCN3C(=O)C(CCCNC(=N)N)NC(=O)C3(CCC3)NC(=O)C3CCCN3C2=O)c1	0.792112	COC(=O)C1C2NC(=O)C(CC(=O)O)NC(=O)CNC(=O)C(CCCN=C(N)N)NC(=O)C(C(C)C)NC(=O)C21	0.875686	COC(=O)C1C2NC(=O)C(CC(=O)O)NC(=O)CNC(=O)C(CCCN=C(N)N)NC(=O)C(C(C)C)NC(=O)C21	0.811256			1.79891	1.34671	4.4217	-3.14714	3.09363	3.68944
	CCc1cccc(CC2NC(=O)C(N)CCCCCCCCNC(=O)C3CCCN3C(=O)C(CCCNC(=N)N)NC(=O)C3(CCC3)NC(=O)C3CCCN3C2=O)c1	0.944324	COc1cc(C=CC(=O)OCC2COC(=O)CCCCCCCCCCCCCCCCCCCCCCCCCCCCCCCCCO2)ccc1O	0.821012	NC(N)=NCCCC1NC(=O)C2COCCN2C(=O)C(Cc2ccc(O)c(I)c2)NC(=O)C(CC(=O)O)NC(=O)CNC1=O	0.908601	NC(N)=NCCCC1NC(=O)C2COCCN2C(=O)C(Cc2ccc(O)c(I)c2)NC(=O)C(CC(=O)O)NC(=O)CNC1=O	0.877954			-1.79097	-2.63915	1.80688	-1.69989	-2.77042	-2.47034
	COc1cc(C=CC(=O)OCC2COC(=O)CCCCCCCCCCCCCCCCCCCCCCCCCCCCCCCCCO2)ccc1O	0.940224	CC(C)CC1NC(=O)C(Cc2ccccc2)NC(=O)CNC(=O)C(NC(=O)C(N)Cc2ccc(O)cc2)CCCNC(N)=NCCCC(C(N)=O)NC1=O	0.797122	CC(C)CC1C(=O)NCC(=O)NC(CCCN=C(N)N)C(=O)NCC(=O)NC(CC(=O)O)C(=O)NC(Cc2ccccc2)C(=O)N1C	0.875419	CC(C)CC1C(=O)NCC(=O)NC(CCCN=C(N)N)C(=O)NCC(=O)NC(CC(=O)O)C(=O)NC(Cc2ccccc2)C(=O)N1C	0.887298			-1.24345	-0.708107	3.85656	-2.9166	-1.21677	-3.35498
	CC(C)CC1NC(=O)C(Cc2ccccc2)NC(=O)CNC(=O)C(NC(=O)C(N)Cc2ccc(O)cc2)CCCNC(N)=NCCCC(C(N)=O)NC1=O	0.793696	CCC1C=C(C)C(O)C(OC)C(=O)C(C)CC(C)C=CC=CC=C(C)C(OC)CC2CCC(C)C(O)(O2)C(=O)C(=O)N2CCCCC2C(=O)OC(C(C)CC2CCC(OC(=O)C(C)(CO)CO)C(OC)C2)CC1=O	0.818994	CC1NC(=O)CCCNC(=O)C(CCCNC(=N)N)NC(=O)C2CC3CCCCC3N2C(=O)C2Cc3ccccc3CN2C(=O)C(CO)NC1=O	0.892034	CC1NC(=O)CCCNC(=O)C(CCCNC(=N)N)NC(=O)C2CC3CCCCC3N2C(=O)C2Cc3ccccc3CN2C(=O)C(CO)NC1=O	0.808424			-2.50166	-3.48608	5.55262	-4.69134	4.74206	1.70834
	CCC1C=C(C)C(O)C(OC)C(=O)C(C)CC(C)C=CC=CC=C(C)C(OC)CC2CCC(C)C(O)(O2)C(=O)C(=O)N2CCCCC2C(=O)OC(C(C)CC2CCC(OC(=O)C(C)(CO)CO)C(OC)C2)CC1=O	0.904467	COC(=O)C(C)=C1C(=O)C(O)C2(C)C3=C(CC4C5(OC(=O)C6=C5CC5C(O)(COC(=O)C=C(C)COC(=O)CCC(=O)OC6)C6CC6C54C)C13)C1CC12	0.807737	NC(=O)CN1CCNC(=O)CCCC(=O)N(Cc2ccccc2)CC(=O)N(Cc2ccccc2)CC(=O)NC(CCCN=C(N)N)C(=O)NC(Cc2c[nH]c3ccccc23)C1=O	0.932155	NC(=O)CN1CCNC(=O)CCCC(=O)N(Cc2ccccc2)CC(=O)N(Cc2ccccc2)CC(=O)NC(CCCN=C(N)N)C(=O)NC(Cc2c[nH]c3ccccc23)C1=O	0.907594			4.16493	1.29956	1.55678	-1.28545	-2.45774	-3.88588
	NCCNC(=O)CCNCCN(CCNCCC(=O)NCCN)CCNC1CCCCCCCCCCC1	0.828302	Cc1cn(C2CC(N=[N+]=[N-])C(COC(=O)CCCCN3CCCNCCNCCCNCC3)O2)c(=O)[nH]c1=O	0.75248	CC(=O)NC1CSSCC(C(N)=O)NC(=O)C(CO)NC(=O)C(CC(=O)O)NC(=O)CNC(=O)C(CCCNC(=N)N)NC1=O	0.798644	CC(=O)NC1CSSCC(C(N)=O)NC(=O)C(CO)NC(=O)C(CC(=O)O)NC(=O)CNC(=O)C(CCCNC(=N)N)NC1=O	0.791275			1.8287	-0.921719	5.01524	-2.10994	4.71878	-3.0141
	COC(=O)C(C)=C1C(=O)C(O)C2(C)C3=C(CC4C5(OC(=O)C6=C5CC5C(O)(COC(=O)C=C(C)COC(=O)CCC(=O)OC6)C6CC6C54C)C13)C1CC12	0.826036	CCCC(=O)OC1C(C)OC(OC2C(C)OC(OC3C(CC=O)CC(C)C(O)C=CC=CCC(C)OC(=O)CC(O)C3OC)C(OC(=O)CCCC(=O)O)C2N(C)C)CC1(C)O	0.824228	NC(=O)C1CCCCNCCCC(=O)N2CCCC2C(=O)NC(Cc2ccccc2)C(=O)NC(CCCN=C(N)N)C(=O)NC(Cc2c[nH]c3ccccc23)C(=O)N1	0.89055	NC(=O)C1CCCCNCCCC(=O)N2CCCC2C(=O)NC(Cc2ccccc2)C(=O)NC(CCCN=C(N)N)C(=O)NC(Cc2c[nH]c3ccccc23)C(=O)N1	0.869322			-1.32056	-1.31327	6.60922	-2.4539	-0.935676	-1.61803
	Cc1cn(C2CC(N=[N+]=[N-])C(COC(=O)CCCCN3CCCNCCNCCCNCC3)O2)c(=O)[nH]c1=O	0.847867	CCCCCC1CCCCCCCCCC(=O)OC2C(OC3OC(C)C(O)C(O)C3O)C(C)OC(OC3C(OC(CO)C(O)C3O)OC3C(O1)OC(C)C(O)C3O)C2OC(=O)C(C)CC	0.83688	O=C(NC(Cc1ccccc1)C(O)CN1CCCCCCCCC=CCC(c2ccccc2)OC1=O)OC1COC2OCCC12	0.848015	O=C(NC(Cc1ccccc1)C(O)CN1CCCCCCCCC=CCC(c2ccccc2)OC1=O)OC1COC2OCCC12	0.869835			-2.43129	1.41807	0.419469	-1.84445	4.70557	-1.57713
	CCCC(=O)OC1C(C)OC(OC2C(C)OC(OC3C(CC=O)CC(C)C(O)C=CC=CCC(C)OC(=O)CC(O)C3OC)C(OC(=O)CCCC(=O)O)C2N(C)C)CC1(C)O	0.885781	CC=CC(=O)OC1C(C)OC(OC2C(C)OC(OC3C(C)OC4OC5C(OC(CCCCC)CCCCCCCCCC(=O)OC4C3O)OC(C)C(O)C5O)C(OC(=O)CCCCCCCCCCC)C2O)C(OC2OC(CO)C(O)C(O)C2O)C1OC(=O)C(C)C(C)O	0.862396	CC(C)C1NC(=O)C(Cc2ccccc2)NC(=O)C(CC(=O)O)NC(=O)CNC(=O)C(CCCNC(=N)N)N(C)C1=O	0.858398	CC(C)C1NC(=O)C(Cc2ccccc2)NC(=O)C(CC(=O)O)NC(=O)CNC(=O)C(CCCNC(=N)N)N(C)C1=O	0.833922			-2.09872	-0.337205	0.841489	3.80849	0.814052	-2.15449
	CCCCCC1CCCCCCCCCC(=O)OC2C(OC3OC(C)C(O)C(O)C3O)C(C)OC(OC3C(OC(CO)C(O)C3O)OC3C(O1)OC(C)C(O)C3O)C2OC(=O)C(C)CC	0.883673	CCCC(NC(=O)C1CC2CN1C(=O)C(C1CCCCC1)NC(=O)Cc1cccc(c1)OCCCO2)C(=O)C(=O)NCC(=O)OCc1ccccc1	0.7922	N=C(N)N1CCC2(CC1)NC(=O)C(Cc1ccc(O)cc1)NC(=O)CNC(=O)C(Cc1ccc3ccccc3c1)NC(=O)C(CCCN=C(N)N)NC2=O	0.935645	N=C(N)N1CCC2(CC1)NC(=O)C(Cc1ccc(O)cc1)NC(=O)CNC(=O)C(Cc1ccc3ccccc3c1)NC(=O)C(CCCN=C(N)N)NC2=O	0.896584			-2.72434	-3.83549	5.43905	-3.66875	-1.83749	2.24338
	CC=CC(=O)OC1C(C)OC(OC2C(C)OC(OC3C(C)OC4OC5C(OC(CCCCC)CCCCCCCCCC(=O)OC4C3O)OC(C)C(O)C5O)C(OC(=O)CCCCCCCCCCC)C2O)C(OC2OC(CO)C(O)C(O)C2O)C1OC(=O)C(C)C(C)O	0.929224	Cn1cc2cc1C(=O)NCCCC(=O)Nc1cn(C)c(n1)C(=O)Nc1cn(C)c(n1)C(=O)Nc1cc(n(C)c1)C(=O)Nc1cc(n(C)c1)C(=O)NCC(N)CC(=O)Nc1cc(n(C)c1)C(=O)Nc1cc(n(C)c1)C(=O)Nc1cc(n(C)c1)C(=O)N2	0.861627	CC1CC=CCCCCCCCOC(=O)N(CC(O)C(Cc2ccccc2)NC(=O)OC2COC3OCCC23)C1	0.885551	CC1CC=CCCCCCCCOC(=O)N(CC(O)C(Cc2ccccc2)NC(=O)OC2COC3OCCC23)C1	0.842546			0.354782	-3.58715	4.67242	-4.04563	5.31328	-4.29483
	CCCC(NC(=O)C1CC2CN1C(=O)C(C1CCCCC1)NC(=O)Cc1cccc(c1)OCCCO2)C(=O)C(=O)NCC(=O)OCc1ccccc1	0.921456	COC1C=COC2(C)Oc3c(C)c(O)c4c(c3C2=O)C2=NC3(CC(c5ccccc5)NC(c5ccccc5)C3)NC2=C(NC(=O)C(C)=CC=CC(C)C(O)C(C)C(O)C(C)C(OC(C)=O)C1C)C4=O	0.825607	CC(C)C1NC(=O)C(CCCNC(=N)N)NC(=O)NNC(=O)C(CC(=O)O)NC(=O)C(Cc2ccccc2)N(C)C1=O	0.866786	CC(C)C1NC(=O)C(CCCNC(=N)N)NC(=O)NNC(=O)C(CC(=O)O)NC(=O)C(Cc2ccccc2)N(C)C1=O	0.848246			-0.793411	-0.987496	4.63053	1.47561	1.65402	4.32501
	Cn1cc2cc1C(=O)NCCCC(=O)Nc1cn(C)c(n1)C(=O)Nc1cn(C)c(n1)C(=O)Nc1cc(n(C)c1)C(=O)Nc1cc(n(C)c1)C(=O)NCC(N)CC(=O)Nc1cc(n(C)c1)C(=O)Nc1cc(n(C)c1)C(=O)Nc1cc(n(C)c1)C(=O)N2	0.955615	CCC(C)C1NC(=O)C(Cc2ccc(O)cc2)NC(=O)CCSCc2ccccc2CSCC(C(=O)N2CCCC2C(=O)NC(CC(C)C)C(=O)NCC(N)=O)NC(=O)C(CC(N)=O)NC(=O)C(CCC(N)=O)NC1=O	0.844117	CC(C)CC1NC(=O)CS(=O)CC(C(=O)O)NC(=O)C(CC(=O)O)NC(=O)CNC(=O)C(CCCNC(=N)N)NC1=O	0.861316	CC(C)CC1NC(=O)CS(=O)CC(C(=O)O)NC(=O)C(CC(=O)O)NC(=O)CNC(=O)C(CCCNC(=N)N)NC1=O	0.874559			5.56608	-0.797532	4.49537	1.30419	3.76267	1.67653
	COC1C=COC2(C)Oc3c(C)c(O)c4c(c3C2=O)C2=NC3(CC(c5ccccc5)NC(c5ccccc5)C3)NC2=C(NC(=O)C(C)=CC=CC(C)C(O)C(C)C(O)C(C)C(OC(C)=O)C1C)C4=O	0.926796	C=CC1CC1(NC(=O)C1CC2(OC)CN1C(=O)C(C(C)(C)C)NC(=O)OCCC(C)(C)CCCc1cc3cc2ccc3cc1OC)C(=O)NS(=O)(=O)C1CC1	0.789739	CN1C(=O)c2ccccc2SSc2ccccc2NC(=O)C(CC(=O)O)NC(=O)CNC(=O)C1CCCNC(=N)N	0.905745	CN1C(=O)c2ccccc2SSc2ccccc2NC(=O)C(CC(=O)O)NC(=O)CNC(=O)C1CCCNC(=N)N	0.852247			3.69098	-1.17586	2.62093	0.355635	-0.35253	-3.52419
	CCC(C)C1NC(=O)C(Cc2ccc(O)cc2)NC(=O)CCSCc2ccccc2CSCC(C(=O)N2CCCC2C(=O)NC(CC(C)C)C(=O)NCC(N)=O)NC(=O)C(CC(N)=O)NC(=O)C(CCC(N)=O)NC1=O	0.910099	CC1C=CC=CC=CC=CC=CC=CC=CC(OC2OC(C)C(O)C(NCCCN)C2O)CC2OC(O)(CC(O)C(O)CCC(O)CC(O)CC(O)CC(=O)OC(C)C(C)C1O)CC(O)C2C(=O)O	0.834566	COc1c(O)cc2c(O)c1C=C(C)CC(OC)C(OC(=O)CCCN)C(C)C=C(C)C(OC(N)=O)C(OC)C=CC=C(C)C(=O)N2	0.865783	COc1c(O)cc2c(O)c1C=C(C)CC(OC)C(OC(=O)CCCN)C(C)C=C(C)C(OC(N)=O)C(OC)C=CC=C(C)C(=O)N2	0.851254			1.20357	-0.90073	4.19892	-2.24811	-1.43446	-2.6054
	COc1cc(Oc2ccc(C3NC(=O)C(NC(=O)OC(C)(C)C)CCCCCCCCCCS(=O)(=O)NC(=O)c4ccccc4NC3=O)cc2)nc(-c2ccccc2)n1	0.920745	O=C1CCC(=O)N(O)CCCCCNC(=O)CCC(=O)N(O)CCCCNC(=O)CCC(=O)N(O)CCCCCN1	0.787364	N#Cc1ncc2nc1OCCCCCOc1cc(NCc3cnc[nH]3)c(Cl)cc1NC(=O)N2	0.875741	N#Cc1ncc2nc1OCCCCCOc1cc(NCc3cnc[nH]3)c(Cl)cc1NC(=O)N2	0.819371			2.49349	-2.11896	1.21075	1.13593	-2.61372	-2.87269
	C=CC1CC1(NC(=O)C1CC2(OC)CN1C(=O)C(C(C)(C)C)NC(=O)OCCC(C)(C)CCCc1cc3cc2ccc3cc1OC)C(=O)NS(=O)(=O)C1CC1	0.867629	CC(C)CC(NC(=O)C1CC(=O)NCC=CCCCOC(=O)NC(C(C)C)C(=O)N1)C(O)CC(C)C(=O)NC(C(=O)NCc1ccccc1)C(C)C	0.814072	NC(N)=NCCCC1NC(=O)C(Cc2ccc(O)cc2)NC(=O)CNC(=O)C(Cc2ccc3ccccc3c2)NC(=O)C(CCCN=C(N)N)NC1=O	0.921658	NC(N)=NCCCC1NC(=O)C(Cc2ccc(O)cc2)NC(=O)CNC(=O)C(Cc2ccc3ccccc3c2)NC(=O)C(CCCN=C(N)N)NC1=O	0.905985			3.54219	3.28688	3.40903	-1.37995	-0.0767343	-1.38157
	CC1C=CC=CC=CC=CC=CC=CC=CC(OC2OC(C)C(O)C(NCCCN)C2O)CC2OC(O)(CC(O)C(O)CCC(O)CC(O)CC(O)CC(=O)OC(C)C(C)C1O)CC(O)C2C(=O)O	0.94584	CCCC1NC(=O)C(CCCNC(=N)N)NC(=O)CN(C(=O)C(N)CCCNC(=N)N)CCCNC(=O)NCCCCCCN(CC(N)=O)C(=O)C(CCC(C)C)NC(=O)C(CN)NC(=O)C(Cc2ccc(O)cc2)NC1=O	0.873949	CC1CC=CCCCCCCCOC(=O)N(CC(O)C(Cc2ccccc2)NC(=O)OC2COC3OCCC23)C1	0.861813	CC1CC=CCCCCCCCOC(=O)N(CC(O)C(Cc2ccccc2)NC(=O)OC2COC3OCCC23)C1	0.835281			4.03646	-3.5183	-0.88766	-1.14987	-0.940296	-3.21993
	O=C1CCC(=O)N(O)CCCCCNC(=O)CCC(=O)N(O)CCCCNC(=O)CCC(=O)N(O)CCCCCN1	0.904437	CC(C)CC1NC(=O)C(Cc2ccccc2)NC(=O)C(N)CCCCNC(=O)CCCNC(=O)CC(C(N)=O)NC(=O)C(CCCN=C(N)N)NC(=O)C(CC(C)C)NC1=O	0.830346	CC(=O)NC(Cc1ccccc1)C(=O)NC1CCCNC(=O)C(CCCNC(=N)N)NC(=O)C(C)NC(=O)C(CC2CCCCC2)NC(=O)C2CCCN2C1=O	0.938506	CC(=O)NC(Cc1ccccc1)C(=O)NC1CCCNC(=O)C(CCCNC(=N)N)NC(=O)C(C)NC(=O)C(CC2CCCCC2)NC(=O)C2CCCN2C1=O	0.907575			2.04639	-2.52423	1.48085	3.45432	-2.86215	-4.16534
	CC(C)CC(NC(=O)C1CC(=O)NCC=CCCCOC(=O)NC(C(C)C)C(=O)N1)C(O)CC(C)C(=O)NC(C(=O)NCc1ccccc1)C(C)C	0.824418	N=C(N)NCCCC1NC(=O)C(Cc2ccccc2)NC(=O)C(Cc2c[nH]cn2)NC(=O)CCCCCCNC(=O)C(Cc2c[nH]c3ccccc23)NC1=O	0.807086	CCCC1SCC(C(=O)O)NC(=O)C(CC(=O)O)NC(=O)CNC(=O)C(CCCNC(=N)N)NC(=O)CNC1=O	0.863068	CCCC1SCC(C(=O)O)NC(=O)C(CC(=O)O)NC(=O)CNC(=O)C(CCCNC(=N)N)NC(=O)CNC1=O	0.813732			5.71793	-0.897731	5.91804	-3.69657	-0.489514	-3.76141
	CCCC1NC(=O)C(CCCNC(=N)N)NC(=O)CN(C(=O)C(N)CCCNC(=N)N)CCCNC(=O)NCCCCCCN(CC(N)=O)C(=O)C(CCC(C)C)NC(=O)C(CN)NC(=O)C(Cc2ccc(O)cc2)NC1=O	0.896908	CCCCCCCCN1C(=O)c2cccc3c(NCCN4CCCNCCNCCCNCC4)ccc(c23)C1=O	0.753657	CC(C)C1NC(=O)C(Cc2cccc(Cl)c2)NCCOc2ccccc2CCCNC(=O)C(CN=C2NCCN2)NC1=O	0.91179	CC(C)C1NC(=O)C(Cc2cccc(Cl)c2)NCCOc2ccccc2CCCNC(=O)C(CN=C2NCCN2)NC1=O	0.782701			0.282996	-1.31123	5.75152	-3.66594	0.0532652	-1.20914
	CC(C)CC1NC(=O)C(Cc2ccccc2)NC(=O)C(N)CCCCNC(=O)CCCNC(=O)CC(C(N)=O)NC(=O)C(CCCN=C(N)N)NC(=O)C(CC(C)C)NC1=O	0.934158	COC(=O)C(C)=C1C(=O)C(O)C2(C)C3=C(CC4C5(OC(=O)C6=C5CC5C(O)(COC(=O)C(O)=CCOC(=O)C(O)CC(=O)OC6)C6CC6C54C)C13)C1CC12	0.804211	NC(=O)CN1CCNC(=O)CCC(=O)N(Cc2ccccc2)CC(=O)N(Cc2ccccc2)CC(=O)NC(CCCN=C(N)N)C(=O)NC(Cc2c[nH]c3ccccc23)C1=O	0.921705	NC(=O)CN1CCNC(=O)CCC(=O)N(Cc2ccccc2)CC(=O)N(Cc2ccccc2)CC(=O)NC(CCCN=C(N)N)C(=O)NC(Cc2c[nH]c3ccccc23)C1=O	0.905795			-0.258884	0.120837	-0.542195	0.618359	1.02522	3.26037
	N=C(N)NCCCC1NC(=O)C(Cc2ccccc2)NC(=O)C(Cc2c[nH]cn2)NC(=O)CCCCCCNC(=O)C(Cc2c[nH]c3ccccc23)NC1=O	0.888699	CSCCC(NC(=O)C(C)NC(=O)C(CCCNC(=N)N)NC(=O)C(C)N)C(=O)NC1CCCCNC(=O)CCC(C(N)=O)NC(=O)C(CCCCN)NC(=O)C(CCCNC(=N)N)NC(=O)C(C)NC(=O)C(C(C)O)NC1=O	0.858055	CNC(=O)OC1C(C)=CC(C)C(O)C(OC)CC(C)Cc2c(O)c(cc(O)c2N=CCN(C)C)NC(=O)C(C)=CC=CC1OC	0.879544	CNC(=O)OC1C(C)=CC(C)C(O)C(OC)CC(C)Cc2c(O)c(cc(O)c2N=CCN(C)C)NC(=O)C(C)=CC=CC1OC	0.816744			1.25831	1.31523	2.69192	-1.06148	-3.04368	1.99342
	CCCCCCCCN1C(=O)c2cccc3c(NCCN4CCCNCCNCCCNCC4)ccc(c23)C1=O	0.833152	C=CCNC(=O)C(=O)C1CCCCCCCOCC(NC(=O)NC(CN2CCCCC2=O)C(C)(C)C)C(=O)N2CC3C(C2C(=O)N1)C3(C)C	0.789533	NC(N)=NCCCC1CCC(Cc2ccc(O)cc2)NC(=O)CNC(=O)C(Cc2ccc3ccccc3c2)NC(=O)C(CCCN=C(N)N)NC1=O	0.925668	NC(N)=NCCCC1CCC(Cc2ccc(O)cc2)NC(=O)CNC(=O)C(Cc2ccc3ccccc3c2)NC(=O)C(CCCN=C(N)N)NC1=O	0.891113			2.33052	0.0676888	0.786038	1.04842	1.18783	-5.73054
	COC(=O)C(C)=C1C(=O)C(O)C2(C)C3=C(CC4C5(OC(=O)C6=C5CC5C(O)(COC(=O)C(O)=CCOC(=O)C(O)CC(=O)OC6)C6CC6C54C)C13)C1CC12	0.815916	CCCCC(C)C1CC(O)CCCC(O)CC(O)CC(O)CCCC(O)CCCC(O)CCCC(O)CCCC(O)CC(O)CCCC(C)=CC(=O)O1	0.796383	CC1NC(=O)C(CCCN=C(N)N)NC(=O)C(CCCN=C(N)N)NC(=O)C(Cc2ccc3ccccc3c2)NC(=O)CNC1=O	0.904835	CC1NC(=O)C(CCCN=C(N)N)NC(=O)C(CCCN=C(N)N)NC(=O)C(Cc2ccc3ccccc3c2)NC(=O)CNC1=O	0.880657			4.03719	-6.56235	1.29115	1.30582	0.0976918	-1.64457
	CSCCC(NC(=O)C(C)NC(=O)C(CCCNC(=N)N)NC(=O)C(C)N)C(=O)NC1CCCCNC(=O)CCC(C(N)=O)NC(=O)C(CCCCN)NC(=O)C(CCCNC(=N)N)NC(=O)C(C)NC(=O)C(C(C)O)NC1=O	0.908647	CC1=CC(=O)OC(C(C)(C)C)CCCC(O)CCCC(O)CCCC(O)CCCC(O)CC(O)CC(O)CCCC(O)CCCC(O)CC(O)CCCCC1	0.843286	N=C(N)NCCCC1NC(=O)C(Cc2ccc(O)cc2)NC(=O)CS(=O)CC(C(N)=O)NC(=O)C(CC(=O)O)NC(=O)CNC1=O	0.889829	N=C(N)NCCCC1NC(=O)C(Cc2ccc(O)cc2)NC(=O)CS(=O)CC(C(N)=O)NC(=O)C(CC(=O)O)NC(=O)CNC1=O	0.868881			3.52909	-5.18708	5.04037	-1.87212	-1.82681	-3.34112
	C=CCNC(=O)C(=O)C1CCCCCCCOCC(NC(=O)NC(CN2CCCCC2=O)C(C)(C)C)C(=O)N2CC3C(C2C(=O)N1)C3(C)C	0.885744	CC(C)CC1NC(=O)C(Cc2ccccc2)NC(=O)C(CO)NC(=O)C(CCCNC(=N)N)NC(=O)C2CCCN2C(=O)OCCCCCCOC(=O)NCCCCC(C(=O)N2CCCC2C(N)=O)NC(=O)C(CCCNC(=N)N)NC(=O)C(C(C)C)NC1=O	0.878432	O=C(NC(Cc1ccccc1)C(O)CN1CCCCCCCCC=CCCOC1=O)OC1COC2OCCC12	0.942449	O=C(NC(Cc1ccccc1)C(O)CN1CCCCCCCCC=CCCOC1=O)OC1COC2OCCC12	0.830612			0.996282	-4.11221	6.30417	1.18137	1.92558	3.57683
	CCCCC(C)C1CC(O)CCCC(O)CC(O)CC(O)CCCC(O)CCCC(O)CCCC(O)CCCC(O)CC(O)CCCC(C)=CC(=O)O1	0.898414	CSCCC1NC(=O)CNC(=O)C(C(C)C)NC(=O)C(CC(N)=O)NC(=O)C(CCC(=O)O)NC(=O)C(Cc2ccc(OP(=O)(O)O)cc2)NC(=O)C(CC(C)C)NC(=O)CCNC(=O)CSCC(C(N)=O)NC(=O)C(Cc2ccc(O)cc2)NC1=O	0.876443	CC(C)CC1NC(=O)C(C(C)O)NC(=O)C(CC(N)=O)NC(=O)C(CO)NC(=O)C(CCCNC(=N)N)NC(=O)C(N)CSSCC(C(N)=O)NC1=O	0.86121	CC(C)CC1NC(=O)C(C(C)O)NC(=O)C(CC(N)=O)NC(=O)C(CO)NC(=O)C(CCCNC(=N)N)NC(=O)C(N)CSSCC(C(N)=O)NC1=O	0.82766			0.0341155	0.19675	3.80681	0.0824926	4.76441	-5.28536
	CC1=CC(=O)OC(C(C)(C)C)CCCC(O)CCCC(O)CCCC(O)CCCC(O)CC(O)CC(O)CCCC(O)CCCC(O)CC(O)CCCCC1	0.925798	COc1cc(C=CC(=O)OCC2COC(=O)CCCCCCCCCCCCCCCCCCCCCCCCCCCCO2)ccc1O	0.790664	C=CC=Nc1c(O)cc2c(O)c1CC(C)CC(OC)C(OC(=O)CCN)C(C)C=C(C)C(OC(N)=O)C(OC)C=CC=C(C)C(=O)N2	0.888685	C=CC=Nc1c(O)cc2c(O)c1CC(C)CC(OC)C(OC(=O)CCN)C(C)C=C(C)C(OC(N)=O)C(OC)C=CC=C(C)C(=O)N2	0.844053			-1.7518	-0.276359	4.77415	-3.68111	-0.641734	-3.78737
	CC(C)CC1NC(=O)C(Cc2ccccc2)NC(=O)C(CO)NC(=O)C(CCCNC(=N)N)NC(=O)C2CCCN2C(=O)OCCCCCCOC(=O)NCCCCC(C(=O)N2CCCC2C(N)=O)NC(=O)C(CCCNC(=N)N)NC(=O)C(C(C)C)NC1=O	0.917972	CCCC1CCCCCCCCCC(=O)OC2C(OCC3OC(OC4C(O1)OC(C)C(O)C4O)C(OC1OC(C)C(OC(C)=O)C(O)C1O)C(O)C3O)OC(C)C(O)C2OC(=O)C(C)C(C)O	0.845679	CN1CC(=O)NC(Cc2cccs2)C(=O)N2Cc3ccccc3CC2C(=O)N2C(CC3CCCCC32)C(=O)NC(CCCNC(=N)N)C1=O	0.884813	CN1CC(=O)NC(Cc2cccs2)C(=O)N2Cc3ccccc3CC2C(=O)N2C(CC3CCCCC32)C(=O)NC(CCCNC(=N)N)C1=O	0.858586			-0.244992	-4.22088	-0.418696	-0.344971	4.82267	-5.34161
	CSCCC1NC(=O)CNC(=O)C(C(C)C)NC(=O)C(CC(N)=O)NC(=O)C(CCC(=O)O)NC(=O)C(Cc2ccc(OP(=O)(O)O)cc2)NC(=O)C(CC(C)C)NC(=O)CCNC(=O)CSCC(C(N)=O)NC(=O)C(Cc2ccc(O)cc2)NC1=O	0.942983	CC1C=CC=CC=CC=CC=CC=CC=CC(OC2OC(C)C(O)C(N)C2O)CC2OC(O)(CC(O)C(O)CCC(O)CC(O)CC(O)CC(=O)OC(C)C(C)C1O)CC(O)C2C(=O)NC(C)(CO)CO	0.851041	CC(=O)NC1CSSC(C)(C)C(C(N)=O)NC(=O)C(CC(=O)O)N(C)C(=O)CNC(=O)C(CCCNC(=N)N)N(C)C1=O	0.816218	CC(=O)NC1CSSC(C)(C)C(C(N)=O)NC(=O)C(CC(=O)O)N(C)C(=O)CNC(=O)C(CCCNC(=N)N)N(C)C1=O	0.850223			-1.45298	-1.95081	2.21197	0.0856495	4.28721	-0.294557
	COc1cc(C=CC(=O)OCC2COC(=O)CCCCCCCCCCCCCCCCCCCCCCCCCCCCO2)ccc1O	0.885433	CCCCCCCCOC1OC2COC(=O)CCC=CCCC(=O)OC2C(OCc2ccccc2)C1OCc1ccccc1	0.781105	NC(=O)C1CCCCNCCCC(=O)N2CCCC2C(=O)NC(Cc2ccccc2)C(=O)NC(CCCN=C(N)N)C(=O)NC(Cc2c[nH]c3ccccc23)C(=O)N1	0.933273	NC(=O)C1CCCCNCCCC(=O)N2CCCC2C(=O)NC(Cc2ccccc2)C(=O)NC(CCCN=C(N)N)C(=O)NC(Cc2c[nH]c3ccccc23)C(=O)N1	0.922383			1.17447	-1.20327	-1.25459	2.76842	-2.46469	-0.644993
	CCCC1CCCCCCCCCC(=O)OC2C(OCC3OC(OC4C(O1)OC(C)C(O)C4O)C(OC1OC(C)C(OC(C)=O)C(O)C1O)C(O)C3O)OC(C)C(O)C2OC(=O)C(C)C(C)O	0.91989	COc1cccc(CN2C(=O)CCCCCCCCCCCCCNC(=O)C2c2c(C(=O)O)[nH]c3cc(Cl)ccc23)c1	0.781068	CC(=O)NC1CSSCC(C(N)=O)NC(=O)C(CC(=O)O)NC(=O)CNC(=O)C(CCCNC(=N)N)NC(=O)CNC1=O	0.920706	CC(=O)NC1CSSCC(C(N)=O)NC(=O)C(CC(=O)O)NC(=O)CNC(=O)C(CCCNC(=N)N)NC(=O)CNC1=O	0.866176			1.89015	-2.19268	5.27567	-6.76328	-2.26646	-0.978641
	CC1C=CC=CC=CC=CC=CC=CC=CC(OC2OC(C)C(O)C(N)C2O)CC2OC(O)(CC(O)C(O)CCC(O)CC(O)CC(O)CC(=O)OC(C)C(C)C1O)CC(O)C2C(=O)NC(C)(CO)CO	0.930002	CC1NC(=O)C(C(C)O)NC(=O)C2CCCN2C(=O)CN(C(=O)C2CCCN2C(=O)CCCCNC(=S)Nc2ccc3c(c2)C2(OC3=O)c3ccc(O)cc3Oc3cc(O)ccc32)CCCCC=CCCCCCCN(CC(N)=O)C(=O)C(CCC(=O)O)NC(=O)C2CCCN2C(=O)C2CCCN2C1=O	0.918159	O=C(NC(Cc1ccccc1)C(O)CN1CCCCCCCCC=CCCOC1=O)OC1COC2OCCC12	0.94406	O=C(NC(Cc1ccccc1)C(O)CN1CCCCCCCCC=CCCOC1=O)OC1COC2OCCC12	0.806056			0.536253	-1.35456	5.42792	-6.63944	-2.21212	0.776348
	CCCCCCCCOC1OC2COC(=O)CCC=CCCC(=O)OC2C(OCc2ccccc2)C1OCc1ccccc1	0.876349	COC(=O)CCC(CCO)CC(C)C1CC(=O)C(C)C=C(C)C(O)C(OC)C(=O)C(C)CC(C)C=CC=CC=C(C)C(OC)CC2CCC(C)C(O)(O2)C(=O)C(=O)N2CCCCC2C(=O)O1	0.826513	CCC(C)C1NC(=O)C(C(C)O)NC(=O)C(CC(=O)O)NC(=O)C(CO)NC(=O)C(CCCNC(=N)N)NC(=O)C(N)CSSCC(C(N)=O)NC1=O	0.814241	CCC(C)C1NC(=O)C(C(C)O)NC(=O)C(CC(=O)O)NC(=O)C(CO)NC(=O)C(CCCNC(=N)N)NC(=O)C(N)CSSCC(C(N)=O)NC1=O	0.77729			-1.44657	-3.86717	5.45419	-3.93197	-2.48366	-4.06645
	COc1cccc(CN2C(=O)CCCCCCCCCCCCCNC(=O)C2c2c(C(=O)O)[nH]c3cc(Cl)ccc23)c1	0.907311	COCC(CC1OC(O)(C(O)C2CC(=O)C(C)=CC(C)=CC(C)=CC(C)C(OC3OC(C)C(OC)C(O)C3OC(=O)c3ccccc3)C=CC(C)=CCCC(O)C(OC)C2)C(C)C(O)C1C)OC1CC(C)(O)C(OC2CC(OC)C(O)C(C)O2)C(C)O1	0.867542	O=C(NC(Cc1ccccc1)C(O)CN1CCCCCCCCC=CCCOC1=O)OC1COC2OCCC12	0.883879	O=C(NC(Cc1ccccc1)C(O)CN1CCCCCCCCC=CCCOC1=O)OC1COC2OCCC12	0.840008			-1.56685	-2.28046	1.42563	-0.419625	3.4917	-0.884915
	CC1NC(=O)C(C(C)O)NC(=O)C2CCCN2C(=O)CN(C(=O)C2CCCN2C(=O)CCCCNC(=S)Nc2ccc3c(c2)C2(OC3=O)c3ccc(O)cc3Oc3cc(O)ccc32)CCCCC=CCCCCCCN(CC(N)=O)C(=O)C(CCC(=O)O)NC(=O)C2CCCN2C(=O)C2CCCN2C1=O	0.969274	CC(C)CC1NC(=O)C(Cc2ccccc2)NC(=O)CCCCCNC(=O)C(N)CSCc2cccc(c2)CSCC(C(N)=O)NC(=O)CCCCCNC(=O)C(CC(N)=O)NC(=O)C(CCCNC(=N)N)NC(=O)C2Cc3ccccc3CN2C(=O)C(CCCNC(=N)N)NC(=O)C(Cc2ccccc2)NC1=O	0.890751	COC1CC2C(=O)NC(CCCNC(=N)N)C(=O)C(=O)NCCCCCCCC(=O)NC(Cc3ccccc3)C(=O)N2C1	0.891056	COC1CC2C(=O)NC(CCCNC(=N)N)C(=O)C(=O)NCCCCCCCC(=O)NC(Cc3ccccc3)C(=O)N2C1	0.810738			-2.34815	0.123147	4.24276	1.62135	-0.269115	-5.65963
	COC(=O)CCC(CCO)CC(C)C1CC(=O)C(C)C=C(C)C(O)C(OC)C(=O)C(C)CC(C)C=CC=CC=C(C)C(OC)CC2CCC(C)C(O)(O2)C(=O)C(=O)N2CCCCC2C(=O)O1	0.900883	CC=CC(O)C(C)(C)C1CC=CC=CC=CC(OC)Cc2nc(co2)C(=O)OC(C(C)(C)C(O)C=CC)CC=CC2OC2C=CC=Cc2nc(co2)C(=O)O1	0.76838	CC(C)C1NC(=O)C(Cc2ccc(Cl)cc2)NCCOc2ccccc2CCCNC(=O)C(CN=C(N)N)NC1=O	0.883317	CC(C)C1NC(=O)C(Cc2ccc(Cl)cc2)NCCOc2ccccc2CCCNC(=O)C(CN=C(N)N)NC1=O	0.886527			-0.648434	-0.402517	-0.327867	-5.34192	-1.75937	-2.41178
	COCC(CC1OC(O)(C(O)C2CC(=O)C(C)=CC(C)=CC(C)=CC(C)C(OC3OC(C)C(OC)C(O)C3OC(=O)c3ccccc3)C=CC(C)=CCCC(O)C(OC)C2)C(C)C(O)C1C)OC1CC(C)(O)C(OC2CC(OC)C(O)C(C)O2)C(C)O1	0.946657	Cn1cc2cc1C(=O)NCC(N)CC(=O)Nc1cc(n(C)c1)C(=O)Nc1cc(n(C)c1)C(=O)Nc1cc(n(C)c1)C(=O)Nc1cc(n(C)c1)C(=O)NCC(N)CC(=O)Nc1cn(C)c(n1)C(=O)Nc1cn(C)c(n1)C(=O)Nc1cc(n(C)c1)C(=O)N2	0.850415	CC(C)C1NC(=O)C(Cc2cccc(Cl)c2)NCCOc2ccccc2CCCNC(=O)C(CN=C(N)NC#N)NC1=O	0.880147	CC(C)C1NC(=O)C(Cc2cccc(Cl)c2)NCCOc2ccccc2CCCNC(=O)C(CN=C(N)NC#N)NC1=O	0.872196			-1.25047	-3.41881	4.3342	-2.60391	4.32567	-0.571014
	CC(C)CC1NC(=O)C(Cc2ccccc2)NC(=O)CCCCCNC(=O)C(N)CSCc2cccc(c2)CSCC(C(N)=O)NC(=O)CCCCCNC(=O)C(CC(N)=O)NC(=O)C(CCCNC(=N)N)NC(=O)C2Cc3ccccc3CN2C(=O)C(CCCNC(=N)N)NC(=O)C(Cc2ccccc2)NC1=O	0.937821	CCCCCCCC(=O)OC1C(C)OC(OC2C(C)OC(OC3C(C)OC4OC5C(OC(CCCCC)CCCCCCCCCC(=O)OC4C3O)OC(C)C(O)C5OC(C)=O)C(OC(=O)C(C)CC)C2OC2OC(C)C(O)C(O)C2O)C(O)C1O	0.849079	CC(C)C1NC(=O)C(Cc2ccccc2)NC(=O)C(CC(=O)O)NC(=O)CN(C)C(=O)C(CCCNC(=N)N)NC1=O	0.866038	CC(C)C1NC(=O)C(Cc2ccccc2)NC(=O)C(CC(=O)O)NC(=O)CN(C)C(=O)C(CCCNC(=N)N)NC1=O	0.831547			-1.34385	2.76985	2.02669	0.769519	0.262946	-5.39068
	CC=CC(O)C(C)(C)C1CC=CC=CC=CC(OC)Cc2nc(co2)C(=O)OC(C(C)(C)C(O)C=CC)CC=CC2OC2C=CC=Cc2nc(co2)C(=O)O1	0.868538	N=C(N)NCCCC1NC(=O)C2(CCC2)NC(=O)C2CCCN2C(=O)C(Cc2ccccc2F)NC(=O)C(N)CCCCCCCCNC(=O)C2CCCN2C1=O	0.814741	COc1c(O)cc2c(O)c1C=C(C)CC(OC)C(OC(=O)CCN)C(C)C=C(C)C(OC(N)=O)C(OC)C=CC=C(C)C(=O)N2	0.88101	COc1c(O)cc2c(O)c1C=C(C)CC(OC)C(OC(=O)CCN)C(C)C=C(C)C(OC(N)=O)C(OC)C=CC=C(C)C(=O)N2	0.796075			2.19633	-5.34772	1.06385	-5.90368	2.22459	-3.0119
	Cn1cc2cc1C(=O)NCC(N)CC(=O)Nc1cc(n(C)c1)C(=O)Nc1cc(n(C)c1)C(=O)Nc1cc(n(C)c1)C(=O)Nc1cc(n(C)c1)C(=O)NCC(N)CC(=O)Nc1cn(C)c(n1)C(=O)Nc1cn(C)c(n1)C(=O)Nc1cc(n(C)c1)C(=O)N2	0.951974	CCCCCCCCCC(=O)OC1C(OC2C(C)OC3OC4C(OC(CCCCC)CCCCCCCCCC(=O)OC3C2O)OC(C)C(OC(C)=O)C4O)OC(C)C(OC2OC(C)C(OC(=O)C(C)CC)C(O)C2O)C1OC1OC(CO)C(O)C(O)C1O	0.88969	CC1NC(=O)CCC(=O)NCCCCC(C(N)=O)NC(=O)C(Cc2c[nH]c3ccccc23)NC(=O)C(CCCNC(=N)N)NC(=O)C(Cc2ccccc2)NC1=O	0.907277	CC1NC(=O)CCC(=O)NCCCCC(C(N)=O)NC(=O)C(Cc2c[nH]c3ccccc23)NC(=O)C(CCCNC(=N)N)NC(=O)C(Cc2ccccc2)NC1=O	0.824802			0.640148	-2.74797	5.5503	-4.06559	-0.0184818	-3.40861
	CCCCCCCC(=O)OC1C(C)OC(OC2C(C)OC(OC3C(C)OC4OC5C(OC(CCCCC)CCCCCCCCCC(=O)OC4C3O)OC(C)C(O)C5OC(C)=O)C(OC(=O)C(C)CC)C2OC2OC(C)C(O)C(O)C2O)C(O)C1O	0.913324	CC(=O)OC12COC1CC(O)C1(C)C(=O)C(O)C3=C(C)C4CC(O)(C(OC(=O)CNC(=O)C(CC(=O)OC(C)(C)C)NC(=O)CNC(=O)CNC(=O)C5CCCN5C(=O)C(C(C)C)NC(=O)NC(c5ccccc5)C(O)C(=O)O4)C21)C3(C)C	0.849387	COC1CC2C(=O)NC(CCCNC(=N)N)C(=O)C(=O)NCCCCCCCC(=O)NC(Cc3ccccc3)C(=O)N2C1	0.856165	COC1CC2C(=O)NC(CCCNC(=N)N)C(=O)C(=O)NCCCCCCCC(=O)NC(Cc3ccccc3)C(=O)N2C1	0.831355			5.4146	-0.636842	-2.62602	-3.31617	3.71555	-1.74773
	N=C(N)NCCCC1NC(=O)C2(CCC2)NC(=O)C2CCCN2C(=O)C(Cc2ccccc2F)NC(=O)C(N)CCCCCCCCNC(=O)C2CCCN2C1=O	0.940508	CC1NC(=O)CCC(=O)NCCCCC(C(N)=O)NC(=O)C(Cc2c[nH]c3ccccc23)NC(=O)C(CCCN=C(N)N)NC(=O)C(Cc2ccccc2)NC1=O	0.836009	COC1C=CC=C(C)C(=O)Nc2cc(O)c(-c3ccccc3)c(c2O)C=C(C)CC(OC)C(O)C(C)C=C(C)C1OC(N)=O	0.896442	COC1C=CC=C(C)C(=O)Nc2cc(O)c(-c3ccccc3)c(c2O)C=C(C)CC(OC)C(O)C(C)C=C(C)C1OC(N)=O	0.863525			-2.36446	-1.46815	2.62855	-1.37002	5.58356	-2.48983
	CCCCCCCCCC(=O)OC1C(OC2C(C)OC3OC4C(OC(CCCCC)CCCCCCCCCC(=O)OC3C2O)OC(C)C(OC(C)=O)C4O)OC(C)C(OC2OC(C)C(OC(=O)C(C)CC)C(O)C2O)C1OC1OC(CO)C(O)C(O)C1O	0.957032	CCCC(NC(=O)C1CC2CN1C(=O)C(C(C)(C)C)NC(=O)Cc1cccc(c1)OCCC(C)(C)O2)C(=O)C(=O)NCC(=O)NC(C(=O)N(C)C)c1ccccc1	0.783331	O=C1CCCCCC=CCCOC(=O)c2c(O)c(Br)c(O)c(Br)c2C1	0.763706	O=C1CCCCCC=CCCOC(=O)c2c(O)c(Br)c(O)c(Br)c2C1	0.700488			-0.0755921	3.57364	-0.536783	1.97397	3.7734	-1.88729
	CC(=O)OC12COC1CC(O)C1(C)C(=O)C(O)C3=C(C)C4CC(O)(C(OC(=O)CNC(=O)C(CC(=O)OC(C)(C)C)NC(=O)CNC(=O)CNC(=O)C5CCCN5C(=O)C(C(C)C)NC(=O)NC(c5ccccc5)C(O)C(=O)O4)C21)C3(C)C	0.900096	CC1NC(=O)C(Cc2c[nH]cn2)NC(=O)CCC(=O)NCCCCC(C(N)=O)NC(=O)C(Cc2c[nH]c3ccccc23)NC(=O)C(CCCN=C(N)N)NC1=O	0.813629	O=C(NC(Cc1ccccc1)C(O)CN1CCCCCCCCC=CCC(c2ccccc2)OC1=O)OC1COC2OCCC12	0.899338	O=C(NC(Cc1ccccc1)C(O)CN1CCCCCCCCC=CCC(c2ccccc2)OC1=O)OC1COC2OCCC12	0.865769			-0.322626	-5.23908	2.41337	0.0981415	1.08995	-4.36783
	CC1NC(=O)CCC(=O)NCCCCC(C(N)=O)NC(=O)C(Cc2c[nH]c3ccccc23)NC(=O)C(CCCN=C(N)N)NC(=O)C(Cc2ccccc2)NC1=O	0.909658	NC(=O)CCC1NC(=O)C=CC(=O)NNCCCCC(C(N)=O)NCCCCNC(=O)C(Cc2ccc(C(=O)c3ccccc3)cc2)NC(=O)C(CC2CCCCC2)NC1=O	0.827739	N=C(N)NCCCC1NC(=O)C(Cc2ccc3ccccc3c2)NC(=O)C(Cc2cnc[nH]2)NCC(=O)CCC(C(N)=O)NC(=O)C(Cc2c[nH]c3ccccc23)NC1=O	0.915639	N=C(N)NCCCC1NC(=O)C(Cc2ccc3ccccc3c2)NC(=O)C(Cc2cnc[nH]2)NCC(=O)CCC(C(N)=O)NC(=O)C(Cc2c[nH]c3ccccc23)NC1=O	0.879868			1.27666	1.28917	1.65104	-5.55312	-0.617305	-1.75165
	CCCC(NC(=O)C1CC2CN1C(=O)C(C(C)(C)C)NC(=O)Cc1cccc(c1)OCCC(C)(C)O2)C(=O)C(=O)NCC(=O)NC(C(=O)N(C)C)c1ccccc1	0.907569	COCC(C(=O)OC1CC=CC=CC(=O)OC(C(C)C(O)C(C)COC(=O)C(C)N(C)C)CC=CC(OC)CC(C)CC=CC(OC)CCC(C)C(O)C1C)N(C)C	0.800154	CC1CC=CCCCCCC(=O)Cc2c(Cl)c(O)cc(O)c2C(=O)O1	0.814485	CC1CC=CCCCCCC(=O)Cc2c(Cl)c(O)cc(O)c2C(=O)O1	0.798415			1.06875	-5.89028	1.74975	1.73422	5.89975	-4.58413
	CC1NC(=O)C(Cc2c[nH]cn2)NC(=O)CCC(=O)NCCCCC(C(N)=O)NC(=O)C(Cc2c[nH]c3ccccc23)NC(=O)C(CCCN=C(N)N)NC1=O	0.917685	CCC(C)C1C(=O)N2CCCC2C(=O)OC(C(C)(C)C)CC(C)CC(O)C(C)C(=O)NCc2cccc(c2)C(=O)NC(Cc2ccc(OC)cc2)C(=O)N(C)C(C)C(=O)N1C	0.784391	CC(C)CC1NC(=O)C(CCCNC(=N)N)NC(=O)CNC(=O)C(CC(=O)O)NC(=O)C(Cc2ccccc2)NC1=O	0.887432	CC(C)CC1NC(=O)C(CCCNC(=N)N)NC(=O)CNC(=O)C(CC(=O)O)NC(=O)C(Cc2ccccc2)NC1=O	0.871258			0.0109568	0.139989	6.35268	1.18665	4.45136	-1.72208
	NC(=O)CCC1NC(=O)C=CC(=O)NNCCCCC(C(N)=O)NCCCCNC(=O)C(Cc2ccc(C(=O)c3ccccc3)cc2)NC(=O)C(CC2CCCCC2)NC1=O	0.937125	COCC(C(=O)OC1CC=CC=CC(=O)OC(C(C)C(O)C(C)CCC(OC(=O)C(C)N(C)C)C(C)C(OC(C)=O)C(C)C=CN(C)C=O)CC=CC(OC)CC(C)CC=C(C)C(OC)CCC(C)C(O)C1C)N(C)C	0.854941	COC1CC2C(=O)NC(CCCNC(=N)N)C(=O)C(=O)NCCCCCCCC(=O)NC(Cc3ccccc3)C(=O)N2C1	0.870109	COC1CC2C(=O)NC(CCCNC(=N)N)C(=O)C(=O)NCCCCCCCC(=O)NC(Cc3ccccc3)C(=O)N2C1	0.782766			4.82056	1.75322	0.241431	-2.51433	0.837223	-5.89522
	COCC(C(=O)OC1CC=CC=CC(=O)OC(C(C)C(O)C(C)COC(=O)C(C)N(C)C)CC=CC(OC)CC(C)CC=CC(OC)CCC(C)C(O)C1C)N(C)C	0.924018	CC(=S)NCCCCC1NC(=O)C(Cc2csc3ccccc23)NC(=O)CCCCCCC(=O)NCCC(C(N)=O)NC1=O	0.802178	COC1C=CC=C(C)C(=O)Nc2cc(O)c(N=CCN3CCCC3)c(c2O)CC(C)CC(OC)C(O)C(C)C=C(C)C1OC(N)=O	0.90606	COC1C=CC=C(C)C(=O)Nc2cc(O)c(N=CCN3CCCC3)c(c2O)CC(C)CC(OC)C(O)C(C)C=C(C)C1OC(N)=O	0.802839			-2.26247	1.30661	4.86207	-3.84078	5.5181	-2.77414
	CCC(C)C1C(=O)N2CCCC2C(=O)OC(C(C)(C)C)CC(C)CC(O)C(C)C(=O)NCc2cccc(c2)C(=O)NC(Cc2ccc(OC)cc2)C(=O)N(C)C(C)C(=O)N1C	0.74628	CCCCCC(CCCCCCCCCC(=O)OCC1OC2OC3C(OC(CCCCC)CCCCCCCCCC(=O)OC4C(OC(C)C(O)C4O)OC2C(O)C1O)OC(C)C(O)C3O)OC1OC(C)C(O)C(O)C1OC1OC(CO)C(O)C(O)C1OC1OC(C)C(O)C(O)C1O	0.864224	O=C1CCC=CCCOC(=O)c2c(O)cc(O)c(Cl)c2C1	0.763158	O=C1CCC=CCCOC(=O)c2c(O)cc(O)c(Cl)c2C1	0.779458			4.75003	-6.08099	3.12697	-6.53343	-1.82106	-3.8778
	COCC(C(=O)OC1CC=CC=CC(=O)OC(C(C)C(O)C(C)CCC(OC(=O)C(C)N(C)C)C(C)C(OC(C)=O)C(C)C=CN(C)C=O)CC=CC(OC)CC(C)CC=C(C)C(OC)CCC(C)C(O)C1C)N(C)C	0.91925	CCCC1C2CC3(CCC(C)C(CC(C)O)O3)OC1CCC(CC)C=CC=CCCC(O)C(C)C(O)CC(OC)CC(O)C(C)C(O)C(C)C=CC(=O)O2	0.792055	COC1CC2C(=O)NC(CCCNC(=N)N)C(=O)C(=O)NCCCCCCCC(=O)NC(Cc3ccccc3)C(=O)N2C1	0.859196	COC1CC2C(=O)NC(CCCNC(=N)N)C(=O)C(=O)NCCCCCCCC(=O)NC(Cc3ccccc3)C(=O)N2C1	0.879897			0.274287	-4.71255	3.66294	-3.03639	-1.91317	-4.0889
	CC(=S)NCCCCC1NC(=O)C(Cc2csc3ccccc23)NC(=O)CCCCCCC(=O)NCCC(C(N)=O)NC1=O	0.924057	CC1C=CC=CC=CC=CC=CC=CC=CC(OC2OC(O)C(O)C(N)C2O)CC2OC(O)(CC(O)CC(O)C(O)CCC(O)CC(O)CC(=O)OC(C)C(C)C1O)CC(O)C2C(=O)O	0.817159	CCNC(=O)OC1C=CC(C)C(C(C)=CC=CC(C)CC2OC2C(C)C(O)CC)OC(=O)CC(O)CCC1(C)O	0.87965	CCNC(=O)OC1C=CC(C)C(C(C)=CC=CC(C)CC2OC2C(C)C(O)CC)OC(=O)CC(O)CCC1(C)O	0.849942			0.176559	-1.76439	5.71442	-4.27087	0.268788	1.49502
	CCCCCC(CCCCCCCCCC(=O)OCC1OC2OC3C(OC(CCCCC)CCCCCCCCCC(=O)OC4C(OC(C)C(O)C4O)OC2C(O)C1O)OC(C)C(O)C3O)OC1OC(C)C(O)C(O)C1OC1OC(CO)C(O)C(O)C1OC1OC(C)C(O)C(O)C1O	0.952704	CC(C)CC1NC(=O)C(CCCC(=O)O)NC(=O)CSCC(C(N)=O)NC(=O)CCCCNC(=O)C(C(C)C)NC(=O)C(CC(N)=O)NC(=O)C2(CCCCC2)NC(=O)C(Cc2ccc(O)cc2)NC1=O	0.844053	N=C(N)NCCCC1NC(=O)CNC(=O)CS(=O)CC(C(=O)O)NC(=O)C(CC(=O)O)NC(=O)CNC1=O	0.855273	N=C(N)NCCCC1NC(=O)CNC(=O)CS(=O)CC(C(=O)O)NC(=O)C(CC(=O)O)NC(=O)CNC1=O	0.847154			-1.43569	1.86043	1.28373	-6.94434	2.90311	-3.57213
	CCCC1C2CC3(CCC(C)C(CC(C)O)O3)OC1CCC(CC)C=CC=CCCC(O)C(C)C(O)CC(OC)CC(O)C(C)C(O)C(C)C=CC(=O)O2	0.892583	Cn1cc2cc1C(=O)NCC(N)CC(=O)Nc1cc(n(C)c1)C(=O)Nc1cc(n(C)c1)C(=O)Nc1cc(n(C)c1)C(=O)Nc1cc(n(C)c1)C(=O)NCC(N)CC(=O)Nc1cn(C)c(n1)C(=O)Nc1cn(C)c(n1)C(=O)Nc1cc(n(C)c1)C(=O)N2	0.856093	NC(=O)C1CCCCNC(=O)c2nccnc2C(=O)NC(Cc2ccccc2)C(=O)NC(CCCN=C(N)N)C(=O)NC(Cc2c[nH]c3ccccc23)C(=O)N1	0.933205	NC(=O)C1CCCCNC(=O)c2nccnc2C(=O)NC(Cc2ccccc2)C(=O)NC(CCCN=C(N)N)C(=O)NC(Cc2c[nH]c3ccccc23)C(=O)N1	0.914847			2.12827	-0.950596	5.43299	-2.59988	3.13772	1.22082
	CC1C=CC=CC=CC=CC=CC=CC=CC(OC2OC(O)C(O)C(N)C2O)CC2OC(O)(CC(O)CC(O)C(O)CCC(O)CC(O)CC(=O)OC(C)C(C)C1O)CC(O)C2C(=O)O	0.916419	CCC(C)C(O)C(=O)NC(CC(C)C)C(=O)NC1CCCNC(=O)C(Cc2c[nH]c3ccc(O)cc23)NC(=O)C=Cc2coc(n2)C(C)NC(=O)C(=O)C(CC(C)C)NC(=O)C2CCCN2C1=O	0.815906	CC1CCC=CCCCC(=O)Cc2c(Cl)c(O)cc(O)c2C(=O)O1	0.768715	CC1CCC=CCCCC(=O)Cc2c(Cl)c(O)cc(O)c2C(=O)O1	0.783808			1.73496	-5.65076	0.671545	-3.03534	4.67832	-3.79663
	CC(C)CC1NC(=O)C(CCCC(=O)O)NC(=O)CSCC(C(N)=O)NC(=O)CCCCNC(=O)C(C(C)C)NC(=O)C(CC(N)=O)NC(=O)C2(CCCCC2)NC(=O)C(Cc2ccc(O)cc2)NC1=O	0.919928	CC1=CCOC(=O)CCC(=O)OCC2=C3CC4C(O)(COC1=O)C1CC1C4(C)C1CC4(O)C5=C(C6=C(C)C(=O)OC6(O)C(=O)C5(C)C5CC54)C31OC2=O	0.808249	NC(=O)C1CCCCNC(=O)c2nccnc2C(=O)NC(Cc2ccccc2)C(=O)NC(CCCN=C(N)N)C(=O)NC(Cc2c[nH]c3ccccc23)C(=O)N1	0.905192	NC(=O)C1CCCCNC(=O)c2nccnc2C(=O)NC(Cc2ccccc2)C(=O)NC(CCCN=C(N)N)C(=O)NC(Cc2c[nH]c3ccccc23)C(=O)N1	0.832878			4.06117	-0.623776	1.21939	-2.04443	4.714	-5.29339
	Cn1cc2cc1C(=O)NCC(N)CC(=O)Nc1cc(n(C)c1)C(=O)Nc1cc(n(C)c1)C(=O)Nc1cc(n(C)c1)C(=O)Nc1cc(n(C)c1)C(=O)NCC(N)CC(=O)Nc1cn(C)c(n1)C(=O)Nc1cn(C)c(n1)C(=O)Nc1cc(n(C)c1)C(=O)N2	0.937994	CCC1C=CC=CCC(C)C(O)C(C)(O)C(=O)C(C)C(O)C(C)C(=O)C(C)C(O)C(C)C=CC(=O)OC2C(C)C(CC1)OC1(CCC(C)C(CC(C)n3cc(C(=O)O)nn3)O1)C2C	0.810204	NC(N)=NCCCC1NC(=O)CNC(=O)C(CCCCCC(=O)Nc2ccccc2N)NC(=O)CNC1=O	0.847788	NC(N)=NCCCC1NC(=O)CNC(=O)C(CCCCCC(=O)Nc2ccccc2N)NC(=O)CNC1=O	0.870785			1.76173	4.18383	-0.863888	0.453577	0.300968	2.48751
	CCC(C)C(O)C(=O)NC(CC(C)C)C(=O)NC1CCCNC(=O)C(Cc2c[nH]c3ccc(O)cc23)NC(=O)C=Cc2coc(n2)C(C)NC(=O)C(=O)C(CC(C)C)NC(=O)C2CCCN2C1=O	0.880562	CCCCCC1CCCCCCCCCC(=O)OC2C(OC(C)C(OC3OC(C)C(OC4OC(C)C(OC(=O)C(C)CC)C(O)C4O)C(OC4OC(CO)C(O)C(O)C4O)C3OC(=O)C(C)CC)C2O)OC2C(O1)OC(C)C(OC(C)=O)C2O	0.841469	CC(Oc1ccccc1)C1NC(=O)C(CCCCN)NC(=O)C(Cc2c[nH]c3ccccc23)NC(=O)C(Cc2ccccc2)NCCCCCCNC1=O	0.914828	CC(Oc1ccccc1)C1NC(=O)C(CCCCN)NC(=O)C(Cc2c[nH]c3ccccc23)NC(=O)C(Cc2ccccc2)NCCCCCCNC1=O	0.916764			0.854347	-0.76244	2.06986	0.32665	1.83748	-5.33605
	CC1=CCOC(=O)CCC(=O)OCC2=C3CC4C(O)(COC1=O)C1CC1C4(C)C1CC4(O)C5=C(C6=C(C)C(=O)OC6(O)C(=O)C5(C)C5CC54)C31OC2=O	0.857419	COC(=O)C(C)NC(=O)C1C(O)CC2(O)CC(O)C(O)CCC(O)CC(O)CC(O)CC(=O)OC(C)C(C)C(O)C(C)C=CC=CC=CC=CC=CC=CC=CC(OC3OC(C)C(O)C(N)C3O)CC1O2	0.834362	CC1NC(=O)C(CCCN=C(N)N)NC(=O)C(CCCN=C(N)N)NC(=O)C(Cc2ccc3ccccc3c2)NC(=O)CNC1=O	0.878209	CC1NC(=O)C(CCCN=C(N)N)NC(=O)C(CCCN=C(N)N)NC(=O)C(Cc2ccc3ccccc3c2)NC(=O)CNC1=O	0.873146			4.28864	-0.112668	-1.95538	-1.00245	5.17	-1.85862
	CCC1C=CC=CCC(C)C(O)C(C)(O)C(=O)C(C)C(O)C(C)C(=O)C(C)C(O)C(C)C=CC(=O)OC2C(C)C(CC1)OC1(CCC(C)C(CC(C)n3cc(C(=O)O)nn3)O1)C2C	0.918847	CC(O)C1NC(=O)C(Cc2ccc(N)cc2)NC(=O)C(Cc2cn(C)c3ccccc23)NC(=O)C(Cc2ccccc2)NC(=O)C(Cc2ccccc2)NC(=O)CCCCCCNC(=O)C(Cc2ccccc2)NC1=O	0.875763	COC1C=CC=C(C)C(=O)Nc2cc(O)c(N=CCN(C)C)c(c2O)CC(C)CC(OC)C(O)C(C)C=C(C)C1OC(N)=O	0.852141	COC1C=CC=C(C)C(=O)Nc2cc(O)c(N=CCN(C)C)c(c2O)CC(C)CC(OC)C(O)C(C)C=C(C)C1OC(N)=O	0.843144			4.13601	-5.61892	-1.21816	2.84885	1.90471	-6.06238
	CCCCCC1CCCCCCCCCC(=O)OC2C(OC(C)C(OC3OC(C)C(OC4OC(C)C(OC(=O)C(C)CC)C(O)C4O)C(OC4OC(CO)C(O)C(O)C4O)C3OC(=O)C(C)CC)C2O)OC2C(O1)OC(C)C(OC(C)=O)C2O	0.926253	COC(=O)C1C(O)CC2(O)CC(O)CC(O)C(O)CCC(O)CC(O)CC(=O)OC(C)C(C)C(O)C(C)C=CC=CC=CC=CC=CC=CC=CC(OC3OC(C)C(O)C(NC(=O)CCOCCOCCOCCOCCOCCOCCOCCOCCN)C3O)CC1O2	0.879022	CC(C)CC1NC(=O)CS(=O)CC(C(=O)O)NC(=O)C(CC(=O)O)NC(=O)CNC(=O)C(CCCNC(=N)N)NC1=O	0.854132	CC(C)CC1NC(=O)CS(=O)CC(C(=O)O)NC(=O)C(CC(=O)O)NC(=O)CNC(=O)C(CCCNC(=N)N)NC1=O	0.794566			-0.566835	-3.61376	5.19642	-2.83584	4.47848	-0.479851
	COC(=O)C(C)NC(=O)C1C(O)CC2(O)CC(O)C(O)CCC(O)CC(O)CC(O)CC(=O)OC(C)C(C)C(O)C(C)C=CC=CC=CC=CC=CC=CC=CC(OC3OC(C)C(O)C(N)C3O)CC1O2	0.929637	CC1C=CC=CC=CC=CC=CC=CC=CC(OC2OC(C)C(O)C(N)C2O)CC(O)C(C(=O)O)C(O)CC(=O)CC(O)CC(O)CC(O)CC(=O)CCCC(=O)CC(=O)OC1C(C)CC(C)C(O)CC(=O)c1ccc(N)cc1	0.875753	CCCC(NC(=O)C1CC2CN1C(=O)C(C1CCCCC1)NC(=O)Cc1cccc(c1)OCCCS2(=O)=O)C(=O)C(=O)NCC(=O)NC(C(=O)N(C)C)c1ccccc1	0.884122	CCCC(NC(=O)C1CC2CN1C(=O)C(C1CCCCC1)NC(=O)Cc1cccc(c1)OCCCS2(=O)=O)C(=O)C(=O)NCC(=O)NC(C(=O)N(C)C)c1ccccc1	0.82444			3.15133	-6.54542	3.11037	2.29209	-1.37385	-2.56923
	CC(O)C1NC(=O)C(Cc2ccc(N)cc2)NC(=O)C(Cc2cn(C)c3ccccc23)NC(=O)C(Cc2ccccc2)NC(=O)C(Cc2ccccc2)NC(=O)CCCCCCNC(=O)C(Cc2ccccc2)NC1=O	0.889629	CC1NC(=O)C(C(C)O)NC(=O)C2CCCN2C(=O)CN(C(=O)C2CCCN2C(=O)CCCCNC(=S)Nc2ccc3c(c2)C2(OC3=O)c3ccc(O)cc3Oc3cc(O)ccc32)CCCCCC=CCCCCCCN(CC(=O)NC(CCC(=O)O)C(N)=O)C(=O)C2CCCN2C(=O)C2CCCN2C1=O	0.913963	CN1CC(=O)NC(CCCNC(=N)N)C(=O)NCC(=O)NC(CC(=O)O)C(=O)Nc2ccccc2SSc2ccccc2C1=O	0.920224	CN1CC(=O)NC(CCCNC(=N)N)C(=O)NCC(=O)NC(CC(=O)O)C(=O)Nc2ccccc2SSc2ccccc2C1=O	0.87206			2.86415	-0.54069	2.69921	2.94111	-0.403432	-3.76719
	COC(=O)C1C(O)CC2(O)CC(O)CC(O)C(O)CCC(O)CC(O)CC(=O)OC(C)C(C)C(O)C(C)C=CC=CC=CC=CC=CC=CC=CC(OC3OC(C)C(O)C(NC(=O)CCOCCOCCOCCOCCOCCOCCOCCOCCN)C3O)CC1O2	0.968754	COC1C(OC(C)=O)CC(=O)OC(C)CC=CC=CC(O)C(C)CC(CC=O)C1OC1OC(C)C(OC2CC(C)(O)C(OC(C)=O)C(C)O2)C(N(C)C)C1O	0.799678	N=C(N)NCCCC1NC(=O)C(Cc2ccc(O)cc2)NC(=O)CS(=O)CC(C(=O)O)NC(=O)C(CC(=O)O)NC(=O)CNC1=O	0.86804	N=C(N)NCCCC1NC(=O)C(Cc2ccc(O)cc2)NC(=O)CS(=O)CC(C(=O)O)NC(=O)C(CC(=O)O)NC(=O)CNC1=O	0.817734			3.81744	-2.37235	0.859548	-0.50112	0.548215	-1.8816
	CC1C=CC=CC=CC=CC=CC=CC=CC(OC2OC(C)C(O)C(N)C2O)CC(O)C(C(=O)O)C(O)CC(=O)CC(O)CC(O)CC(O)CC(=O)CCCC(=O)CC(=O)OC1C(C)CC(C)C(O)CC(=O)c1ccc(N)cc1	0.929873	NC(CCC(=O)NC1CSSCC(NC(=O)CCC(N)C(=O)O)C(=O)NCC(=O)NCCCNCCCCNC(=O)CNC1=O)C(=O)O	0.797874	CC(C)CC1NC(=O)C(C(C)C)NC(=O)C(CC(=O)O)NC(=O)C(CO)NC(=O)C(CCCNC(=N)N)NC(=O)C(N)CSSCC(C(N)=O)NC1=O	0.898193	CC(C)CC1NC(=O)C(C(C)C)NC(=O)C(CC(=O)O)NC(=O)C(CO)NC(=O)C(CCCNC(=N)N)NC(=O)C(N)CSSCC(C(N)=O)NC1=O	0.879125			0.197874	-2.25619	-1.50765	-2.11903	-0.24102	-1.28899
	CC1NC(=O)C(C(C)O)NC(=O)C2CCCN2C(=O)CN(C(=O)C2CCCN2C(=O)CCCCNC(=S)Nc2ccc3c(c2)C2(OC3=O)c3ccc(O)cc3Oc3cc(O)ccc32)CCCCCC=CCCCCCCN(CC(=O)NC(CCC(=O)O)C(N)=O)C(=O)C2CCCN2C(=O)C2CCCN2C1=O	0.92412	CC(O)C(NC(=O)CNCC(=O)O)C(=O)NC1CSCc2cccc(c2)CSCC(C(N)=O)NC(=O)C(Cc2ccccc2)NC(=O)C(CCCNC(=N)N)NC(=O)C(CS)NC(=O)C(CCCNC(=N)N)NC(=O)C2CCCN2C(=O)C(Cc2ccccc2)NC1=O	0.864337	CC1NC(=O)C(Cc2ccc3ccccc3c2)NC(=O)CNC(=O)C(Cc2ccc(O)cc2)NC(=O)C(CCCN=C(N)N)NC1=O	0.877301	CC1NC(=O)C(Cc2ccc3ccccc3c2)NC(=O)CNC(=O)C(Cc2ccc(O)cc2)NC(=O)C(CCCN=C(N)N)NC1=O	0.836013			-2.78533	-2.00125	-1.57735	-3.3716	4.39702	-2.20203
	COC1C(OC(C)=O)CC(=O)OC(C)CC=CC=CC(O)C(C)CC(CC=O)C1OC1OC(C)C(OC2CC(C)(O)C(OC(C)=O)C(C)O2)C(N(C)C)C1O	0.839152	CC1C=CC=CC=CC=CC=CC(O)C(C(=O)O)C(O)CC(O)CCCC(O)CC(O)CC(O)C(C)C(=O)OC1C	0.714511	CCC1=CC2=NC1=Cc1ccc([nH]1)CCCCCCCCCc1ccc2[nH]1	0.83996	CCC1=CC2=NC1=Cc1ccc([nH]1)CCCCCCCCCc1ccc2[nH]1	0.782058			1.2867	-6.95381	-0.349288	2.32908	2.30124	-5.89745
	NC(CCC(=O)NC1CSSCC(NC(=O)CCC(N)C(=O)O)C(=O)NCC(=O)NCCCNCCCCNC(=O)CNC1=O)C(=O)O	0.936045	CC(=O)NC(CCCNC(=N)N)C(=O)NC1CCC(=O)NCCCC(C(N)=O)NC(=O)C(Cc2c[nH]c3ccccc23)NC(=O)C(CCCNC(=N)N)NC(=O)C(Cc2cc(F)cc(F)c2)NC(=O)C(CC(N)=O)NC1=O	0.878623	CC(C)C1NC(=O)C(Cc2cccc(Cl)c2)NCCOc2ccccc2CCCNC(=O)C(CCN=C(N)N)NC1=O	0.918198	CC(C)C1NC(=O)C(Cc2cccc(Cl)c2)NCCOc2ccccc2CCCNC(=O)C(CCN=C(N)N)NC1=O	0.879074			0.894805	-4.73464	3.78796	-2.86425	4.04774	-4.10064
	CC(O)C(NC(=O)CNCC(=O)O)C(=O)NC1CSCc2cccc(c2)CSCC(C(N)=O)NC(=O)C(Cc2ccccc2)NC(=O)C(CCCNC(=N)N)NC(=O)C(CS)NC(=O)C(CCCNC(=N)N)NC(=O)C2CCCN2C(=O)C(Cc2ccccc2)NC1=O	0.875781	COC(=O)C1C(O)CC2(O)CC(O)CC(O)C(O)CCC(O)CC(O)CC(=O)OC(C)C(C)C(O)C(C)C=CC=CC=CC=CC=CC=CC=CC(OC3OC(C)C(O)C(N)C3O)CC1O2	0.815291	NC(N)=NCCCC1NC(=O)C(CCCN=C(N)N)NC(=O)C(Cc2ccc(O)cc2)NC(=O)CC=CC(Cc2ccc3ccccc3c2)NC1=O	0.904941	NC(N)=NCCCC1NC(=O)C(CCCN=C(N)N)NC(=O)C(Cc2ccc(O)cc2)NC(=O)CC=CC(Cc2ccc3ccccc3c2)NC1=O	0.897864			0.348051	0.0580272	1.39455	-0.614003	4.56002	-5.34618
	CC1C=CC=CC=CC=CC=CC(O)C(C(=O)O)C(O)CC(O)CCCC(O)CC(O)CC(O)C(C)C(=O)OC1C	0.872454	CC1CCCCCCCCC(=O)OCCNC(C)CCCCCCCCC(=O)OCCNC(C)CCCCCCCCC(=O)OCCN1	0.815985	CC(=S)NC1CCCCNC(=O)C2CCCN2C(=O)C(C(C)C)NC(=O)C(CC(N)=O)NC(=O)C(C(C)C)NC(=O)C(Cc2ccc(OP(=O)(O)O)cc2)NC1=O	0.860828	CC(=S)NC1CCCCNC(=O)C2CCCN2C(=O)C(C(C)C)NC(=O)C(CC(N)=O)NC(=O)C(C(C)C)NC(=O)C(Cc2ccc(OP(=O)(O)O)cc2)NC1=O	0.820525			0.91939	1.1076	4.9825	-3.23852	2.49644	-0.319339
	CC(=O)NC(CCCNC(=N)N)C(=O)NC1CCC(=O)NCCCC(C(N)=O)NC(=O)C(Cc2c[nH]c3ccccc23)NC(=O)C(CCCNC(=N)N)NC(=O)C(Cc2cc(F)cc(F)c2)NC(=O)C(CC(N)=O)NC1=O	0.948763	CC(=O)NC(CCCNC(=N)N)C(=O)NC1CCCNC(=O)CCC(C(N)=O)NC(=O)C(Cc2c[nH]c3ccccc23)NC(=O)C(CCCNC(=N)N)NC(=O)C(Cc2ccccc2)NC(=O)C(Cc2c[nH]cn2)NC1=O	0.857187	N=C(N)NCCCCC1NC(=O)C(Cc2ccc(O)cc2)NC(=O)CNC(=O)C(Cc2ccc3ccccc3c2)NC(=O)C(CCCNC(=N)N)NC1=O	0.943167	N=C(N)NCCCCC1NC(=O)C(Cc2ccc(O)cc2)NC(=O)CNC(=O)C(Cc2ccc3ccccc3c2)NC(=O)C(CCCNC(=N)N)NC1=O	0.882052			0.687851	-4.19458	3.09716	2.20547	5.08381	-0.67946
	COC(=O)C1C(O)CC2(O)CC(O)CC(O)C(O)CCC(O)CC(O)CC(=O)OC(C)C(C)C(O)C(C)C=CC=CC=CC=CC=CC=CC=CC(OC3OC(C)C(O)C(N)C3O)CC1O2	0.937295	C=CC1CC1(NC(=O)C1CC23CCc4c(c(nc5ccc(OC)cc45)CCCCCC4CC4OC(=O)NC(C4(C)CCCCC4)C(=O)N1C2)O3)C(=O)NS(=O)(=O)C1CC1	0.835442	NC(=O)C1CCCCNC(=O)CCC(=O)CCCCC(N)C(=O)NC(Cc2ccccc2)C(=O)NC(CCCN=C(N)N)C(=O)NC(Cc2c[nH]c3ccccc23)C(=O)N1	0.907087	NC(=O)C1CCCCNC(=O)CCC(=O)CCCCC(N)C(=O)NC(Cc2ccccc2)C(=O)NC(CCCN=C(N)N)C(=O)NC(Cc2c[nH]c3ccccc23)C(=O)N1	0.869656			0.862871	-0.818932	-3.41106	1.58595	-1.48413	-1.47779
	CC1CCCCCCCCC(=O)OCCNC(C)CCCCCCCCC(=O)OCCNC(C)CCCCCCCCC(=O)OCCN1	0.936092	CC(C)C(NC(=O)C1CCC(=O)NCCCC(=O)NCCCCC(NC(=O)C(CCCCN)NC(=O)C(N)Cc2ccc(O)cc2)C(=O)NC(C(C)O)C(=O)N1)C(=O)O	0.82866	NC(=O)CN1CCNC(=O)CCC(=O)N(Cc2ccccc2)CC(=O)N(Cc2ccccc2)CC(=O)NC(CCCN=C(N)N)C(=O)NC(Cc2c[nH]c3ccccc23)C1=O	0.926966	NC(=O)CN1CCNC(=O)CCC(=O)N(Cc2ccccc2)CC(=O)N(Cc2ccccc2)CC(=O)NC(CCCN=C(N)N)C(=O)NC(Cc2c[nH]c3ccccc23)C1=O	0.88367			-2.3162	-5.34449	5.21511	-3.83779	2.70368	3.27655
	CC(=O)NC(CCCNC(=N)N)C(=O)NC1CCCNC(=O)CCC(C(N)=O)NC(=O)C(Cc2c[nH]c3ccccc23)NC(=O)C(CCCNC(=N)N)NC(=O)C(Cc2ccccc2)NC(=O)C(Cc2c[nH]cn2)NC1=O	0.95126	C1=Nn2c(nnc2-c2cccnc2)SCCCCSc2nnc(-c3cccnc3)n2N=Cc2ccccc2OCOCCOCCOc2ccccc21	0.781755	CC(C)CC1NC(=O)C(C(C)C)NC(=O)C(CC(=O)O)NC(=O)C(CO)NC(=O)C(CCCNC(=N)N)NC(=O)C(N)CSSCC(C(N)=O)NC1=O	0.825492	CC(C)CC1NC(=O)C(C(C)C)NC(=O)C(CC(=O)O)NC(=O)C(CO)NC(=O)C(CCCNC(=N)N)NC(=O)C(N)CSSCC(C(N)=O)NC1=O	0.827284			4.39246	-5.23199	5.32159	-6.53887	-0.867733	3.38729
	C=CC1CC1(NC(=O)C1CC23CCc4c(c(nc5ccc(OC)cc45)CCCCCC4CC4OC(=O)NC(C4(C)CCCCC4)C(=O)N1C2)O3)C(=O)NS(=O)(=O)C1CC1	0.932561	O=C(O)c1[nH]c2cc(Cl)ccc2c1C1C(=O)NCCCCCCCCC=CCCCCCCCCCC(=O)N1Cc1ccc(OCc2ccc(Cl)c(Cl)c2)cc1	0.83673	CC1NC(=O)CS(=O)CC(C(=O)O)NC(=O)C(CC(=O)O)NC(=O)CNC(=O)C(CCCNC(=N)N)NC1=O	0.840782	CC1NC(=O)CS(=O)CC(C(=O)O)NC(=O)C(CC(=O)O)NC(=O)CNC(=O)C(CCCNC(=N)N)NC1=O	0.772367			3.20666	2.3135	0.855841	-2.73726	5.24763	-1.07994
	CC(C)C(NC(=O)C1CCC(=O)NCCCC(=O)NCCCCC(NC(=O)C(CCCCN)NC(=O)C(N)Cc2ccc(O)cc2)C(=O)NC(C(C)O)C(=O)N1)C(=O)O	0.893345	CC(C)CC1NC(=O)C(CCCC(=O)O)NC(=O)CSCC(C(N)=O)NC(=O)CCCCNC(=O)C(CC(N)=O)NC(=O)C(C)(CC(=O)O)NC(=O)C(Cc2ccc(O)cc2)NC1=O	0.844974	CC(=O)NC1CSSC(C)(C)C(C(N)=O)NC(=O)C(CC(=O)O)NC(=O)CN(C)C(=O)C(CCCNC(=N)N)N(C)C1=O	0.801028	CC(=O)NC1CSSC(C)(C)C(C(N)=O)NC(=O)C(CC(=O)O)NC(=O)CN(C)C(=O)C(CCCNC(=N)N)N(C)C1=O	0.85215			-0.0212096	-2.91672	-0.590607	-3.5325	-2.236	-2.44511
	C1=Nn2c(nnc2-c2cccnc2)SCCCCSc2nnc(-c3cccnc3)n2N=Cc2ccccc2OCOCCOCCOc2ccccc21	0.89774	CCC(C)C(NC(=O)C1Cc2ccc(O)c(c2)CC=CCCNCCCCC(N)C(=O)NC(CCCCN)C(=O)N2CCCC2C(=O)N1)C(=O)NC(CC(C)C)C(=O)O	0.841994	CC1NC(=O)C(Cc2ccccc2)NC(=O)C(Cc2cnc[nH]2)NC(=O)CCC(=O)NCCCCC(C(N)=O)NC(=O)C(Cc2c[nH]c3ccccc23)NC1=O	0.908418	CC1NC(=O)C(Cc2ccccc2)NC(=O)C(Cc2cnc[nH]2)NC(=O)CCC(=O)NCCCCC(C(N)=O)NC(=O)C(Cc2c[nH]c3ccccc23)NC1=O	0.911979			3.13495	0.869023	2.64972	-3.50925	0.590311	0.143837
	O=C(O)c1[nH]c2cc(Cl)ccc2c1C1C(=O)NCCCCCCCCC=CCCCCCCCCCC(=O)N1Cc1ccc(OCc2ccc(Cl)c(Cl)c2)cc1	0.969276	CC(=O)OC1CCCC(O)CCCC(O)CCCC(O)CCCC(O)CCCC(O)CCCC(O)CC(O)CCCC(C)=CC(=O)OC(C(C)(C)C)CC(O)CCC1	0.816962	NC(N)=NCCCC1NC(=O)C23CCCN2C(=O)C(C3)NC(=O)C(CC(=O)O)NC(=O)CNC1=O	0.872247	NC(N)=NCCCC1NC(=O)C23CCCN2C(=O)C(C3)NC(=O)C(CC(=O)O)NC(=O)CNC1=O	0.831857			-0.234284	-3.18283	-0.687165	-1.51426	2.34713	-3.75457
	CC(C)CC1NC(=O)C(CCCC(=O)O)NC(=O)CSCC(C(N)=O)NC(=O)CCCCNC(=O)C(CC(N)=O)NC(=O)C(C)(CC(=O)O)NC(=O)C(Cc2ccc(O)cc2)NC1=O	0.896939	CC(C)CC(NC(=O)C1CC(=O)NCCCCCOC(=O)NC(C(C)C)C(=O)N1)C(O)CC(C)C(=O)NC(C(=O)NCc1ccccc1)C(C)C	0.802275	CC(C)CC1NC(=O)C(C(C)O)NC(=O)C(CC(=O)O)NC(=O)C(C)NC(=O)C(CCCNC(=N)N)NC(=O)C(N)CSSCC(C(N)=O)NC1=O	0.890539	CC(C)CC1NC(=O)C(C(C)O)NC(=O)C(CC(=O)O)NC(=O)C(C)NC(=O)C(CCCNC(=N)N)NC(=O)C(N)CSSCC(C(N)=O)NC1=O	0.874499			-0.947221	-5.22293	-3.02386	1.94329	4.3326	-5.12949
	CCC(C)C(NC(=O)C1Cc2ccc(O)c(c2)CC=CCCNCCCCC(N)C(=O)NC(CCCCN)C(=O)N2CCCC2C(=O)N1)C(=O)NC(CC(C)C)C(=O)O	0.928161	O=C(O)c1[nH]c2cc(Cl)ccc2c1C1C(=O)NCCCCCCCCCCCCCCC(=O)N1Cc1cc(F)c(F)c(F)c1	0.78217	CC(Oc1ccccc1)C1NC(=O)C(CCCCN)NC(=O)C(Cc2c[nH]c3ccccc23)NC(=O)C(Cc2ccccc2)NCCCCCCNC1=O	0.870612	CC(Oc1ccccc1)C1NC(=O)C(CCCCN)NC(=O)C(Cc2c[nH]c3ccccc23)NC(=O)C(Cc2ccccc2)NCCCCCCNC1=O	0.878194			-2.28135	-2.59151	-0.601481	0.47246	1.17446	1.15851
	CC(=O)OC1CCCC(O)CCCC(O)CCCC(O)CCCC(O)CCCC(O)CCCC(O)CC(O)CCCC(C)=CC(=O)OC(C(C)(C)C)CC(O)CCC1	0.919823	CCC1C=C(C)CC(C)CC(OC)C2OC(O)(C(=O)C(=O)N3CCCCC3C(=O)OC(C(C)=CC3CCC(OCC(=O)Nc4ccc(Cl)cc4)C(OC)C3)C(C)C(O)CC1=O)C(C)CC2OC	0.830127	COC1C=CC=C(C)C(=O)Nc2cc(O)c(N=CCN(C)C)c(c2O)CC(C)CC(OC)C(OC)C(C)C=C(C)C1OC(N)=O	0.906011	COC1C=CC=C(C)C(=O)Nc2cc(O)c(N=CCN(C)C)c(c2O)CC(C)CC(OC)C(OC)C(C)C=C(C)C1OC(N)=O	0.773205			0.420364	-0.379317	-1.11659	0.195115	1.24964	3.41099
	CC(C)CC(NC(=O)C1CC(=O)NCCCCCOC(=O)NC(C(C)C)C(=O)N1)C(O)CC(C)C(=O)NC(C(=O)NCc1ccccc1)C(C)C	0.87711	CC1OC(=O)CC(O)CC(O)CC(O)CCC(O)C(O)CC(=O)CC(O)C(C(=O)O)C(O)CC(OC2OC(C)C(O)C(N)C2O)C=CC=CC=CC=CCCC=CC=CC(C)(O)C(O)C1C	0.798932	CC1C(=O)NC(CCCNC(=N)N)C(=O)NCC(=O)NC(CC(=O)O)C(=O)NC(Cc2ccccc2)C(=O)N1C	0.864593	CC1C(=O)NC(CCCNC(=N)N)C(=O)NCC(=O)NC(CC(=O)O)C(=O)NC(Cc2ccccc2)C(=O)N1C	0.864284			-0.115385	-4.70221	-1.33053	-1.66077	-0.662818	-4.55654
	O=C(O)c1[nH]c2cc(Cl)ccc2c1C1C(=O)NCCCCCCCCCCCCCCC(=O)N1Cc1cc(F)c(F)c(F)c1	0.91135	COC(=O)C(C)NC(=O)C1C(O)CC2(O)CC(O)C(O)CCC(O)CC(O)CC(O)CC(=O)OC(C)C(C)C(O)C(C)C=CC=CC=CC=CC=CC=CC=CC(OC3OC(C)C(O)C(N)C3O)CC1O2	0.839963	O=C1CCCCCC=CCCOC(=O)c2c(O)cc(O)c(Cl)c2C1	0.752941	O=C1CCCCCC=CCCOC(=O)c2c(O)cc(O)c(Cl)c2C1	0.727226			2.61	-3.66881	5.29393	-3.56667	3.39095	-5.38979
	CCC1C=C(C)CC(C)CC(OC)C2OC(O)(C(=O)C(=O)N3CCCCC3C(=O)OC(C(C)=CC3CCC(OCC(=O)Nc4ccc(Cl)cc4)C(OC)C3)C(C)C(O)CC1=O)C(C)CC2OC	0.89356	CC(C)CC1NC(=O)C(Cc2ccccc2)NC(=O)CCCCCNC(=O)C(N)CSCc2cccc(c2)CSCC(C(N)=O)NC(=O)CCCCCNC(=O)C(CC(N)=O)NC(=O)C(CCCNC(=N)N)NC(=O)C2CCCN2C(=O)C(CCCNC(=N)N)NC(=O)C(Cc2ccccc2)NC1=O	0.885313	NC(=O)CC1NC(=O)C2(CCCCC2)NC(=O)C(Cc2ccc(OP(=O)(O)O)cc2)NC(=O)CS(=O)CC(C(N)=O)NC(=O)C(Cc2ccc(O)cc2)NC1=O	0.889322	NC(=O)CC1NC(=O)C2(CCCCC2)NC(=O)C(Cc2ccc(OP(=O)(O)O)cc2)NC(=O)CS(=O)CC(C(N)=O)NC(=O)C(Cc2ccc(O)cc2)NC1=O	0.852602			2.23916	-1.56286	-0.392332	-0.163187	4.86843	-5.06133
	CC1OC(=O)CC(O)CC(O)CC(O)CCC(O)C(O)CC(=O)CC(O)C(C(=O)O)C(O)CC(OC2OC(C)C(O)C(N)C2O)C=CC=CC=CC=CCCC=CC=CC(C)(O)C(O)C1C	0.928736	COC1CC2CCC(C)C(O)(O2)C(=O)C(=O)N2CCCCC2C(=O)OC(C(C)CC2CCC(OC(=O)c3ccc([N+](=O)[O-])cc3)C(OC)C2)CC(=O)C(C)C=C(C)C(O)C(OC)C(=O)C(C)CC(C)CCCCC=C1C	0.863602	CC(=O)NC1CSSCC(C(N)=O)NC(=O)C(CO)NC(=O)C(CC(=O)O)NC(=O)CNC(=O)C(CCCNC(=N)N)NC1=O	0.902419	CC(=O)NC1CSSCC(C(N)=O)NC(=O)C(CO)NC(=O)C(CC(=O)O)NC(=O)CNC(=O)C(CCCNC(=N)N)NC1=O	0.811159			3.93861	-0.207813	1.22898	3.54745	4.66378	-0.640686
	COC(=O)C(C)NC(=O)C1C(O)CC2(O)CC(O)C(O)CCC(O)CC(O)CC(O)CC(=O)OC(C)C(C)C(O)C(C)C=CC=CC=CC=CC=CC=CC=CC(OC3OC(C)C(O)C(N)C3O)CC1O2	0.949587	CCC(C)C1NC(=O)C2CCCN2C(=O)C2CCCN2C(=O)CCCNC(=O)C(Cc2ccccc2)NC(=O)C(Cc2ccc(O)cc2)NC(=O)C2C=CCN2C(=O)C(C(C)C)NC1=O	0.815887	CC(=O)NC1CSSCC(C(N)=O)NC(=O)C(CO)NC(=O)C(CC(=O)O)NC(=O)CNC(=O)C(CCCNC(=N)N)NC1=O	0.901252	CC(=O)NC1CSSCC(C(N)=O)NC(=O)C(CO)NC(=O)C(CC(=O)O)NC(=O)CNC(=O)C(CCCNC(=N)N)NC1=O	0.898134			1.32777	-1.5059	1.05476	3.75129	2.74828	-4.35255
	CC(C)CC1NC(=O)C(Cc2ccccc2)NC(=O)CCCCCNC(=O)C(N)CSCc2cccc(c2)CSCC(C(N)=O)NC(=O)CCCCCNC(=O)C(CC(N)=O)NC(=O)C(CCCNC(=N)N)NC(=O)C2CCCN2C(=O)C(CCCNC(=N)N)NC(=O)C(Cc2ccccc2)NC1=O	0.947579	O=CC1CCC(=O)NCCCCCCn2cc(nn2)CC(NC(=O)OCc2ccccc2)C(=O)NC(CC2CCCCC2)C(=O)N1	0.774272	CC(C)CC1NC(=O)C(C(C)O)NC(=O)C(CC(=O)O)NC(=O)C(C(C)O)NC(=O)C(CCCNC(=N)N)NC(=O)C(N)CSSCC(C(N)=O)NC1=O	0.860824	CC(C)CC1NC(=O)C(C(C)O)NC(=O)C(CC(=O)O)NC(=O)C(C(C)O)NC(=O)C(CCCNC(=N)N)NC(=O)C(N)CSSCC(C(N)=O)NC1=O	0.868543			0.148355	-0.154145	0.373769	-4.47569	0.481433	0.676679
	COC1CC2CCC(C)C(O)(O2)C(=O)C(=O)N2CCCCC2C(=O)OC(C(C)CC2CCC(OC(=O)c3ccc([N+](=O)[O-])cc3)C(OC)C2)CC(=O)C(C)C=C(C)C(O)C(OC)C(=O)C(C)CC(C)CCCCC=C1C	0.887655	CCCCCC1CCCCCCCCCC(=O)OC2C(OC3OC(C)C(OC(=O)C(C)CC)C(O)C3O)C(C)OC(OC3C(OC(CO)C(O)C3O)OC3C(O1)OC(C)C(O)C3O)C2OC(=O)C(C)CC	0.850538	CC(C)C1NC(=O)C(Cc2cccc(Cl)c2)NCCOc2ccccc2CCCNC(=O)C(CN=C(N)NC#N)NC1=O	0.914702	CC(C)C1NC(=O)C(Cc2cccc(Cl)c2)NCCOc2ccccc2CCCNC(=O)C(CN=C(N)NC#N)NC1=O	0.8769			-0.426948	-0.964013	-0.0861191	-0.868327	0.379833	-1.90858
	CCC(C)C1NC(=O)C2CCCN2C(=O)C2CCCN2C(=O)CCCNC(=O)C(Cc2ccccc2)NC(=O)C(Cc2ccc(O)cc2)NC(=O)C2C=CCN2C(=O)C(C(C)C)NC1=O	0.926299	COC1CC=CC=CCC(C)C(O)C(C)C(O)C(C)C(O)CC(=O)OC(C(C)C(O)C=C(C)C=CC=CC=CC=CC=CCC(O)C(C)=CCCC(=O)O)CC(O)CCC1	0.821575	NC(N)=NCCCC1NC(=O)C(CCCN=C(N)N)NC(=O)C(Cc2ccc(O)cc2)NC(=O)CC=CC(Cc2ccc3ccccc3c2)NC1=O	0.926374	NC(N)=NCCCC1NC(=O)C(CCCN=C(N)N)NC(=O)C(Cc2ccc(O)cc2)NC(=O)CC=CC(Cc2ccc3ccccc3c2)NC1=O	0.889499			-0.403468	-0.332705	3.57652	-5.80759	5.0421	-1.22856
	O=CC1CCC(=O)NCCCCCCn2cc(nn2)CC(NC(=O)OCc2ccccc2)C(=O)NC(CC2CCCCC2)C(=O)N1	0.898209	C#CCCC(=O)NC1CSCc2cccc(c2)CSCCNC(=O)C(CCC(=O)O)NC(=O)C(CCC(=O)O)NC(=O)C(Cc2ccccc2)NC(=O)C2CCCN2C(=O)C(CC(N)=O)NC(=O)C(Cc2ccc(O)cc2)NC1=O	0.863152	CC1NC(=O)C(Cc2cc3ccccc3[nH]2)NC(=O)CCCNC(=O)C(CCCNC(=N)N)NC(=O)C2CC3CCCCC3N2C(=O)C2Cc3ccccc3CN2C1=O	0.907838	CC1NC(=O)C(Cc2cc3ccccc3[nH]2)NC(=O)CCCNC(=O)C(CCCNC(=N)N)NC(=O)C2CC3CCCCC3N2C(=O)C2Cc3ccccc3CN2C1=O	0.924843			2.56363	1.65289	0.688595	1.91696	4.19604	-0.911879
	CCCCCC1CCCCCCCCCC(=O)OC2C(OC3OC(C)C(OC(=O)C(C)CC)C(O)C3O)C(C)OC(OC3C(OC(CO)C(O)C3O)OC3C(O1)OC(C)C(O)C3O)C2OC(=O)C(C)CC	0.923994	CC1=CN2C(=O)c3cc4c(cc3N=CC2C1)OCCCOc1cc2c(cc1OCCCCCCCCO4)C(=O)N1C=C(c3ccc(N)cc3)CC1C=N2	0.826355	CC1CC=CCCCCCC(=O)Cc2c(Cl)c(O)cc(O)c2C(=O)O1	0.719051	CC1CC=CCCCCCC(=O)Cc2c(Cl)c(O)cc(O)c2C(=O)O1	0.715979			-2.19788	-2.4349	4.45	1.23141	0.55104	-1.89693
	COC1CC=CC=CCC(C)C(O)C(C)C(O)C(C)C(O)CC(=O)OC(C(C)C(O)C=C(C)C=CC=CC=CC=CC=CCC(O)C(C)=CCCC(=O)O)CC(O)CCC1	0.926291	CC1CCC=CC=CCCC(O)CC(=O)C(C)C2CCC(C)C(O)(O2)C(O)C(=O)OC(C)CCC=CC=CCCC(O)CC(=O)C(C)C2CCC(C)C(O)(O2)C(O)C(=O)O1	0.835774	CSCCC1NC(=O)CSCC(C(=O)O)NC(=O)C(CC(=O)O)NC(=O)CNC(=O)C(CCCNC(=N)N)NC1=O	0.879345	CSCCC1NC(=O)CSCC(C(=O)O)NC(=O)C(CC(=O)O)NC(=O)CNC(=O)C(CCCNC(=N)N)NC1=O	0.878162			3.12778	2.2262	3.57068	-0.240653	-2.18356	0.391498
	C#CCCC(=O)NC1CSCc2cccc(c2)CSCCNC(=O)C(CCC(=O)O)NC(=O)C(CCC(=O)O)NC(=O)C(Cc2ccccc2)NC(=O)C2CCCN2C(=O)C(CC(N)=O)NC(=O)C(Cc2ccc(O)cc2)NC1=O	0.935588	C[N+]1(CCOP(=O)([O-])OCCCCCCCCCCC=C2CCCCCCCCCCCCCC2)CCCCC1	0.770008	NC(N)=NCCCC1NC(=O)C(Cc2ccccc2)NC(=O)C(Cc2cnc[nH]2)NC(=O)CCCCCNC(=O)C(Cc2c[nH]c3ccccc23)NC1=O	0.893713	NC(N)=NCCCC1NC(=O)C(Cc2ccccc2)NC(=O)C(Cc2cnc[nH]2)NC(=O)CCCCCNC(=O)C(Cc2c[nH]c3ccccc23)NC1=O	0.906369			4.85357	1.70955	5.36225	-1.52658	-2.31039	0.339306
	CC1=CN2C(=O)c3cc4c(cc3N=CC2C1)OCCCOc1cc2c(cc1OCCCCCCCCO4)C(=O)N1C=C(c3ccc(N)cc3)CC1C=N2	0.931574	CC(C)CC1NC(=O)C(CC(=O)O)NC(=O)CNC(=O)C(CCCNC(=N)N)NC(=O)CNC(=O)CNC(=O)CNC(=O)CNC(=O)CNC(=O)CNC(=O)CNC(=O)NC(=O)C(C(C)O)NC(=O)C(CCC(=O)O)NC(=O)C2CCCN2C1=O	0.864038	COC1CC(C)=Cc2c(O)c(cc(O)c2N2CCC2)NC(=O)C(C)=CC=CC(OC)C(OC(N)=O)C(C)CC(C)=C1N=O	0.873287	COC1CC(C)=Cc2c(O)c(cc(O)c2N2CCC2)NC(=O)C(C)=CC=CC(OC)C(OC(N)=O)C(C)CC(C)=C1N=O	0.869143			2.51337	-2.63636	0.785992	3.86961	1.27516	-2.59615
	CC1CCC=CC=CCCC(O)CC(=O)C(C)C2CCC(C)C(O)(O2)C(O)C(=O)OC(C)CCC=CC=CCCC(O)CC(=O)C(C)C2CCC(C)C(O)(O2)C(O)C(=O)O1	0.919761	CC1C=CC=CC=CC=CC=CC=CC=CC(OC2OC(C)C(O)C(N)C2O)CC2OC(O)(CC(O)C(O)CCC(O)CC(O)CC(O)CC(=O)OC(C)C(C)C1O)CC(O)C2C(=O)O	0.815457	CC(=O)NC1CSSCC(C(N)=O)NC(=O)C(CC(=O)O)NC(=O)CNC(=O)C(CCCNC(=N)N)NC1=O	0.873657	CC(=O)NC1CSSCC(C(N)=O)NC(=O)C(CC(=O)O)NC(=O)CNC(=O)C(CCCNC(=N)N)NC1=O	0.851742			0.652416	-3.83877	4.84027	-6.57686	0.461356	1.13357
	C[N+]1(CCOP(=O)([O-])OCCCCCCCCCCC=C2CCCCCCCCCCCCCC2)CCCCC1	0.929227	COCCOCCOCCOCCOCCOCCOCC(=O)OC1C=C(C)CCC2(CC(=O)NC(C)c3nc(cs3)C=CC=CC1=O)[S+]([O-])SC(=O)C2(C)O	0.791947	CC1=CC(CCCN=C(N)N)C(=O)NC(CCCN=C(N)N)C(=O)NC(Cc2ccc3ccccc3c2)C(=O)NCC(=O)NC1Cc1ccc(O)cc1	0.914331	CC1=CC(CCCN=C(N)N)C(=O)NC(CCCN=C(N)N)C(=O)NC(Cc2ccc3ccccc3c2)C(=O)NCC(=O)NC1Cc1ccc(O)cc1	0.894671			0.583425	2.46313	-3.10686	1.97465	-1.14993	-0.893069
	CC(C)CC1NC(=O)C(CC(=O)O)NC(=O)CNC(=O)C(CCCNC(=N)N)NC(=O)CNC(=O)CNC(=O)CNC(=O)CNC(=O)CNC(=O)CNC(=O)CNC(=O)NC(=O)C(C(C)O)NC(=O)C(CCC(=O)O)NC(=O)C2CCCN2C1=O	0.957023	CC1C=CC=CC=CC=CC=CC=CC=CC(OC2OC(O)C(O)C(N)C2O)CC2OC(O)(CC(O)CC(O)C(O)CCC(O)CC(O)CC(=O)OC(C)C(C)C1O)CC(O)C2C(=O)O	0.832446	COC1C=CC=C(C)C(=O)Nc2cc(O)c(N=CCF)c(c2O)CC(C)CC(OC)C(O)C(C)C=C(C)C1OC(=O)NO	0.874345	COC1C=CC=C(C)C(=O)Nc2cc(O)c(N=CCF)c(c2O)CC(C)CC(OC)C(O)C(C)C=C(C)C1OC(=O)NO	0.834994			-2.27712	-2.43008	1.45394	-2.07018	-2.9845	0.119473
	CC1C=CC=CC=CC=CC=CC=CC=CC(OC2OC(C)C(O)C(N)C2O)CC2OC(O)(CC(O)C(O)CCC(O)CC(O)CC(O)CC(=O)OC(C)C(C)C1O)CC(O)C2C(=O)O	0.929521	Cc1oc2c(C)c3oc(=O)cc(C)c3cc2c1CNC(=O)C1OCCOCCOCCOCCOCCOC1C(=O)O	0.760608	COC1C=CC=C(C)C(=O)Nc2cc(O)c(N=CCN(C)C)c(c2O)CC(C)CC(OC)C(O)C(C)C=C(C)C1OC(=O)NCC(N)=O	0.902925	COC1C=CC=C(C)C(=O)Nc2cc(O)c(N=CCN(C)C)c(c2O)CC(C)CC(OC)C(O)C(C)C=C(C)C1OC(=O)NCC(N)=O	0.856024			3.02765	-3.70869	6.06451	-2.7212	4.34974	-1.2398
	COCCOCCOCCOCCOCCOCCOCC(=O)OC1C=C(C)CCC2(CC(=O)NC(C)c3nc(cs3)C=CC=CC1=O)[S+]([O-])SC(=O)C2(C)O	0.902885	COC1C=COC2(C)Oc3c(C)c(O)c4c(=O)c(c5oc6cc(N7CCN(CC(C)C)CC7)cc(C)c6nc-5c4c3C2=NO)NC(=O)C(C)=CC=CC(C)C(O)C(C)C(O)C(C)C(OC(C)=O)C1C	0.801972	CN1CC(=O)NC(Cc2cccs2)C(=O)N2Cc3ccccc3CC2C(=O)N2C(CC3CCCCC32)C(=O)NC(CCCNC(=N)N)C1=O	0.894401	CN1CC(=O)NC(Cc2cccs2)C(=O)N2Cc3ccccc3CC2C(=O)N2C(CC3CCCCC32)C(=O)NC(CCCNC(=N)N)C1=O	0.880084			2.3407	-0.834194	3.11216	2.14754	2.02312	-0.0579794
	CC1C=CC=CC=CC=CC=CC=CC=CC(OC2OC(O)C(O)C(N)C2O)CC2OC(O)(CC(O)CC(O)C(O)CCC(O)CC(O)CC(=O)OC(C)C(C)C1O)CC(O)C2C(=O)O	0.944295	CCCC1NC(=O)C(CCCNC(=N)N)NC(=O)CN(C(=O)C(N)CCCNC(=N)N)CCCCCCNC(=O)NCCCCCCN(CC(N)=O)C(=O)C(CCC(C)C)NC(=O)C(CN)NC(=O)C(Cc2ccc(O)cc2)NC1=O	0.885814	CCCC1SCC(C(=O)O)NC(=O)C(CC(=O)O)NC(=O)CNC(=O)C(CCCNC(=N)N)NC(=O)CNC1=O	0.877696	CCCC1SCC(C(=O)O)NC(=O)C(CC(=O)O)NC(=O)CNC(=O)C(CCCNC(=N)N)NC(=O)CNC1=O	0.861715			-2.06275	-2.21359	1.95969	-5.53641	-0.407801	-0.380691
	Cc1oc2c(C)c3oc(=O)cc(C)c3cc2c1CNC(=O)C1OCCOCCOCCOCCOCCOC1C(=O)O	0.859798	CC(=O)OC1CCCC(O)CCCC(O)CCCC(O)CCCC(O)CCCC(O)CCCC(O)CC(O)CCCC(C)=CC(=O)OC(C(C)(C)C)CC(O)CCC1	0.810198	CC(C)C1C(=O)NC(CCCNC(=N)N)C(=O)NNC(=O)NC(CC(=O)O)C(=O)NC(Cc2ccccc2)C(=O)N1C	0.839288	CC(C)C1C(=O)NC(CCCNC(=N)N)C(=O)NNC(=O)NC(CC(=O)O)C(=O)NC(Cc2ccccc2)C(=O)N1C	0.866472			1.40104	-2.96862	7.12237	-2.04604	-2.38188	-2.06248
	COC1C=COC2(C)Oc3c(C)c(O)c4c(=O)c(c5oc6cc(N7CCN(CC(C)C)CC7)cc(C)c6nc-5c4c3C2=NO)NC(=O)C(C)=CC=CC(C)C(O)C(C)C(O)C(C)C(OC(C)=O)C1C	0.941651	CCCC(=O)OC1C(C)OC(OC2C(C)OC(OC3C(CC=O)CC(C)C(O)C=CC=CCC(C)OC(=O)CC(OC(C)=O)C3OC)C(O)C2N(C)C)CC1(C)O	0.812261	NC(N)=NCCCC1NC(=O)C(Cc2ccccc2)NC(=O)C(Cc2cnc[nH]2)NC(=O)CCCCCNC(=O)C(Cc2c[nH]c3ccccc23)NC1=O	0.890872	NC(N)=NCCCC1NC(=O)C(Cc2ccccc2)NC(=O)C(Cc2cnc[nH]2)NC(=O)CCCCCNC(=O)C(Cc2c[nH]c3ccccc23)NC1=O	0.876518			-1.48225	-0.478449	3.49747	-2.86849	2.14844	-4.54288
	CCCC1NC(=O)C(CCCNC(=N)N)NC(=O)CN(C(=O)C(N)CCCNC(=N)N)CCCCCCNC(=O)NCCCCCCN(CC(N)=O)C(=O)C(CCC(C)C)NC(=O)C(CN)NC(=O)C(Cc2ccc(O)cc2)NC1=O	0.92952	N=C(N)NCCCC1NC(=O)C2(CCC2)NC(=O)C2CCCN2C(=O)C(Cc2cccc(-c3ccccc3)c2)NC(=O)C(N)CCCCCCCCNC(=O)C2CCCN2C1=O	0.823776	CC1NC(=O)CS(=O)CC(C(=O)O)NC(=O)C(CC(=O)O)NC(=O)CNC(=O)C(CCCNC(=N)N)NC1=O	0.799817	CC1NC(=O)CS(=O)CC(C(=O)O)NC(=O)C(CC(=O)O)NC(=O)CNC(=O)C(CCCNC(=N)N)NC1=O	0.787234			5.8563	-1.52326	0.198771	-1.75211	5.60538	-3.65554
	CC(=O)OC1CCCC(O)CCCC(O)CCCC(O)CCCC(O)CCCC(O)CCCC(O)CC(O)CCCC(C)=CC(=O)OC(C(C)(C)C)CC(O)CCC1	0.939413	N=C(N)NCCCC1NC(=O)C2(CCC2)NC(=O)C2CCCN2C(=O)C(Cc2cccc(C(F)(F)F)c2)NC(=O)C(N)CCCCCCCCNC(=O)C2CCCN2C1=O	0.812383	CN1CC(=O)NC(CCCNC(=N)N)C(=O)NCC(=O)NC(CC(=O)O)C(=O)Nc2ccccc2SSc2ccccc2C1=O	0.845859	CN1CC(=O)NC(CCCNC(=N)N)C(=O)NCC(=O)NC(CC(=O)O)C(=O)Nc2ccccc2SSc2ccccc2C1=O	0.805316			5.20935	-6.33509	4.61774	-3.89052	-1.55126	-2.2446
	CCCC(=O)OC1C(C)OC(OC2C(C)OC(OC3C(CC=O)CC(C)C(O)C=CC=CCC(C)OC(=O)CC(OC(C)=O)C3OC)C(O)C2N(C)C)CC1(C)O	0.831271	CCCCC(N)C(=O)NC1CC(=O)NCCCCC(C(N)=O)NC(=O)C(Cc2c[nH]c3ccccc23)NC(=O)C(CCCNC(=N)N)NC(=O)C(Cc2ccccc2)N2Cc3ccccc3CC(NC1=O)C2=O	0.85013	CONC(=O)OC1C(C)=CC(C)C(O)C(OC)CC(C)Cc2c(O)c(cc(O)c2N=CCN(C)C)NC(=O)C(C)=CC=CC1OC	0.876867	CONC(=O)OC1C(C)=CC(C)C(O)C(OC)CC(C)Cc2c(O)c(cc(O)c2N=CCN(C)C)NC(=O)C(C)=CC=CC1OC	0.840779			5.44532	-2.2902	2.07052	-5.67345	-0.594289	-5.68395
	N=C(N)NCCCC1NC(=O)C2(CCC2)NC(=O)C2CCCN2C(=O)C(Cc2cccc(-c3ccccc3)c2)NC(=O)C(N)CCCCCCCCNC(=O)C2CCCN2C1=O	0.945879	NC(=O)CCC1NC(=O)C=CC(=O)NNCCCCC(C(N)=O)NCCCCNC(=O)C(Cc2ccc(C(=O)c3ccccc3)cc2)NC(=O)C(CC2CCCCC2)NC1=O	0.84742	NC(N)=NCCCC1NC(=O)CNC(=O)CC(C(=O)O)NC(=O)C(c2ccccc2)NC(=O)C(Cc2c[nH]c3ccccc23)NC1=O	0.891984	NC(N)=NCCCC1NC(=O)CNC(=O)CC(C(=O)O)NC(=O)C(c2ccccc2)NC(=O)C(Cc2c[nH]c3ccccc23)NC1=O	0.872451			-1.09643	-2.23	4.07749	-3.22593	5.06817	-2.30758
	N=C(N)NCCCC1NC(=O)C2(CCC2)NC(=O)C2CCCN2C(=O)C(Cc2cccc(C(F)(F)F)c2)NC(=O)C(N)CCCCCCCCNC(=O)C2CCCN2C1=O	0.929535	CC1NC(=O)C2CCCN2C(=O)C(Cc2ccccc2)NC(=O)C(N)CCCCCCCCNC(=O)C2CCCN2C(=O)C(CCCNC(=N)N)NC1=O	0.806547	CCC(C)C(NC(=O)C(NC(=O)C1COCCCCCN(C(=O)C(Cc2ccccc2)NC(=O)OC(C)(C)C)C(C)C(=O)N1)C(C)C)C(=O)NC(Cc1cnc[nH]1)C(=O)OC	0.881291	CCC(C)C(NC(=O)C(NC(=O)C1COCCCCCN(C(=O)C(Cc2ccccc2)NC(=O)OC(C)(C)C)C(C)C(=O)N1)C(C)C)C(=O)NC(Cc1cnc[nH]1)C(=O)OC	0.861675			2.20214	2.43632	-0.341242	-0.146766	4.96364	-0.0926069
	CCCCC(N)C(=O)NC1CC(=O)NCCCCC(C(N)=O)NC(=O)C(Cc2c[nH]c3ccccc23)NC(=O)C(CCCNC(=N)N)NC(=O)C(Cc2ccccc2)N2Cc3ccccc3CC(NC1=O)C2=O	0.891842	O=C(O)c1[nH]c2cc(Cl)ccc2c1C1C(=O)NCCCCCCCCCCCCCC(=O)N1Cc1ccc(Cl)c(Cl)c1	0.761247	CC(C)CC1NC(=O)CSCC(C(=O)O)NC(=O)C(CC(=O)O)NC(=O)CNC(=O)C(CCCNC(=N)N)NC1=O	0.880614	CC(C)CC1NC(=O)CSCC(C(=O)O)NC(=O)C(CC(=O)O)NC(=O)CNC(=O)C(CCCNC(=N)N)NC1=O	0.799349			3.54431	0.415501	-1.16219	0.648221	3.04041	0.767735
	NC(=O)CCC1NC(=O)C=CC(=O)NNCCCCC(C(N)=O)NCCCCNC(=O)C(Cc2ccc(C(=O)c3ccccc3)cc2)NC(=O)C(CC2CCCCC2)NC1=O	0.921311	CSCCC(NC(=O)C(CC(C)C)NC(=O)CN1CCCCCCNC(=O)CCC(=O)NC(CCCN=C(N)N)C(=O)NC(Cc2ccccc2)C(=O)NC(Cc2ccccc2)C1=O)C(N)=O	0.8727	CC(=O)NC1CSSC(c2ccccc2)C(C(=O)O)NC(=O)C(CC(=O)O)NC(=O)CNC(=O)C(CCCNC(=N)N)N(C)C1=O	0.904443	CC(=O)NC1CSSC(c2ccccc2)C(C(=O)O)NC(=O)C(CC(=O)O)NC(=O)CNC(=O)C(CCCNC(=N)N)N(C)C1=O	0.857229			-0.611675	-4.79525	3.62643	-3.63129	-0.226312	-2.67142
	CC1NC(=O)C2CCCN2C(=O)C(Cc2ccccc2)NC(=O)C(N)CCCCCCCCNC(=O)C2CCCN2C(=O)C(CCCNC(=N)N)NC1=O	0.945843	C=CCCCCCCCCCP(=O)(c1ccccc1)c1ccc2c(c1)OCCOCCOCCOCCO2	0.747431	CC(=O)NC1CSSCC(C(N)=O)NC(=O)C(CC(=O)O)NC(=O)CNC(=O)C(CCCNC(=N)N)NC1=O	0.884089	CC(=O)NC1CSSCC(C(N)=O)NC(=O)C(CC(=O)O)NC(=O)CNC(=O)C(CCCNC(=N)N)NC1=O	0.7793			-0.310275	0.627441	2.58592	-6.60425	1.00386	-2.94621
	O=C(O)c1[nH]c2cc(Cl)ccc2c1C1C(=O)NCCCCCCCCCCCCCC(=O)N1Cc1ccc(Cl)c(Cl)c1	0.913936	CC1C=CC=CC=CC=CC=CC=CC=CC(OC2OC(O)C(O)C(N)C2O)CC2OC(O)(CC(O)CC(O)C(O)CCC(O)CC(O)CC(=O)OC(C)C(C)C1O)CC(O)C2C(=O)O	0.832803	COC1C=CC=C(C)C(=O)Nc2cc(O)c(N=CCN(C)C)c(c2O)CC(C)CC(OC)C(O)C(C)C=C(C)C1OC(=O)NO	0.823643	COC1C=CC=C(C)C(=O)Nc2cc(O)c(N=CCN(C)C)c(c2O)CC(C)CC(OC)C(O)C(C)C=C(C)C1OC(=O)NO	0.799582			-1.71885	-0.490654	3.80767	-4.33936	-3.19983	-3.92558
	CSCCC(NC(=O)C(CC(C)C)NC(=O)CN1CCCCCCNC(=O)CCC(=O)NC(CCCN=C(N)N)C(=O)NC(Cc2ccccc2)C(=O)NC(Cc2ccccc2)C1=O)C(N)=O	0.931117	CCC(C(=O)Nc1ccc2c(c1)OCCOCCOCCOCCO2)C1CCC(C)C(C(C)C(O)C(C)C(=O)C(CC)C2OC3(C=CC(O)C4(CCC(C)(C5CCC(O)(CC)C(C)O5)O4)O3)C(C)CC2C)O1	0.845121	O=c1[nH]c2cccc3c2nc1-c1cccc2c(=O)n(sc12)CCNCCO3	0.819762	O=c1[nH]c2cccc3c2nc1-c1cccc2c(=O)n(sc12)CCNCCO3	0.770126			1.11038	-0.605669	-3.11505	1.77637	0.498338	-1.48645
	C=CCCCCCCCCCP(=O)(c1ccccc1)c1ccc2c(c1)OCCOCCOCCOCCO2	0.913966	CCCCCCCC(=O)NC(CCN)C(=O)NC(C(=O)NC(CCN)C(=O)NC1CCNC(=O)C(C(C)O)NC(=O)C(CCN)NC(=O)C(CCN)NC(=O)CNC(=O)CNC(=O)C(CCN)NC1=O)C(C)O	0.819765	CN1CC(=O)NC(Cc2ccc3ccccc3c2)C(=O)NC(CCCN=C(N)N)C(=O)NC(CCCN=C(N)N)C(=O)NC(Cc2ccc(O)cc2)C1=O	0.901275	CN1CC(=O)NC(Cc2ccc3ccccc3c2)C(=O)NC(CCCN=C(N)N)C(=O)NC(CCCN=C(N)N)C(=O)NC(Cc2ccc(O)cc2)C1=O	0.895536			0.749253	1.3213	2.94811	1.46492	1.04745	-4.22025
	CC1C=CC=CC=CC=CC=CC=CC=CC(OC2OC(O)C(O)C(N)C2O)CC2OC(O)(CC(O)CC(O)C(O)CCC(O)CC(O)CC(=O)OC(C)C(C)C1O)CC(O)C2C(=O)O	0.901745	CCCCC(NC(C)=O)C(=O)NC1CCCn2cc(nn2)CCC(C(N)=O)NC(=O)C(Cc2c[nH]c3ccccc23)NC(=O)C(CCCNC(=N)N)NC(=O)C(Cc2ccccc2)NC(=O)C(Cc2cnc[nH]2)NC1=O	0.855055	COC1CC2C(=O)NC(CCCNC(=N)N)C(=O)C(=O)NCCCCCCCC(=O)NC(Cc3ccccc3)C(=O)N2C1	0.825478	COC1C=CC=C(C)C(=O)Nc2cc(O)c([NH2+]CC(O)CO)c(c2O)CC(C)CC(OC)C(O)C(C)C=C(C)C1OC(N)=O	0.78206			0.232116	-5.09849	5.82142	-3.69391	-2.29281	-2.7838
	CCC(C(=O)Nc1ccc2c(c1)OCCOCCOCCOCCO2)C1CCC(C)C(C(C)C(O)C(C)C(=O)C(CC)C2OC3(C=CC(O)C4(CCC(C)(C5CCC(O)(CC)C(C)O5)O4)O3)C(C)CC2C)O1	0.898318	O=C1NC(=O)C2=C1c1cn(c3ccccc13)CCOCCOCCOCCOCCOCCn1cc2c2ccccc21	0.759165	COC1C=CC=C(C)C(=O)Nc2cc(O)c(NC(=O)c3cccs3)c(c2O)C=C(C)CC(OC)C(O)C(C)C=C(C)C1OC(N)=O	0.892984	COC1CC2C(=O)NC(CCCNC(=N)N)C(=O)C(=O)NCCCCCCCC(=O)NC(Cc3ccccc3)C(=O)N2C1	0.767303			1.02696	-2.22185	1.74137	-1.33512	-0.865703	-1.82051
	CCCCCCCC(=O)NC(CCN)C(=O)NC(C(=O)NC(CCN)C(=O)NC1CCNC(=O)C(C(C)O)NC(=O)C(CCN)NC(=O)C(CCN)NC(=O)CNC(=O)CNC(=O)C(CCN)NC1=O)C(C)O	0.904724	C=CCC1C=C(C)CCOC(=O)OC(=O)CCCC(=O)C(=O)OC(=O)C(=O)N2CCCCC2C(=O)OC(CCc2cccnc2)C(C)CCC1=O	0.820606	CC1CCC=CCCCC(=O)Cc2c(Cl)c(O)cc(O)c2C(=O)O1	0.830901	COC1C=CC=C(C)C(=O)Nc2cc(O)c(NC(=O)c3cccs3)c(c2O)C=C(C)CC(OC)C(O)C(C)C=C(C)C1OC(N)=O	0.795358			-2.48672	-4.84445	1.50477	-2.89401	5.16925	-0.413826
	CCCCC(NC(C)=O)C(=O)NC1CCCn2cc(nn2)CCC(C(N)=O)NC(=O)C(Cc2c[nH]c3ccccc23)NC(=O)C(CCCNC(=N)N)NC(=O)C(Cc2ccccc2)NC(=O)C(Cc2cnc[nH]2)NC1=O	0.720503	CCCCCCCCCCCCCCCC(=O)NCC(=O)NCC(=O)NCC(=O)NCC(=O)NCC(=O)NC(CCCC)C(=O)NC1CCC(=O)NCCCCC(C(N)=O)NC(=O)C(Cc2c[nH]c3ccccc23)NC(=O)C(CCCNC(=N)N)NC(=O)C(Cc2ccccc2)NC(=O)C2CC(O)CN2C1=O	0.907178	O=c1[nH]c2cccc3c2nc1-c1cccc2c(=O)n(sc12)CCCCCCO3	0.833149	CC1CCC=CCCCC(=O)Cc2c(Cl)c(O)cc(O)c2C(=O)O1	0.767417			2.23731	-2.73134	5.06169	-1.13998	-0.854132	-0.0466262
	O=C1NC(=O)C2=C1c1cn(c3ccccc13)CCOCCOCCOCCOCCOCCn1cc2c2ccccc21	0.896024	CC(=O)NC(CCC(N)=O)C(=O)NCC(=O)NC1(C)CCCCCCCCCCCCC(C)(C(=O)NC(CC(C)C)C(=O)NC(CC(=O)O)C(=O)NC(CC(C)C)C(=O)NC(C)C(=O)NC(CO)C(N)=O)NC(=O)C(CC(=O)O)NC(=O)C(CC(C)C)NC1=O	0.875248	NC(=O)C1CCCCNCCCC(=O)N2CCCC2C(=O)NC(Cc2ccccc2)C(=O)NC(CCCN=C(N)N)C(=O)NC(Cc2c[nH]c3ccccc23)C(=O)N1	0.88145	O=c1[nH]c2cccc3c2nc1-c1cccc2c(=O)n(sc12)CCCCCCO3	0.763824			2.37532	-0.507432	-0.394383	2.5223	-0.159793	-3.87094
	C=CCC1C=C(C)CCOC(=O)OC(=O)CCCC(=O)C(=O)OC(=O)C(=O)N2CCCCC2C(=O)OC(CCc2cccnc2)C(C)CCC1=O	0.883608	CNC(=N)NCCCC=CCCCC(C)CC(C)C1OC(=O)C(C)C(O)C=CC(C)C(O)CC(O)C(C)C(O)CCC(C)C(O)CC(O)C(O)C(O)CC(O)CC(O)CC(O)CC(O)C(C)C(O)C=CC=CC1C	0.847312	CC(C)C1NC(=O)C(Cc2cccc(Cl)c2)NCCOc2ccccc2CCCNC(=O)C(CN=C(N)N)NC1=O	0.88194	NC(=O)C1CCCCNCCCC(=O)N2CCCC2C(=O)NC(Cc2ccccc2)C(=O)NC(CCCN=C(N)N)C(=O)NC(Cc2c[nH]c3ccccc23)C(=O)N1	0.89283			-0.512867	1.89817	5.22407	-4.19676	-2.00593	-1.00429
	CCCCCCCCCCCCCCCC(=O)NCC(=O)NCC(=O)NCC(=O)NCC(=O)NCC(=O)NC(CCCC)C(=O)NC1CCC(=O)NCCCCC(C(N)=O)NC(=O)C(Cc2c[nH]c3ccccc23)NC(=O)C(CCCNC(=N)N)NC(=O)C(Cc2ccccc2)NC(=O)C2CC(O)CN2C1=O	0.922833	O=C1CCC(=O)NCCCCCN(O)C(=O)CCC(=O)NCCCCCN(O)C(=O)CCC(=O)NCCCCCN1	0.778225	CC1=CC(C)CCC2OC(C3C(=O)C(=O)C(C)=C4OC(O)(C=C43)C(C)CC(C)C1)C(C)C(O)C2C	0.8677	CC(C)C1NC(=O)C(Cc2cccc(Cl)c2)NCCOc2ccccc2CCCNC(=O)C(CN=C(N)N)NC1=O	0.875889			1.19719	-1.9724	6.60048	-1.23914	-2.24874	-1.44404
	CC(=O)NC(CCC(N)=O)C(=O)NCC(=O)NC1(C)CCCCCCCCCCCCC(C)(C(=O)NC(CC(C)C)C(=O)NC(CC(=O)O)C(=O)NC(CC(C)C)C(=O)NC(C)C(=O)NC(CO)C(N)=O)NC(=O)C(CC(=O)O)NC(=O)C(CC(C)C)NC1=O	0.923156	NC(=O)CCC1NC(=O)C=CC(=O)NNCCCCC(C(=O)O)NCCCCNC(=O)C(Cc2ccc(C(=O)c3ccccc3)cc2)NC(=O)C(CC2CCCCC2)NC1=O	0.83154	CN1C(=O)C(NC(=O)CCNC(=N)N)CSSCC(C(=O)NCCc2ccc(O)cc2)NC(=O)C(Cc2ccc3ccccc3c2)NC(=O)C1CCCNC(=N)N	0.878185	CC1=CC(C)CCC2OC(C3C(=O)C(=O)C(C)=C4OC(O)(C=C43)C(C)CC(C)C1)C(C)C(O)C2C	0.777199			-0.552095	-0.652843	1.70441	1.3598	1.42337	-1.96844
	CNC(=N)NCCCC=CCCCC(C)CC(C)C1OC(=O)C(C)C(O)C=CC(C)C(O)CC(O)C(C)C(O)CCC(C)C(O)CC(O)C(O)C(O)CC(O)CC(O)CC(O)CC(O)C(C)C(O)C=CC=CC1C	0.918249	CC(=S)NCCCCC1NC(=O)C(Cc2csc3ccccc23)NC(=O)CCCCCCC(=O)NCCCC(C(N)=O)NC1=O	0.820857	CC(C)CC1NC(=O)C(C)NC(=O)C(CC(=O)O)NC(=O)C(CO)NC(=O)C(CCCNC(=N)N)NC(=O)C(N)CSSCC(C(N)=O)NC1=O	0.843575	CN1C(=O)C(NC(=O)CCNC(=N)N)CSSCC(C(=O)NCCc2ccc(O)cc2)NC(=O)C(Cc2ccc3ccccc3c2)NC(=O)C1CCCNC(=N)N	0.899974			0.278076	-2.38112	0.301647	-4.73002	2.18679	-5.53317
	O=C1CCC(=O)NCCCCCN(O)C(=O)CCC(=O)NCCCCCN(O)C(=O)CCC(=O)NCCCCCN1	0.870769	CCC1C=CC=CCCC(O)C(C)C(O)CC(OC)CC(O)C(C)C(O)C(C)C=CC(=O)OC2CC3(CCC(C)C(CC(C)O)O3)OC(CC1)C2CC	0.78597	COC1C=CC=C(C)C(=O)Nc2cc(O)c(N3CCC3)c(c2O)C=C(C)CC(OC)C(O)C(C)C=C(C)C1OC(O)=NN	0.884735	CC(C)CC1NC(=O)C(C)NC(=O)C(CC(=O)O)NC(=O)C(CO)NC(=O)C(CCCNC(=N)N)NC(=O)C(N)CSSCC(C(N)=O)NC1=O	0.801493			2.60303	2.20685	-2.97234	1.73944	-0.278599	-0.990045
	NC(=O)CCC1NC(=O)C=CC(=O)NNCCCCC(C(=O)O)NCCCCNC(=O)C(Cc2ccc(C(=O)c3ccccc3)cc2)NC(=O)C(CC2CCCCC2)NC1=O	0.929952	CC(=O)NC(CCCNC(=N)N)C(=O)NC1CCC(=O)NCCCC(C(N)=O)NC(=O)C(Cc2c[nH]c3ccccc23)NC(=O)C(CCCNC(=N)N)NC(=O)C(Cc2ccccc2Cl)NC(=O)C(Cc2cccc(C(N)=O)c2)NC1=O	0.875625	CC1NC(=O)CS(=O)CC(C(=O)O)NC(=O)C(CC(=O)O)NC(=O)CNC(=O)C(CCCNC(=N)N)NC1=O	0.766442	COC1C=CC=C(C)C(=O)Nc2cc(O)c(N3CCC3)c(c2O)C=C(C)CC(OC)C(O)C(C)C=C(C)C1OC(O)=NN	0.857803			-1.04012	-1.61492	2.24779	0.35985	-1.36077	-2.97391
	CC(=S)NCCCCC1NC(=O)C(Cc2csc3ccccc23)NC(=O)CCCCCCC(=O)NCCCC(C(N)=O)NC1=O	0.916887	NC(=O)NCCNC(=O)C1CCCNC(=O)NCCCC(NC(=O)C(N)Cc2ccc(O)cc2)C(=O)NC(Cc2ccccc2)C(=O)N1	0.806231	N=C(N)NCCCC1NC(=O)CNC(=O)CS(=O)CC(C(=O)O)NC(=O)C(CC(=O)O)NC(=O)CNC1=O	0.828996	CC1NC(=O)CS(=O)CC(C(=O)O)NC(=O)C(CC(=O)O)NC(=O)CNC(=O)C(CCCNC(=N)N)NC1=O	0.79456			1.01928	-3.66527	0.496696	-6.09214	-1.67515	-6.07998
	CCC1C=CC=CCCC(O)C(C)C(O)CC(OC)CC(O)C(C)C(O)C(C)C=CC(=O)OC2CC3(CCC(C)C(CC(C)O)O3)OC(CC1)C2CC	0.906073	CC1CCCCCCCC(=O)N(Cc2ccc(OCc3ccc(Cl)c(Cl)c3)cc2)C(c2c(C(=O)O)[nH]c3cc(Cl)ccc23)C(=O)N1	0.779161	CN1CC(=O)N(C)C(CCCNC(=N)N)C(=O)NCC(=O)NC(CC(=O)O)C(=O)Nc2ccccc2SSc2ccccc2C1=O	0.847518	N=C(N)NCCCC1NC(=O)CNC(=O)CS(=O)CC(C(=O)O)NC(=O)C(CC(=O)O)NC(=O)CNC1=O	0.798488			0.217232	-0.600841	4.11798	-3.21191	-0.0793709	-0.725594
	CC(=O)NC(CCCNC(=N)N)C(=O)NC1CCC(=O)NCCCC(C(N)=O)NC(=O)C(Cc2c[nH]c3ccccc23)NC(=O)C(CCCNC(=N)N)NC(=O)C(Cc2ccccc2Cl)NC(=O)C(Cc2cccc(C(N)=O)c2)NC1=O	0.976077	COC1C=COC2(C)Oc3c(C)c(O)c4c(c3C2O)C2=NC3(CCN(CC(C)C)CC3)N(C(C)=O)C2=C(NC(=O)C(C)=CC=CC(C)C(O)C(C)C(O)C(C)C(OC(C)=O)C1C)C4=O	0.788028	CC(C)CC1NC(=O)C(C(C)O)NC(=O)C(CC(=O)O)NC(=O)C(CO)NC(=O)C(CCCNC(=N)N)NC(=O)C(N)CSSCC(C(=O)O)NC1=O	0.876165	CN1CC(=O)N(C)C(CCCNC(=N)N)C(=O)NCC(=O)NC(CC(=O)O)C(=O)Nc2ccccc2SSc2ccccc2C1=O	0.877544			-0.014154	2.6263	-3.08339	1.67264	2.92609	-3.1795
	NC(=O)NCCNC(=O)C1CCCNC(=O)NCCCC(NC(=O)C(N)Cc2ccc(O)cc2)C(=O)NC(Cc2ccccc2)C(=O)N1	0.932638	COc1ccc2c(OCCC3NC(=O)N(C)CCCCC=CC4CC4(C(=O)NS(=O)(=O)N(C)C)NC3=O)cc(-c3nc(C(C)C)cs3)nc2c1Cl	0.788173	NC(=O)C1CCCCNC(=O)CCC(=O)CCCCC(N)C(=O)NC(Cc2ccccc2)C(=O)NC(CCCN=C(N)N)C(=O)NC(Cc2c[nH]c3ccccc23)C(=O)N1	0.919152	CC(C)CC1NC(=O)C(C(C)O)NC(=O)C(CC(=O)O)NC(=O)C(CO)NC(=O)C(CCCNC(=N)N)NC(=O)C(N)CSSCC(C(=O)O)NC1=O	0.857118			1.42324	-2.09417	1.81196	1.56503	1.51297	-4.19143
	CC1CCCCCCCC(=O)N(Cc2ccc(OCc3ccc(Cl)c(Cl)c3)cc2)C(c2c(C(=O)O)[nH]c3cc(Cl)ccc23)C(=O)N1	0.906082	CSCCC(NC(=O)C1CCCCNC(=O)CCCCC(=O)NCCCCC(NC(C)=O)C(=O)NC(CCCCN)C(=O)NC(CCCCNC(C)=S)C(=O)N1)C(N)=O	0.82943	C=CCNC(=O)Nc1c(O)cc2c(O)c1C=C(C)CC(OC)C(O)C(C)C=C(C)C(OC(N)=O)C(OC)C=CC=C(C)C(=O)N2	0.89936	NC(=O)C1CCCCNC(=O)CCC(=O)CCCCC(N)C(=O)NC(Cc2ccccc2)C(=O)NC(CCCN=C(N)N)C(=O)NC(Cc2c[nH]c3ccccc23)C(=O)N1	0.887427			-3.17201	1.86227	1.53766	-6.50235	2.98337	-5.3614
	COC1C=COC2(C)Oc3c(C)c(O)c4c(c3C2O)C2=NC3(CCN(CC(C)C)CC3)N(C(C)=O)C2=C(NC(=O)C(C)=CC=CC(C)C(O)C(C)C(O)C(C)C(OC(C)=O)C1C)C4=O	0.884176	CNC(Cc1ccc(O)cc1)C(=O)NC1CCCCNC(=O)CC(C(N)=O)NC(=O)CNC(=O)C(Cc2ccccc2)N(C)C(=O)C(Cc2ccccc2)N(C)C(=O)CNC1=O	0.831044	N=C(N)NCCCC1NC(=O)C(CO)NC(=O)CS(=O)CC(C(=O)O)NC(=O)C(CC(=O)O)NC(=O)CNC1=O	0.826442	C=CCNC(=O)Nc1c(O)cc2c(O)c1C=C(C)CC(OC)C(O)C(C)C=C(C)C(OC(N)=O)C(OC)C=CC=C(C)C(=O)N2	0.880676			0.162637	-3.89474	-2.94459	-4.97461	0.490008	-4.4179
	COc1ccc2c(OCCC3NC(=O)N(C)CCCCC=CC4CC4(C(=O)NS(=O)(=O)N(C)C)NC3=O)cc(-c3nc(C(C)C)cs3)nc2c1Cl	0.938817	COc1ccc2c(OCCC3NC(=O)N(C)CCCCC=CC4CC4(C(=O)NS(=O)(=O)N4CCC(F)(F)C4)NC3=O)cc(-c3nc(C(C)C)cs3)nc2c1Cl	0.820441	O=C(NC(Cc1ccccc1)C(O)CN1CCCCCCCCC=CCCOC1=O)OC1COC2OCCC12	0.913714	N=C(N)NCCCC1NC(=O)C(CO)NC(=O)CS(=O)CC(C(=O)O)NC(=O)C(CC(=O)O)NC(=O)CNC1=O	0.835512			0.574062	-2.97102	0.443515	-0.568263	2.81603	0.173218
	CSCCC(NC(=O)C1CCCCNC(=O)CCCCC(=O)NCCCCC(NC(C)=O)C(=O)NC(CCCCN)C(=O)NC(CCCCNC(C)=S)C(=O)N1)C(N)=O	0.957051	CC1NC(=O)C(C(C)O)NC(=O)C2CCCN2C(=O)C(CCC(=O)O)NC(=O)CN(C(=O)CCCCNC(=S)Nc2ccc3c(c2)C2(OC3=O)c3ccc(O)cc3Oc3cc(O)ccc32)CCCCC=CCCCCCCN(CC(=O)NC(CCC(=O)O)C(N)=O)C(=O)C2CCCN2C(=O)C2CCCN2C1=O	0.906676	CCCC(NC(=O)C1CC2CN1C(=O)C(C1CCCCC1)NC(=O)Cc1cccc(c1)OCCCS2)C(=O)C(=O)NCC(=O)NC(C(=O)N(C)C)c1ccccc1	0.880619	O=C(NC(Cc1ccccc1)C(O)CN1CCCCCCCCC=CCCOC1=O)OC1COC2OCCC12	0.841488			-2.32415	-5.34686	5.06065	-6.38134	-0.442076	-4.80166
	CNC(Cc1ccc(O)cc1)C(=O)NC1CCCCNC(=O)CC(C(N)=O)NC(=O)CNC(=O)C(Cc2ccccc2)N(C)C(=O)C(Cc2ccccc2)N(C)C(=O)CNC1=O	0.94333	CC(C)CC1NC(=O)C(Cc2ccccc2)NC(=O)C(CO)NC(=O)C(CCCNC(=N)N)NC(=O)C2CCCN2C(=O)OCCSSCCOC(=O)NCCCCC(C(=O)N2CCCC2C(N)=O)NC(=O)C(CCCNC(=N)N)NC(=O)C(C(C)C)NC1=O	0.896991	N=C(N)NCCCC1NC(=O)C(CCCN)NC(=O)CSCC(C(=O)O)NC(=O)C(CC(=O)O)NC(=O)CNC1=O	0.900679	CCCC(NC(=O)C1CC2CN1C(=O)C(C1CCCCC1)NC(=O)Cc1cccc(c1)OCCCS2)C(=O)C(=O)NCC(=O)NC(C(=O)N(C)C)c1ccccc1	0.823921			2.00849	-5.54756	5.72057	-3.80813	2.94458	1.51191
	COc1ccc2c(OCCC3NC(=O)N(C)CCCCC=CC4CC4(C(=O)NS(=O)(=O)N4CCC(F)(F)C4)NC3=O)cc(-c3nc(C(C)C)cs3)nc2c1Cl	0.933737	COC1C=C(C)C=CC(C)C=C(C)C(=O)OC(C(C)=CC=C(C)CNC(=O)C(NC=O)OC(=O)Nc2ccccc2)C(C)C=CC=CC(OC)CCC=C(C)C=CC1	0.80485	CC(=O)NC1C(=O)NC(CCCNC(=N)N)C(=O)NCC(=O)NC(CC(=O)O)C(=O)NC(C(N)=O)CSSC1(C)C	0.877119	N=C(N)NCCCC1NC(=O)C(CCCN)NC(=O)CSCC(C(=O)O)NC(=O)C(CC(=O)O)NC(=O)CNC1=O	0.852053			2.02718	-5.04921	-0.592129	0.345964	-1.22657	-4.35313
	CC1NC(=O)C(C(C)O)NC(=O)C2CCCN2C(=O)C(CCC(=O)O)NC(=O)CN(C(=O)CCCCNC(=S)Nc2ccc3c(c2)C2(OC3=O)c3ccc(O)cc3Oc3cc(O)ccc32)CCCCC=CCCCCCCN(CC(=O)NC(CCC(=O)O)C(N)=O)C(=O)C2CCCN2C(=O)C2CCCN2C1=O	0.922372	CC(C)CC(N)C(=O)NC(CC(C)C)C(=O)NC1CCOCCCCOCC(C(=O)O)NC(=O)C(CC(C)C)NC(=O)C(CC(C)C)NC(=O)C(C)(C)NC1=O	0.802557	O=C1CCCCCC=CCCOC(=O)c2c(O)cc(O)c(Cl)c2C1	0.800914	CC(=O)NC1C(=O)NC(CCCNC(=N)N)C(=O)NCC(=O)NC(CC(=O)O)C(=O)NC(C(N)=O)CSSC1(C)C	0.824617			0.179528	-2.44399	3.02302	-3.41241	4.87044	-0.958702
	CC(C)CC1NC(=O)C(Cc2ccccc2)NC(=O)C(CO)NC(=O)C(CCCNC(=N)N)NC(=O)C2CCCN2C(=O)OCCSSCCOC(=O)NCCCCC(C(=O)N2CCCC2C(N)=O)NC(=O)C(CCCNC(=N)N)NC(=O)C(C(C)C)NC1=O	0.931307	N=C(N)NCCCC1NC(=O)C2(CCC2)NC(=O)C2CCCN2C(=O)C(CC2CCCCC2)NC(=O)C(N)CCCCCCCCNC(=O)C2CCCN2C1=O	0.830646	CCC(C)C1NC(=O)C(=O)C(CCCN=C(N)N)NC(=O)C2CCCN2C(=O)C(NC(=O)C(C)NC(=O)c2ccccc2)CNC(=O)C=CC(Cc2ccc(O)cc2)NC1=O	0.928485	O=C1CCCCCC=CCCOC(=O)c2c(O)cc(O)c(Cl)c2C1	0.764937			3.56755	-2.80871	3.77397	-2.67033	3.24294	-1.32851
	COC1C=C(C)C=CC(C)C=C(C)C(=O)OC(C(C)=CC=C(C)CNC(=O)C(NC=O)OC(=O)Nc2ccccc2)C(C)C=CC=CC(OC)CCC=C(C)C=CC1	0.910947	CC=C(C)C(=O)OC1C(O)C2OC(COC(=O)CCC(=O)CCCCCCC(CCC)OC3OC(C)C(O)C(O)C3O2)C1OC(=O)C=Cc1ccccc1	0.829009	N=C(N)NCCCC1NC(=O)CNC(=O)CS(=O)CC(C(=O)O)NC(=O)C(CC(=O)O)NC(=O)CNC1=O	0.825262	CCC(C)C1NC(=O)C(=O)C(CCCN=C(N)N)NC(=O)C2CCCN2C(=O)C(NC(=O)C(C)NC(=O)c2ccccc2)CNC(=O)C=CC(Cc2ccc(O)cc2)NC1=O	0.888383			1.92476	-5.26248	5.1376	-3.49254	3.02784	1.09029
	CC(C)CC(N)C(=O)NC(CC(C)C)C(=O)NC1CCOCCCCOCC(C(=O)O)NC(=O)C(CC(C)C)NC(=O)C(CC(C)C)NC(=O)C(C)(C)NC1=O	0.874455	CC(C)CC1NC(=O)C(Cc2ccccc2)NC(=O)CCCCCNC(=O)C(N)CSCc2cccc(c2)CSCC(C(N)=O)NC(=O)CCCCCNC(=O)C(CC(N)=O)NC(=O)C(CCCNC(=N)N)NC(=O)C2CCCN2C(=O)C(CCCNC(=N)N)NC(=O)C(Cc2ccccc2)NC1=O	0.892574	COC1C=CC=C(C)C(=O)Nc2cc(O)c(N)c(c2O)C=C(C)CC(OC)C(OC)C(C)C=C(C)C1OC(N)=O	0.883703	N=C(N)NCCCC1NC(=O)CNC(=O)CS(=O)CC(C(=O)O)NC(=O)C(CC(=O)O)NC(=O)CNC1=O	0.833924			2.63199	-6.1703	4.11811	-0.87914	2.55364	-4.72827
	N=C(N)NCCCC1NC(=O)C2(CCC2)NC(=O)C2CCCN2C(=O)C(CC2CCCCC2)NC(=O)C(N)CCCCCCCCNC(=O)C2CCCN2C1=O	0.952233	CCC(C)C1NCCCCCCCCNC(=O)C(Cc2cccc(Cl)c2)NC(=O)C2(CCCC2)NC1=O	0.738963	CC1CC=CCCCCCCCOC(=O)N(CC(O)C(Cc2ccccc2)NC(=O)OC2COC3OCCC23)C1	0.885781	COC1C=CC=C(C)C(=O)Nc2cc(O)c(N)c(c2O)C=C(C)CC(OC)C(OC)C(C)C=C(C)C1OC(N)=O	0.835115			2.08741	-5.78349	5.11195	-2.43888	1.57088	-0.22403
	CC=C(C)C(=O)OC1C(O)C2OC(COC(=O)CCC(=O)CCCCCCC(CCC)OC3OC(C)C(O)C(O)C3O2)C1OC(=O)C=Cc1ccccc1	0.881605	CCC1C=C(C)CC(C)CC(OC)C2OC(O)(C(=O)C(=O)N3CCCCC3C(=O)OC(C(C)=CC3CCC(NC(=O)C4CC4)C(OC)C3)C(C)C(O)CC1=O)C(C)CC2OC	0.818952	NC(=O)C1CCCCNC(=O)CCC(=O)CCCCC(N)C(=O)NC(Cc2ccccc2)C(=O)NC(CCCN=C(N)N)C(=O)NC(Cc2c[nH]c3ccccc23)C(=O)N1	0.91917	CC1CC=CCCCCCCCOC(=O)N(CC(O)C(Cc2ccccc2)NC(=O)OC2COC3OCCC23)C1	0.89043			-1.04922	0.645493	1.18698	2.08378	3.16394	0.647031
	CC(C)CC1NC(=O)C(Cc2ccccc2)NC(=O)CCCCCNC(=O)C(N)CSCc2cccc(c2)CSCC(C(N)=O)NC(=O)CCCCCNC(=O)C(CC(N)=O)NC(=O)C(CCCNC(=N)N)NC(=O)C2CCCN2C(=O)C(CCCNC(=N)N)NC(=O)C(Cc2ccccc2)NC1=O	0.967855	CC(=O)NC1CCCCNC(=O)CCCCCCC(=O)NCCCCC(C(=O)NC(C(N)=O)C(C)O)NC(=O)C(CCCCNC(=S)NCCC(=O)O)NC(=O)CC(CCCNC(=N)N)NC1=O	0.864457	N=C(N)NCCCC1NC(=O)C(Cc2ccccc2)NC(=O)C(Cc2cnc[nH]2)NC(=O)CCCCCCCNC(=O)C(Cc2c[nH]c3ccccc23)NC1=O	0.936711	NC(=O)C1CCCCNC(=O)CCC(=O)CCCCC(N)C(=O)NC(Cc2ccccc2)C(=O)NC(CCCN=C(N)N)C(=O)NC(Cc2c[nH]c3ccccc23)C(=O)N1	0.86268			-0.273683	-1.09877	1.58457	1.52597	1.20585	-1.8968
	CCC(C)C1NCCCCCCCCNC(=O)C(Cc2cccc(Cl)c2)NC(=O)C2(CCCC2)NC1=O	0.820589	COC(=O)NC(C(=O)N1CCCC1c1ncc(-c2ccc3oc(-c4ccc(-c5c[nH]c(C6CC7CN6C(=O)C(C(C)C)NC(=O)OCC=CCCCO7)n5)cc4)cc3c2)[nH]1)C(C)C	0.820103	CCNc1cc(O)c2c(c1)CCCC(=O)C(=O)C(=O)CCC(C)C(C)OC2=O	0.730615	N=C(N)NCCCC1NC(=O)C(Cc2ccccc2)NC(=O)C(Cc2cnc[nH]2)NC(=O)CCCCCCCNC(=O)C(Cc2c[nH]c3ccccc23)NC1=O	0.905733			0.0177761	-0.01943	3.46671	-3.12151	-0.0362007	-2.28842
	CCC1C=C(C)CC(C)CC(OC)C2OC(O)(C(=O)C(=O)N3CCCCC3C(=O)OC(C(C)=CC3CCC(NC(=O)C4CC4)C(OC)C3)C(C)C(O)CC1=O)C(C)CC2OC	0.908816	CCCC1NC(=O)C(CCCNC(=N)N)NC(=O)C2CCCN2C(=O)C(CCCNC(=N)N)NC(=O)CCCCCC(=O)NCCCCCCN(CC(N)=O)C(=O)C(CCC(C)C)NC(=O)C(CN)NC(=O)C(Cc2ccc(O)cc2)NC1=O	0.884332	CN1C(=O)c2ccccc2SSCCNC(=O)C(CC(=O)O)NC(=O)CNC(=O)C1CCCNC(=N)N	0.847969	CCNc1cc(O)c2c(c1)CCCC(=O)C(=O)C(=O)CCC(C)C(C)OC2=O	0.745044			-2.10798	-2.11888	1.38926	-6.95706	1.02054	3.25402
	CC(=O)NC1CCCCNC(=O)CCCCCCC(=O)NCCCCC(C(=O)NC(C(N)=O)C(C)O)NC(=O)C(CCCCNC(=S)NCCC(=O)O)NC(=O)CC(CCCNC(=N)N)NC1=O	0.944236	CCC1C=C(C)CC(C)CC(OC)C2OC(O)(C(=O)C(=O)N3CCCCC3C(=O)OC(C(C)=CC3CCC(OCC=CC(C)(C)C)C(OC)C3)C(C)C(O)CC1=O)C(C)CC2OC	0.815633	CC1NC(=O)CSCC(C(=O)O)NC(=O)C(CC(=O)O)NC(=O)CNC(=O)C(CCCNC(=N)N)NC1=O	0.798456	CN1C(=O)c2ccccc2SSCCNC(=O)C(CC(=O)O)NC(=O)CNC(=O)C1CCCNC(=N)N	0.865736			2.48263	-5.28911	1.44303	-0.505257	4.95013	-1.76425
	COC(=O)NC(C(=O)N1CCCC1c1ncc(-c2ccc3oc(-c4ccc(-c5c[nH]c(C6CC7CN6C(=O)C(C(C)C)NC(=O)OCC=CCCCO7)n5)cc4)cc3c2)[nH]1)C(C)C	0.903294	CC1C=CC=CC=CC=CC=CC=CC=CC(OC2OC(C)C(O)C(N)C2O)CC2OC(O)(CC(O)CC(O)C(O)C(=O)CC(O)CC(O)CC(=O)OC(C)C(C)C1O)CC(O)C2C(=O)O	0.827545	N=C(N)NCCCC1NC(=O)CNC(=O)CS(=O)CC(C(=O)O)NC(=O)C(CC(=O)O)NC(=O)CNC1=O	0.85063	CC1NC(=O)CSCC(C(=O)O)NC(=O)C(CC(=O)O)NC(=O)CNC(=O)C(CCCNC(=N)N)NC1=O	0.767229			0.80565	-0.655827	5.57333	-1.50487	-0.917839	-2.68229
	CCCC1NC(=O)C(CCCNC(=N)N)NC(=O)C2CCCN2C(=O)C(CCCNC(=N)N)NC(=O)CCCCCC(=O)NCCCCCCN(CC(N)=O)C(=O)C(CCC(C)C)NC(=O)C(CN)NC(=O)C(Cc2ccc(O)cc2)NC1=O	0.918565	N=C(N)NCCCC1NC(=O)C(CS)NC(=O)C(CCCNC(=N)N)NC(=O)C2CCCN2C(=O)C(C(c2ccccc2)c2ccccc2)NC(=O)CCSCc2cccc(c2)CSCC(C(=O)NCCOCCOCCN)NC(=O)C(Cc2ccccc2)NC1=O	0.870552	CC(=O)NC1CSSC(C)(C)C(C(N)=O)NC(=O)C(CC(=O)O)NC(=O)CNC(=O)C(CCCNC(=N)N)N(C)C(=O)CN(C)C1=O	0.888489	N=C(N)NCCCC1NC(=O)CNC(=O)CS(=O)CC(C(=O)O)NC(=O)C(CC(=O)O)NC(=O)CNC1=O	0.817806			1.07596	-1.11938	-0.519928	-0.946374	5.54352	-3.67662
	CCC1C=C(C)CC(C)CC(OC)C2OC(O)(C(=O)C(=O)N3CCCCC3C(=O)OC(C(C)=CC3CCC(OCC=CC(C)(C)C)C(OC)C3)C(C)C(O)CC1=O)C(C)CC2OC	0.918094	COC(=O)N(O)C1CC2CCC(C)C(O)(O2)C(=O)C(=O)N2CCCCC2C(=O)OC(C(C)CC2CCC(O)C(OC)C2)CC(=O)C(C)C=C(C)C(O)C(OC)C(=O)C(C)CC(C)C=CC=CC=C1C	0.822245	CC1NC(=O)C(CCCN=C(N)N)NC(=O)C(C(C)C)NC(=O)C(Cc2ccccc2)NC(=O)C(CC(=O)O)NC1=O	0.845296	CC(=O)NC1CSSC(C)(C)C(C(N)=O)NC(=O)C(CC(=O)O)NC(=O)CNC(=O)C(CCCNC(=N)N)N(C)C(=O)CN(C)C1=O	0.840944			1.12858	-1.3771	2.41396	-3.61447	-0.945911	0.00065394
	CC1C=CC=CC=CC=CC=CC=CC=CC(OC2OC(C)C(O)C(N)C2O)CC2OC(O)(CC(O)CC(O)C(O)C(=O)CC(O)CC(O)CC(=O)OC(C)C(C)C1O)CC(O)C2C(=O)O	0.923733	CC1C=CC=CCCC=CC=CC=CC=CC(OC2OC(C)C(O)C(N)C2O)CC2OC(CC(O)C(O)CCC(O)CC(O)CC(O)CC(=O)OC(C)C(C)C1O)CC(O)C2C(=O)O	0.821275	COC1CC(C)Cc2c(O)c(cc(O)c2N=CCN(C)C)NC(=O)C(C)=CC=CC(OC)C(OC(N)=O)C(C)=CC(C)C1=O	0.89371	CC1NC(=O)C(CCCN=C(N)N)NC(=O)C(C(C)C)NC(=O)C(Cc2ccccc2)NC(=O)C(CC(=O)O)NC1=O	0.818143			-1.3859	-2.92133	0.201875	1.23111	0.873956	0.960808
	N=C(N)NCCCC1NC(=O)C(CS)NC(=O)C(CCCNC(=N)N)NC(=O)C2CCCN2C(=O)C(C(c2ccccc2)c2ccccc2)NC(=O)CCSCc2cccc(c2)CSCC(C(=O)NCCOCCOCCN)NC(=O)C(Cc2ccccc2)NC1=O	0.948217	CCOC(=O)C1C(C)OC(OC2C(C)OC(OC3C(CC=O)CC(C)C(O)CN(C)CCCC(CC=Cc4ccccc4)OC(=O)CC(OC(=O)CC)C3OC)C(O)C2N(C)C)CC1(C)O	0.803048	CC(=O)NC1CSSC(C)(C)C(C(N)=O)NC(=O)C(CC(=O)O)NC(=O)CNC(=O)C(CCCNC(=N)N)N(C)C(=O)CNC1=O	0.863699	COC1CC(C)Cc2c(O)c(cc(O)c2N=CCN(C)C)NC(=O)C(C)=CC=CC(OC)C(OC(N)=O)C(C)=CC(C)C1=O	0.876986			-0.852526	1.93802	3.60933	-3.44586	4.90406	-2.90614
	COC(=O)N(O)C1CC2CCC(C)C(O)(O2)C(=O)C(=O)N2CCCCC2C(=O)OC(C(C)CC2CCC(O)C(OC)C2)CC(=O)C(C)C=C(C)C(O)C(OC)C(=O)C(C)CC(C)C=CC=CC=C1C	0.948943	CSCCC(NC(=O)C(CC(C)C)NC(=O)CN1CCNC(=O)CCC(=O)NCC(=O)NC(CCCN=C(N)N)C(=O)NC(Cc2ccccc2)C(=O)NC(Cc2ccccc2)C1=O)C(N)=O	0.826139	CC(C)CC1NC(=O)CSCC(C(=O)O)NC(=O)C(CC(=O)O)NC(=O)CNC(=O)C(CCCNC(=N)N)NC1=O	0.900321	CC(=O)NC1CSSC(C)(C)C(C(N)=O)NC(=O)C(CC(=O)O)NC(=O)CNC(=O)C(CCCNC(=N)N)N(C)C(=O)CNC1=O	0.871756			0.724398	-3.58247	6.71861	-0.589544	3.14833	-4.13783
	CC1C=CC=CCCC=CC=CC=CC=CC(OC2OC(C)C(O)C(N)C2O)CC2OC(CC(O)C(O)CCC(O)CC(O)CC(O)CC(=O)OC(C)C(C)C1O)CC(O)C2C(=O)O	0.944641	NC(=O)CCC1NC(=O)C=CC(=O)NNCCCC(C(N)=O)NCCCCNC(=O)C(Cc2ccc(C(=O)c3ccccc3)cc2)NC(=O)C(CC2CCCCC2)NC1=O	0.830067	CC1NC(=O)C(Cc2cnc[nH]2)NC(=O)CCC(=O)NCCCCC(C(N)=O)NC(=O)C(Cc2c[nH]c3ccccc23)NC(=O)C(CCCNC(=N)N)NC1=O	0.883533	CC(C)CC1NC(=O)CSCC(C(=O)O)NC(=O)C(CC(=O)O)NC(=O)CNC(=O)C(CCCNC(=N)N)NC1=O	0.838182			6.09612	-2.73832	5.56792	-3.38884	2.04765	-3.60368
	CCOC(=O)C1C(C)OC(OC2C(C)OC(OC3C(CC=O)CC(C)C(O)CN(C)CCCC(CC=Cc4ccccc4)OC(=O)CC(OC(=O)CC)C3OC)C(O)C2N(C)C)CC1(C)O	0.897929	O=C(CCCCCCCCCCOc1ccccc1)OCC1COCCOCCOCCOCCOCCO1	0.766088	CCCN(CCC)Cc1ccc(C(=O)Nc2c(O)cc3c(O)c2C=C(C)CC(OC)C(O)C(C)C=C(C)C(OC(N)=O)C(OC)C=CC=C(C)C(=O)N3)cc1	0.902246	CC1NC(=O)C(Cc2cnc[nH]2)NC(=O)CCC(=O)NCCCCC(C(N)=O)NC(=O)C(Cc2c[nH]c3ccccc23)NC(=O)C(CCCNC(=N)N)NC1=O	0.876166			1.466	-3.09281	0.529777	-2.14418	1.37482	-3.64519
	CSCCC(NC(=O)C(CC(C)C)NC(=O)CN1CCNC(=O)CCC(=O)NCC(=O)NC(CCCN=C(N)N)C(=O)NC(Cc2ccccc2)C(=O)NC(Cc2ccccc2)C1=O)C(N)=O	0.909805	CCCCCCCC(=O)OC1C(C)OC(OC2C(C)OC(OC3C(C)OC4OC5C(OC(CCCCC)CCCCCCCCCC(=O)OC4C3O)OC(C)C(O)C5OC(C)=O)C(OC(=O)CCCCCCC)C2OC2OC(C)C(O)C(O)C2O)C(O)C1O	0.856041	CC(=O)NC1CSSCC(C(N)=O)NC(=O)C(CC(=O)O)NC(=O)CNC(=O)C(CCCNC(=N)N)N(C)C1=O	0.795926	CCCN(CCC)Cc1ccc(C(=O)Nc2c(O)cc3c(O)c2C=C(C)CC(OC)C(O)C(C)C=C(C)C(OC(N)=O)C(OC)C=CC=C(C)C(=O)N3)cc1	0.874364			-0.108606	1.59581	-2.98801	1.86491	1.3757	4.01791
	NC(=O)CCC1NC(=O)C=CC(=O)NNCCCC(C(N)=O)NCCCCNC(=O)C(Cc2ccc(C(=O)c3ccccc3)cc2)NC(=O)C(CC2CCCCC2)NC1=O	0.873032	COCC(C(=O)OC1CC=CC=CC(=O)OC(C(C)C(O)C(C)CCC(O)C(C)C(OC(C)=O)C(C)CCO)CC=CC(OC)CC(C)CC=CC(OC)CCC(C)C(O)C1C)N(C)C	0.815204	CC1=CC(C)CCC2OC(C3C(=O)C(=O)C(C)=C4OC(O)(C=C43)C(C)CC(C)C1)C(C)C(O)C2C	0.825543	CC(=O)NC1CSSCC(C(N)=O)NC(=O)C(CC(=O)O)NC(=O)CNC(=O)C(CCCNC(=N)N)N(C)C1=O	0.767022			0.590469	-4.17132	-3.07902	2.06867	-1.48443	-2.01514
	O=C(CCCCCCCCCCOc1ccccc1)OCC1COCCOCCOCCOCCOCCO1	0.832099	CC1C=CC=CC=CC=CC=CC=CC=CC(OC2OC(C)C(O)C(NCCCN)C2O)CC2OC(O)(CC(O)C(O)CCC(O)CC(O)CC(O)CC(=O)OC(C)C(C)C1O)CC(O)C2C(=O)O	0.817017	COC1C=CC=C(C)C(=O)Nc2cc(O)c(N=CCN(C)C)c(c2O)CC(C)CC(OC)C(O)C(C)C=C(C)C1OC(=O)c1ccc[nH]1	0.89659	CC1=CC(C)CCC2OC(C3C(=O)C(=O)C(C)=C4OC(O)(C=C43)C(C)CC(C)C1)C(C)C(O)C2C	0.847057			-1.07846	-1.92075	6.05512	0.511626	2.76713	0.480445
	CCCCCCCC(=O)OC1C(C)OC(OC2C(C)OC(OC3C(C)OC4OC5C(OC(CCCCC)CCCCCCCCCC(=O)OC4C3O)OC(C)C(O)C5OC(C)=O)C(OC(=O)CCCCCCC)C2OC2OC(C)C(O)C(O)C2O)C(O)C1O	0.928239	COC12OC(=O)C(C)=C1C1=C3C(O)(CC4C15OC(=O)C1=C5CC5C(O)(COC(=O)C(C)=CCOC(=O)CCC(=O)OC1)C1CC1C45C)C1CC1C3(C)C2O	0.790012	CNC(=O)NC(N)=NCCCC1NC(=O)C(C)NC(=O)CC(C(=O)O)NC(=O)CC(C(=O)O)NC(=O)C(Cc2ccccc2)N(C)C1=O	0.863969	COC1C=CC=C(C)C(=O)Nc2cc(O)c(N=CCN(C)C)c(c2O)CC(C)CC(OC)C(O)C(C)C=C(C)C1OC(=O)c1ccc[nH]1	0.889571			1.26108	3.30897	2.79635	-2.70984	4.32753	-3.92916
	COCC(C(=O)OC1CC=CC=CC(=O)OC(C(C)C(O)C(C)CCC(O)C(C)C(OC(C)=O)C(C)CCO)CC=CC(OC)CC(C)CC=CC(OC)CCC(C)C(O)C1C)N(C)C	0.92171	CC(C)CC1NC(=O)C(Cc2ccccc2)NC(=O)CCCCCNC(=O)C(N)CSCc2cccc(c2)CSCC(C(N)=O)NC(=O)CCCCCNC(=O)C(CC(N)=O)NC(=O)C(CCCNC(=N)N)NC(=O)C2CCCN2C(=O)C(CCCNC(=N)N)NC(=O)C(Cc2ccccc2)NC1=O	0.904422	COc1cccc(C(=O)Nc2c(O)cc3c(O)c2C=C(C)CC(OC)C(O)C(C)C=C(C)C(OC(N)=O)C(OC)C=CC=C(C)C(=O)N3)c1	0.902494	CNC(=O)NC(N)=NCCCC1NC(=O)C(C)NC(=O)CC(C(=O)O)NC(=O)CC(C(=O)O)NC(=O)C(Cc2ccccc2)N(C)C1=O	0.884755			3.36047	0.191311	1.82604	1.73829	-2.19797	-1.67073
	CC1C=CC=CC=CC=CC=CC=CC=CC(OC2OC(C)C(O)C(NCCCN)C2O)CC2OC(O)(CC(O)C(O)CCC(O)CC(O)CC(O)CC(=O)OC(C)C(C)C1O)CC(O)C2C(=O)O	0.928019	CC(=O)OC12COC1CC(O)C(C)(C(=O)C(O)C1=C(C)C3CC(O)(C(C)OC(=O)CCCCCCCCC(=O)NC(c4ccccc4)C(O)C(=O)O3)C1(C)C)C2	0.819976	CC(C)CC1NC(=O)C(C(C)O)NC(=O)C(CC(N)=O)NC(=O)C(CO)NC(=O)C(CCCNC(=N)N)NC(=O)C(N)CSSCC(C(N)=O)NC1=O	0.895074	COc1cccc(C(=O)Nc2c(O)cc3c(O)c2C=C(C)CC(OC)C(O)C(C)C=C(C)C(OC(N)=O)C(OC)C=CC=C(C)C(=O)N3)c1	0.865757			-1.32385	2.86847	5.13611	-0.316245	0.652276	2.62948
	COC12OC(=O)C(C)=C1C1=C3C(O)(CC4C15OC(=O)C1=C5CC5C(O)(COC(=O)C(C)=CCOC(=O)CCC(=O)OC1)C1CC1C45C)C1CC1C3(C)C2O	0.821586	CN=C(N)NCCCC=CCCCC(C)CC(C)C1OC(=O)C(C)C(O)C=CC(C)C(O)CC(O)C(C)C(O)CCC(C)C(O)CC2(O)OC(CC(OC(=O)CC(=O)O)CC(O)CC(O)C(C)C(O)C=CC=CC1C)CC(O)C2O	0.859525	CC(C)CC1NC(=O)C(CCCNC(=N)N)NC(=O)CNC(=O)C(CC(=O)O)NC(=O)C(Cc2ccccc2)NC1=O	0.853162	CC(C)CC1NC(=O)C(C(C)O)NC(=O)C(CC(N)=O)NC(=O)C(CO)NC(=O)C(CCCNC(=N)N)NC(=O)C(N)CSSCC(C(N)=O)NC1=O	0.88244			-0.116549	0.888629	-3.24039	-2.1017	-0.0879037	1.20732
	CC(C)CC1NC(=O)C(Cc2ccccc2)NC(=O)CCCCCNC(=O)C(N)CSCc2cccc(c2)CSCC(C(N)=O)NC(=O)CCCCCNC(=O)C(CC(N)=O)NC(=O)C(CCCNC(=N)N)NC(=O)C2CCCN2C(=O)C(CCCNC(=N)N)NC(=O)C(Cc2ccccc2)NC1=O	0.949648	CSCCC1NC(=O)CCSSCC(C(N)=O)NC(=O)CNC(=O)C(CCCNC(=N)N)NC(=O)C(CC(C)C)NC(=O)C(CCCNC(=N)N)NC(=O)C2CCCN2C1=O	0.846325	COC1C=CC=C(C)C(=O)Nc2cc(O)c(NC(=O)C(C)=O)c(c2O)C=C(C)CC(OC)C(O)C(C)C=C(C)C1OC(N)=O	0.885097	CC(C)CC1NC(=O)C(CCCNC(=N)N)NC(=O)CNC(=O)C(CC(=O)O)NC(=O)C(Cc2ccccc2)NC1=O	0.822713			-1.9461	-2.78222	2.19538	-2.22724	2.8357	-3.82683
	CC(=O)OC12COC1CC(O)C(C)(C(=O)C(O)C1=C(C)C3CC(O)(C(C)OC(=O)CCCCCCCCC(=O)NC(c4ccccc4)C(O)C(=O)O3)C1(C)C)C2	0.854703	COC1CC2CCC(C)C(O)(O2)C(=O)C(=O)N2CCCCC2(C)C(=O)OC(C(C)CC2CCC(O)C(OC)C2)CC(O)C(C)C=C(C)C(O)C(OC)C(=O)C(C)CC(C)C=CC=CC=C1C	0.804796	CC1NC(=O)C(Cc2ccccc2)NC(=O)C(Cc2cnc[nH]2)NC(=O)CCC(=O)NCCCCC(C(N)=O)NC(=O)C(Cc2c[nH]c3ccccc23)NC1=O	0.937729	COC1C=CC=C(C)C(=O)Nc2cc(O)c(NC(=O)C(C)=O)c(c2O)C=C(C)CC(OC)C(O)C(C)C=C(C)C1OC(N)=O	0.843538			-1.15761	-2.79948	2.89276	0.654908	3.90399	-0.914903
	CN=C(N)NCCCC=CCCCC(C)CC(C)C1OC(=O)C(C)C(O)C=CC(C)C(O)CC(O)C(C)C(O)CCC(C)C(O)CC2(O)OC(CC(OC(=O)CC(=O)O)CC(O)CC(O)C(C)C(O)C=CC=CC1C)CC(O)C2O	0.96077	CC1NC(=O)C(C(C)O)NC(=O)C2CCCN2C(=O)C(CCC(=O)O)NC(=O)CN(C(=O)CCCCNC(=S)Nc2ccc3c(c2)C2(OC3=O)c3ccc(O)cc3Oc3cc(O)ccc32)CCCCC=CCCCCCCN(CC(=O)NC(CCC(=O)O)C(N)=O)C(=O)C2CCCN2C(=O)C2CCCN2C1=O	0.914976	COC1CC2C(=O)NC(CCCNC(=N)N)C(=O)C(=O)NCCCCCCCC(=O)NC(Cc3ccccc3)C(=O)N2C1	0.922154	CC1NC(=O)C(Cc2ccccc2)NC(=O)C(Cc2cnc[nH]2)NC(=O)CCC(=O)NCCCCC(C(N)=O)NC(=O)C(Cc2c[nH]c3ccccc23)NC1=O	0.847634			0.948011	-2.3318	1.02902	-0.451437	0.626956	-4.78857
	CSCCC1NC(=O)CCSSCC(C(N)=O)NC(=O)CNC(=O)C(CCCNC(=N)N)NC(=O)C(CC(C)C)NC(=O)C(CCCNC(=N)N)NC(=O)C2CCCN2C1=O	0.890789	CCC(C)C(O)C(=O)NC(CC(C)C)C(=O)NC1CCCNC(=O)C(Cc2c[nH]c3ccc(O)cc23)NC(=O)C=Cc2coc(n2)C(C)NC(=O)C(=O)C(CC(C)C)NC(=O)C2CCCN2C1=O	0.818779	NC(N)=NCCCC1NC(=O)C(Cc2ccc3ccccc3c2)NC(=O)CCNC(=O)C(Cc2ccc(O)cc2)NC(=O)C(CCCN=C(N)N)NC1=O	0.880425	COC1CC2C(=O)NC(CCCNC(=N)N)C(=O)C(=O)NCCCCCCCC(=O)NC(Cc3ccccc3)C(=O)N2C1	0.897778			1.09169	-2.83622	5.25259	-3.20042	-1.52618	-4.32191
	COC1CC2CCC(C)C(O)(O2)C(=O)C(=O)N2CCCCC2(C)C(=O)OC(C(C)CC2CCC(O)C(OC)C2)CC(O)C(C)C=C(C)C(O)C(OC)C(=O)C(C)CC(C)C=CC=CC=C1C	0.907418	COC1C=CCC(C(C)C(O)C(C)CCC(OC(=O)C(C)N(C)C)C(C)C(OC(C)=O)C(C)C=CN(C)C=O)OC(=O)C=CC=CCC(O)C(C)C(O)C(C)CCC(OC)C(C)=CCC(C)C1	0.825372	COC1C=CC=C(C)C(=O)Nc2cc(O)c(-c3ccccc3)c(c2O)C=C(C)CC(OC)C(O)C(C)C=C(C)C1OC(N)=O	0.853262	NC(N)=NCCCC1NC(=O)C(Cc2ccc3ccccc3c2)NC(=O)CCNC(=O)C(Cc2ccc(O)cc2)NC(=O)C(CCCN=C(N)N)NC1=O	0.886712			4.60637	-2.37924	3.29891	-2.44498	0.883909	0.0427171
	CC1NC(=O)C(C(C)O)NC(=O)C2CCCN2C(=O)C(CCC(=O)O)NC(=O)CN(C(=O)CCCCNC(=S)Nc2ccc3c(c2)C2(OC3=O)c3ccc(O)cc3Oc3cc(O)ccc32)CCCCC=CCCCCCCN(CC(=O)NC(CCC(=O)O)C(N)=O)C(=O)C2CCCN2C(=O)C2CCCN2C1=O	0.986588	COC1C(OC(C)=O)CC(=O)OC(C)CC=CC=CC(OC(C)=O)C(C)CC(CC=O)C1OC1OC(C)C(OC(=O)CC(C)C)C(N(C)C)C1O	0.794674	O=C1CCCCCC=CCCOC(=O)c2c(O)cc(O)c(Cl)c2C1	0.778099	COC1C=CC=C(C)C(=O)Nc2cc(O)c(-c3ccccc3)c(c2O)C=C(C)CC(OC)C(O)C(C)C=C(C)C1OC(N)=O	0.838516			1.58245	-0.390821	0.223022	1.20826	4.71879	0.41599
	CCC(C)C(O)C(=O)NC(CC(C)C)C(=O)NC1CCCNC(=O)C(Cc2c[nH]c3ccc(O)cc23)NC(=O)C=Cc2coc(n2)C(C)NC(=O)C(=O)C(CC(C)C)NC(=O)C2CCCN2C1=O	0.913711	COC1CC(C)OC(CCC(C)C(O)C(C)C2OC(=O)C=CC(C)=CCC(O)CC3CCCC(CC(OC)C(C)C(O)CC(O)C(C)C(C(C)C(O)C(C)CCC4CC(O)CC(C)O4)OC(=O)C=CC(C)=CCC(O)CC4C=CCC(CC(OC)C(C)C(O)CC(O)C2C)O4)O3)C1	0.869988	CC1NC(=O)C(Cc2cnc[nH]2)NC(=O)CCC(=O)NCCCCC(C(N)=O)NC(=O)C(Cc2c[nH]c3ccccc23)NC(=O)C(CCCNC(=N)N)NC1=O	0.925996	O=C1CCCCCC=CCCOC(=O)c2c(O)cc(O)c(Cl)c2C1	0.772804			1.46946	-2.79522	1.58649	-0.121972	2.24086	-1.90555
	COC1C=CCC(C(C)C(O)C(C)CCC(OC(=O)C(C)N(C)C)C(C)C(OC(C)=O)C(C)C=CN(C)C=O)OC(=O)C=CC=CCC(O)C(C)C(O)C(C)CCC(OC)C(C)=CCC(C)C1	0.904778	O=C(CN1c2ccccc2Sc2ccccc21)NCc1ccc(CN2CCCNCCNCCCNCC2)cc1	0.765182	CC1(C)NC(=O)C(Cc2ccc(O)cc2)NC(=O)CNC(=O)C(Cc2ccc3ccccc3c2)NC(=O)C(CCCN=C(N)N)NC1=O	0.875618	CC1NC(=O)C(Cc2cnc[nH]2)NC(=O)CCC(=O)NCCCCC(C(N)=O)NC(=O)C(Cc2c[nH]c3ccccc23)NC(=O)C(CCCNC(=N)N)NC1=O	0.842123			2.19998	-3.64254	3.50466	-5.28331	-1.30769	1.04804
	COC1C(OC(C)=O)CC(=O)OC(C)CC=CC=CC(OC(C)=O)C(C)CC(CC=O)C1OC1OC(C)C(OC(=O)CC(C)C)C(N(C)C)C1O	0.804613	CC1CCCCCCCCCCCOC(=O)N1CC(O)C(Cc1ccccc1)NC(=O)OC1COC2OCCC12	0.761531	NC(N)=NCCCC1N=C(N)C(Cc2ccc(O)cc2)NC(=O)CNC(=O)C(Cc2ccc3ccccc3c2)NC(=O)C(CCCN=C(N)N)NC1=O	0.931954	CC1(C)NC(=O)C(Cc2ccc(O)cc2)NC(=O)CNC(=O)C(Cc2ccc3ccccc3c2)NC(=O)C(CCCN=C(N)N)NC1=O	0.854236			-0.269428	-0.713505	-1.91032	-0.650504	1.43557	-0.74519
	COC1CC(C)OC(CCC(C)C(O)C(C)C2OC(=O)C=CC(C)=CCC(O)CC3CCCC(CC(OC)C(C)C(O)CC(O)C(C)C(C(C)C(O)C(C)CCC4CC(O)CC(C)O4)OC(=O)C=CC(C)=CCC(O)CC4C=CCC(CC(OC)C(C)C(O)CC(O)C2C)O4)O3)C1	0.961417	c1cc[n+]2c(c1)CCCCCCCCCCCCC[n+]1cccc(c1)CCCCCCCCCCCCC2	0.740281	CCC1SCC(C(=O)O)NC(=O)C(CC(=O)O)NC(=O)CNC(=O)C(CCCNC(=N)N)NC(=O)CNC1=O	0.858797	NC(N)=NCCCC1N=C(N)C(Cc2ccc(O)cc2)NC(=O)CNC(=O)C(Cc2ccc3ccccc3c2)NC(=O)C(CCCN=C(N)N)NC1=O	0.847505			1.08445	2.24211	-3.19266	1.16782	2.11601	-4.00024
	O=C(CN1c2ccccc2Sc2ccccc21)NCc1ccc(CN2CCCNCCNCCCNCC2)cc1	0.851175	CC(C)CC1NC(=O)C(CCCC(=O)O)NC(=O)C[S+]([O-])CC(C(N)=O)NC(=O)CCCCNC(=O)C(CC(N)=O)NC(=O)C2(CCCCC2)NC(=O)C(Cc2ccc(O)cc2)NC1=O	0.844017	O=C1CCCCCC=CCCOC(=O)c2c(O)cc(O)c(Cl)c2C1	0.799301	CCC1SCC(C(=O)O)NC(=O)C(CC(=O)O)NC(=O)CNC(=O)C(CCCNC(=N)N)NC(=O)CNC1=O	0.780962			1.58825	-1.56208	5.57965	-3.49313	1.60687	-3.83883
	CC1CCCCCCCCCCCOC(=O)N1CC(O)C(Cc1ccccc1)NC(=O)OC1COC2OCCC12	0.875128	CC=C(C)C(=O)OC1C(C)OC(OC2C(C)OC(OC3C4OC(CO)C(O)C3OC(=O)CCCCCCCCCC(CCC)OC3OC(C)C(O)C(O)C3O4)C(OC(=O)C(C)=CC)C2O)C(O)C1O	0.850788	CCC1=CC2=NC1=Cc1ccc([nH]1)CCCCCCCCCc1ccc2[nH]1	0.783866	O=C1CCCCCC=CCCOC(=O)c2c(O)cc(O)c(Cl)c2C1	0.807379			0.656775	-2.30737	2.83287	2.43669	4.79342	-0.560376
	c1cc[n+]2c(c1)CCCCCCCCCCCCC[n+]1cccc(c1)CCCCCCCCCCCCC2	0.934328	CC1NC(=O)C(C(C)O)NC(=O)C2CCCN2C(=O)C(CCC(=O)O)NC(=O)CN(C(=O)CCCCNC(=S)Nc2ccc3c(c2)C2(OC3=O)c3ccc(O)cc3Oc3cc(O)ccc32)CCCC=CCCCCCCCCCN(CC(N)=O)C(=O)C(CCC(=O)O)NC(=O)C2CCCN2C(=O)C2CCCN2C1=O	0.918122	NC(=O)CN1CCCNC(=O)CCC(=O)NC(Cc2ccccc2)C(=O)NC(Cc2ccccc2)C(=O)NC(CCCN=C(N)N)C(=O)NC(Cc2c[nH]c3ccccc23)C1=O	0.928292	CCC1=CC2=NC1=Cc1ccc([nH]1)CCCCCCCCCc1ccc2[nH]1	0.843505			1.66464	-3.55426	3.6968	-0.155705	-2.29187	-4.73499
	CC(C)CC1NC(=O)C(CCCC(=O)O)NC(=O)C[S+]([O-])CC(C(N)=O)NC(=O)CCCCNC(=O)C(CC(N)=O)NC(=O)C2(CCCCC2)NC(=O)C(Cc2ccc(O)cc2)NC1=O	0.953846	CC=CC(O)C(C)(C)C1CC=CC=CC=CC(OC)Cc2nc(co2)C(=O)OC(C(C)(C)C(O)C=CC)CC=CC(O)C(OC)C=CC=Cc2nc(co2)C(=O)O1	0.769721	N=C(N)NCCCC1NC(=O)C(Cc2ccc3ccccc3c2)NC(=O)CCC(=O)NCCCCC(C(=O)NN)NC(=O)C(Cc2c[nH]c3ccccc23)NC1=O	0.939157	NC(=O)CN1CCCNC(=O)CCC(=O)NC(Cc2ccccc2)C(=O)NC(Cc2ccccc2)C(=O)NC(CCCN=C(N)N)C(=O)NC(Cc2c[nH]c3ccccc23)C1=O	0.874567			0.581842	-4.71932	0.478542	-4.46083	3.25399	-1.72765
	CC=C(C)C(=O)OC1C(C)OC(OC2C(C)OC(OC3C4OC(CO)C(O)C3OC(=O)CCCCCCCCCC(CCC)OC3OC(C)C(O)C(O)C3O4)C(OC(=O)C(C)=CC)C2O)C(O)C1O	0.953028	CCCC(=O)OC1C(C)OC(OC2CC3CC(C)C=CC=CCC4OC(CC4C)C(OC(C)=O)CC4CC(O)(C(=O)O4)C(OC(=O)CCC)CC(C2)O3)C(OC)C1OC(=O)CCC	0.810052	NC(=O)CN1CCNC(=O)CCCC(=O)N(Cc2ccccc2)CC(=O)NC(Cc2ccccc2)C(=O)NC(CCCN=C(N)N)C(=O)NC(Cc2c[nH]c3ccccc23)C1=O	0.900507	N=C(N)NCCCC1NC(=O)C(Cc2ccc3ccccc3c2)NC(=O)CCC(=O)NCCCCC(C(=O)NN)NC(=O)C(Cc2c[nH]c3ccccc23)NC1=O	0.904059			-0.321045	0.685912	-1.52268	-2.19804	-0.598745	-3.88664
	CC1NC(=O)C(C(C)O)NC(=O)C2CCCN2C(=O)C(CCC(=O)O)NC(=O)CN(C(=O)CCCCNC(=S)Nc2ccc3c(c2)C2(OC3=O)c3ccc(O)cc3Oc3cc(O)ccc32)CCCC=CCCCCCCCCCN(CC(N)=O)C(=O)C(CCC(=O)O)NC(=O)C2CCCN2C(=O)C2CCCN2C1=O	0.989332	CC(C)CC1NC(=O)C(Cc2ccccc2)NC(=O)C(CO)NC(=O)C(CCCNC(=N)N)NC(=O)C2CCCN2C(=O)OCCCCCCOC(=O)NCCCCC(C(=O)N2CCCC2C(N)=O)NC(=O)C(CCCNC(=N)N)NC(=O)C(C(C)C)NC1=O	0.903989	NC(=O)CN1CCNC(=O)CCC(=O)NC(Cc2ccccc2)C(=O)N(Cc2ccccc2)CC(=O)NC(CCCN=C(N)N)C(=O)NC(Cc2c[nH]c3ccccc23)C1=O	0.919692	NC(=O)CN1CCNC(=O)CCCC(=O)N(Cc2ccccc2)CC(=O)NC(Cc2ccccc2)C(=O)NC(CCCN=C(N)N)C(=O)NC(Cc2c[nH]c3ccccc23)C1=O	0.820392			1.62401	-3.58352	5.76762	-3.09116	1.2154	-3.79547
	CC=CC(O)C(C)(C)C1CC=CC=CC=CC(OC)Cc2nc(co2)C(=O)OC(C(C)(C)C(O)C=CC)CC=CC(O)C(OC)C=CC=Cc2nc(co2)C(=O)O1	0.856431	COc1ccc(COCC(C)C2CC(O)CCCC(OC)CC=CC=CCC(C)C(O)C(C)C(O)C(C)C(O)CC(=O)O2)cc1	0.783116	NC(N)=NCCCC1NC(=O)CNC(=O)CC(C(=O)O)NC(=O)C(c2ccccc2)NC(=O)C(CCC(=O)O)NC1=O	0.884694	NC(=O)CN1CCNC(=O)CCC(=O)NC(Cc2ccccc2)C(=O)N(Cc2ccccc2)CC(=O)NC(CCCN=C(N)N)C(=O)NC(Cc2c[nH]c3ccccc23)C1=O	0.83823			-0.449959	-5.97492	1.30908	1.39118	2.14765	-4.31037
	CCCC(=O)OC1C(C)OC(OC2CC3CC(C)C=CC=CCC4OC(CC4C)C(OC(C)=O)CC4CC(O)(C(=O)O4)C(OC(=O)CCC)CC(C2)O3)C(OC)C1OC(=O)CCC	0.914139	CS(=O)(=O)N1CCN(c2ccc(N)cc2COc2ccc(-c3c(C4CCCCC4)c4ccc5cc4n3CC(=O)NCCC=CCCNC5=O)cc2)CC1	0.825905	CCC(O)C(C)C1OC1CC(C)(O)C=CC=C(C)C1OC(=O)CC(O)CCC(C)(O)C(OC(C)=O)C=CC1C	0.865174	NC(N)=NCCCC1NC(=O)CNC(=O)CC(C(=O)O)NC(=O)C(c2ccccc2)NC(=O)C(CCC(=O)O)NC1=O	0.849656			3.25255	1.13803	-0.00884159	-1.48056	0.83922	-4.91095
	CC(C)CC1NC(=O)C(Cc2ccccc2)NC(=O)C(CO)NC(=O)C(CCCNC(=N)N)NC(=O)C2CCCN2C(=O)OCCCCCCOC(=O)NCCCCC(C(=O)N2CCCC2C(N)=O)NC(=O)C(CCCNC(=N)N)NC(=O)C(C(C)C)NC1=O	0.899326	Fc1nc(-c2c3ccccc3c3sc4ccccc4n23)nc(N2CCOCCOCCOCCOCC2)n1	0.753633	NC(N)=NCCCC1NC(=O)C(CCCC(=O)O)NC(=O)C(Cc2ccccc2)NC(=O)C(CC(=O)O)NC(=O)CNC1=O	0.913922	CCC(O)C(C)C1OC1CC(C)(O)C=CC=C(C)C1OC(=O)CC(O)CCC(C)(O)C(OC(C)=O)C=CC1C	0.863163			3.55363	0.0572159	5.16998	-3.10672	0.347893	-1.13328
	COc1ccc(COCC(C)C2CC(O)CCCC(OC)CC=CC=CCC(C)C(O)C(C)C(O)C(C)C(O)CC(=O)O2)cc1	0.896096	COc1ccc(CN2C(=O)CCCCCCCCCCCCCNC(=O)C2c2c(C(=O)O)[nH]c3cc(Cl)ccc23)cc1	0.772518	CC(C)(C)OC(=O)NC1CCCCCCCCCC(C(=O)C(N)=O)NC(=O)C2C3C(CN2C1=O)C3(C)C	0.911382	NC(N)=NCCCC1NC(=O)C(CCCC(=O)O)NC(=O)C(Cc2ccccc2)NC(=O)C(CC(=O)O)NC(=O)CNC1=O	0.883466			4.52025	-2.50301	3.37629	-6.60587	2.13048	-5.2865
	CS(=O)(=O)N1CCN(c2ccc(N)cc2COc2ccc(-c3c(C4CCCCC4)c4ccc5cc4n3CC(=O)NCCC=CCCNC5=O)cc2)CC1	0.915332	CC(C)CC1NC(=O)C(CC(C(=O)O)C(=O)O)NC(=O)C[S+]([O-])CC(C(N)=O)NC(=O)CCCCNC(=O)C(CC(N)=O)NC(=O)C2(CCCCC2)NC(=O)C(Cc2ccc(O)c(N)c2)NC1=O	0.815654	NC(=O)CN1CCNC(=O)CCCC(=O)NC(Cc2ccccc2)C(=O)N(Cc2ccccc2)CC(=O)NC(CCCN=C(N)N)C(=O)NC(Cc2c[nH]c3ccccc23)C1=O	0.944845	CC(C)(C)OC(=O)NC1CCCCCCCCCC(C(=O)C(N)=O)NC(=O)C2C3C(CN2C1=O)C3(C)C	0.899435			0.0296751	-2.69395	-1.01081	-0.735491	5.04986	0.171674
	Fc1nc(-c2c3ccccc3c3sc4ccccc4n23)nc(N2CCOCCOCCOCCOCC2)n1	0.894835	CCCCCCCC(=O)OC1C(C)OC(OC2C(C)OC(OC3C(C)OC4OC5C(OC(CCCCC)CCCCCCCCCC(=O)OC3C4O)OC(C)C(O)C5O)C(OC(=O)CCCCC)C2OC2OC(C)C(O)C(O)C2O)C(O)C1O	0.839016	CSC1=NC2c3ccccc3SCCCCCOC(=O)C2C(C)=N1	0.846706	NC(=O)CN1CCNC(=O)CCCC(=O)NC(Cc2ccccc2)C(=O)N(Cc2ccccc2)CC(=O)NC(CCCN=C(N)N)C(=O)NC(Cc2c[nH]c3ccccc23)C1=O	0.882578			0.655354	-3.0575	5.82356	-1.65575	0.361496	-3.96518
	COc1ccc(CN2C(=O)CCCCCCCCCCCCCNC(=O)C2c2c(C(=O)O)[nH]c3cc(Cl)ccc23)cc1	0.908164	CCC1C=CC=CCC(C)C(O)C(C)(O)C(=O)C(C)C(O)C(C)C(=O)C(C)C(O)C(C)C=CC(=O)OC2C(C)C(CC1)OC1(CCC(C)C(CC(C)n3cc(-c4ccccc4)nn3)O1)C2C	0.809155	NC(N)=NCCCC1NC(=O)CNC(=O)CC(C(=O)O)NC(=O)C(c2ccccc2)NC(=O)C(Cc2ccc(O)cc2)NC1=O	0.892546	CSC1=NC2c3ccccc3SCCCCCOC(=O)C2C(C)=N1	0.762094			1.22578	1.74563	1.35271	1.72283	1.61108	-1.31342
	CC(C)CC1NC(=O)C(CC(C(=O)O)C(=O)O)NC(=O)C[S+]([O-])CC(C(N)=O)NC(=O)CCCCNC(=O)C(CC(N)=O)NC(=O)C2(CCCCC2)NC(=O)C(Cc2ccc(O)c(N)c2)NC1=O	0.913877	CC(=O)OC12COC1CC(O)C(C)(C(=O)C(O)C1=C(C)C3CC(O)(C(C)OC(=O)CCCCC=CCCCCC(=O)NC(c4ccccc4)C(O)C(=O)O3)C1(C)C)C2	0.821155	N=C(N)NCCCC1NC(=O)C(Cc2ccccc2)NC(=O)C(Cc2cnc[nH]2)NC(=O)CCCCCCNC(=O)C(Cc2c[nH]c3ccccc23)NC1=O	0.917812	NC(N)=NCCCC1NC(=O)CNC(=O)CC(C(=O)O)NC(=O)C(c2ccccc2)NC(=O)C(Cc2ccc(O)cc2)NC1=O	0.869229			0.578855	-4.14981	3.6187	-5.88458	-2.47975	-3.51531
	CCCCCCCC(=O)OC1C(C)OC(OC2C(C)OC(OC3C(C)OC4OC5C(OC(CCCCC)CCCCCCCCCC(=O)OC3C4O)OC(C)C(O)C5O)C(OC(=O)CCCCC)C2OC2OC(C)C(O)C(O)C2O)C(O)C1O	0.961825	CC1NC(=O)CCCNC(=O)C(CCCN=C(N)N)NC(=O)C2CC3CCCCC3N2C(=O)C2Cc3ccccc3CN2C(=O)C(CO)NC1=O	0.806455	NC1=NCCCC(C(=O)O)NC(=O)CNC(=O)C(N)CC(=O)NC2CNC(C2)C(=O)N1	0.841723	N=C(N)NCCCC1NC(=O)C(Cc2ccccc2)NC(=O)C(Cc2cnc[nH]2)NC(=O)CCCCCCNC(=O)C(Cc2c[nH]c3ccccc23)NC1=O	0.912723			1.71401	-1.25271	1.2585	-3.51596	1.10015	3.56559
	CCC1C=CC=CCC(C)C(O)C(C)(O)C(=O)C(C)C(O)C(C)C(=O)C(C)C(O)C(C)C=CC(=O)OC2C(C)C(CC1)OC1(CCC(C)C(CC(C)n3cc(-c4ccccc4)nn3)O1)C2C	0.903632	N=C(N)NCCCC1NC(=O)C(Cc2ccc3ccccc3c2)NC(=O)c2cccc(n2)C(=O)NCCCCC(C(N)=O)NC(=O)C(Cc2c[nH]c3ccccc23)NC1=O	0.817632	NC(=O)CN1CCCNC(=O)CCC(=O)NC(Cc2ccccc2)C(=O)NC(Cc2ccccc2)C(=O)NC(CCCN=C(N)N)C(=O)NC(Cc2c[nH]c3ccccc23)C1=O	0.935133	NC1=NCCCC(C(=O)O)NC(=O)CNC(=O)C(N)CC(=O)NC2CNC(C2)C(=O)N1	0.72668			6.01071	-0.0370723	-2.03652	-3.63358	6.23505	-4.45707
	CC(=O)OC12COC1CC(O)C(C)(C(=O)C(O)C1=C(C)C3CC(O)(C(C)OC(=O)CCCCC=CCCCCC(=O)NC(c4ccccc4)C(O)C(=O)O3)C1(C)C)C2	0.96159	CCC(OC1CCC(OC2CCC(O)C(C)O2)C(C)O1)C(C)C(O)C(C)C(O)C(C)C1CC=CC=CC(O)CC(O)C(C)C(O)CC(O)C(C)C2CC(O)C(O)C(O)(CC(OC3OC(C)C(O)C(OC4CC(O)C(O)C(C)O4)C3OC3OC(C)C(O)C(O)C3O)C(C)CCC(O)CC(O)CC=CC=CC(=O)O1)O2	0.895726	N=C(N)NCCCC(NC(=O)C(N)Cc1ccccc1)C(=O)NC1CSSCC(C(=O)O)NC(=O)C2CCCN2C(=O)C(CC(=O)O)NC1=O	0.895157	NC(=O)CN1CCCNC(=O)CCC(=O)NC(Cc2ccccc2)C(=O)NC(Cc2ccccc2)C(=O)NC(CCCN=C(N)N)C(=O)NC(Cc2c[nH]c3ccccc23)C1=O	0.922844			4.84436	-3.37672	5.15581	-3.0216	0.663493	1.87035
	CC1NC(=O)CCCNC(=O)C(CCCN=C(N)N)NC(=O)C2CC3CCCCC3N2C(=O)C2Cc3ccccc3CN2C(=O)C(CO)NC1=O	0.885436	CC1(Cc2c[nH]c3ccccc23)NC(=O)CCCCCCCCC(C(=O)NC(CC(=O)O)C(=O)NC(Cc2ccccc2)C(N)=O)NC1=O	0.782771	NC(=O)C1CCCCNC(=O)c2cccc(n2)C(=O)NC(Cc2ccc3ccccc3c2)C(=O)NC(CCCN=C(N)N)C(=O)NC(Cc2c[nH]c3ccccc23)C(=O)N1	0.924337	N=C(N)NCCCC(NC(=O)C(N)Cc1ccccc1)C(=O)NC1CSSCC(C(=O)O)NC(=O)C2CCCN2C(=O)C(CC(=O)O)NC1=O	0.876947			0.213635	-2.92426	1.61734	-4.82488	-1.54516	-5.05196
	N=C(N)NCCCC1NC(=O)C(Cc2ccc3ccccc3c2)NC(=O)c2cccc(n2)C(=O)NCCCCC(C(N)=O)NC(=O)C(Cc2c[nH]c3ccccc23)NC1=O	0.880163	CCCC(NC(=O)C1CC2CN1C(=O)C(C1CCCCC1)NC(=O)Cc1cccc(c1)OCCCO2)C(=O)C(=O)NCC(=O)NC(C(=O)O)c1ccccc1	0.793809	CC1NC(=O)C(Cc2ccccc2)NC(=O)C(Cc2cnc[nH]2)NC(=O)CCC(=O)NCCCCC(C(N)=O)NC(=O)C(Cc2c[nH]c3ccccc23)NC1=O	0.884718	NC(=O)C1CCCCNC(=O)c2cccc(n2)C(=O)NC(Cc2ccc3ccccc3c2)C(=O)NC(CCCN=C(N)N)C(=O)NC(Cc2c[nH]c3ccccc23)C(=O)N1	0.913084			1.58147	-3.35095	-0.469035	-2.09596	4.82343	-4.03933
	CCC(OC1CCC(OC2CCC(O)C(C)O2)C(C)O1)C(C)C(O)C(C)C(O)C(C)C1CC=CC=CC(O)CC(O)C(C)C(O)CC(O)C(C)C2CC(O)C(O)C(O)(CC(OC3OC(C)C(O)C(OC4CC(O)C(O)C(C)O4)C3OC3OC(C)C(O)C(O)C3O)C(C)CCC(O)CC(O)CC=CC=CC(=O)O1)O2	0.932743	CN1CCOCCOCCN(C)CCn2cc(c3ccccc32)C2=C(C(=O)NC2=O)c2cn(c3ccccc23)CC1	0.758201	NC(=O)C1CCCCNCCCC(=O)N2CCCC2C(=O)NC(Cc2ccccc2)C(=O)NC(CCCN=C(N)N)C(=O)NC(Cc2c[nH]c3ccccc23)C(=O)N1	0.901459	CC1NC(=O)C(Cc2ccccc2)NC(=O)C(Cc2cnc[nH]2)NC(=O)CCC(=O)NCCCCC(C(N)=O)NC(=O)C(Cc2c[nH]c3ccccc23)NC1=O	0.839888			-0.256446	-1.25058	2.69	-0.0598295	-1.82178	-4.59602
	CC1(Cc2c[nH]c3ccccc23)NC(=O)CCCCCCCCC(C(=O)NC(CC(=O)O)C(=O)NC(Cc2ccccc2)C(N)=O)NC1=O	0.841089	CC(C)CC1NC(=O)C(CCCC(=O)O)NC(=O)CSCC(C(N)=O)NC(=O)CCCCNC(=O)C(CC(N)=O)NC(=O)C2(CCCCC2)NC(=O)C(Cc2ccc(O)cc2)NC1=O	0.817719	CC(C)CC1NC(=O)C(C(C)O)NC(=O)C(CC(N)=O)NC(=O)C(CO)NC(=O)C(CCCNC(=N)N)NC(=O)C(N)CSSCC(C(N)=O)NC1=O	0.795385	NC(=O)C1CCCCNCCCC(=O)N2CCCC2C(=O)NC(Cc2ccccc2)C(=O)NC(CCCN=C(N)N)C(=O)NC(Cc2c[nH]c3ccccc23)C(=O)N1	0.883185			1.34289	-1.68933	1.4343	2.14292	1.55698	0.164384
	CCCC(NC(=O)C1CC2CN1C(=O)C(C1CCCCC1)NC(=O)Cc1cccc(c1)OCCCO2)C(=O)C(=O)NCC(=O)NC(C(=O)O)c1ccccc1	0.938795	CC(C)c1cccc(CNCC(O)C2COCCCCCCNC(=O)c3cc(cc(N(C)S(C)(=O)=O)c3)C(=O)N2)c1	0.768625	CC(C)CC1NC(=O)C(C(C)O)NC(=O)C(CC(=O)O)NC(=O)C(C)NC(=O)C(CCCNC(=N)N)NC(=O)C(N)CSSCC(C(N)=O)NC1=O	0.781351	CC(C)CC1NC(=O)C(C(C)O)NC(=O)C(CC(N)=O)NC(=O)C(CO)NC(=O)C(CCCNC(=N)N)NC(=O)C(N)CSSCC(C(N)=O)NC1=O	0.759902			1.47967	0.440349	-2.82904	-2.44581	4.43535	-2.77076
	CN1CCOCCOCCN(C)CCn2cc(c3ccccc32)C2=C(C(=O)NC2=O)c2cn(c3ccccc23)CC1	0.923695	COC(=O)C(C)=C1C(=O)C(O)C2(C)C3=C(CC4C5(OC(=O)C6=C5CC5C(O)(COC(=O)C=C(C)COC(=O)CCC(=O)OC6)C6CC6C54C)C13)C1CC12	0.802537	COC1C=CC=C(C)C(=O)Nc2cc(O)c(NC(=O)c3cccc(CCl)c3)c(c2O)C=C(C)CC(OC)C(O)C(C)C=C(C)C1OC(N)=O	0.801776	CC(C)CC1NC(=O)C(C(C)O)NC(=O)C(CC(=O)O)NC(=O)C(C)NC(=O)C(CCCNC(=N)N)NC(=O)C(N)CSSCC(C(N)=O)NC1=O	0.783484			-2.33064	-1.60871	-1.82021	-0.0291542	2.31406	-5.04395
	CC(C)CC1NC(=O)C(CCCC(=O)O)NC(=O)CSCC(C(N)=O)NC(=O)CCCCNC(=O)C(CC(N)=O)NC(=O)C2(CCCCC2)NC(=O)C(Cc2ccc(O)cc2)NC1=O	0.909402	CCCCCCCCCC(=O)OC1C(OC2C(C)OC3OC4C(OC(CCCCC)CCCCCCCCCCC(=O)OC3C2O)OC(C)C(O)C4O)OC(C)C(OC2OC(C)C(OC(=O)C(C)CC)C(OC(=O)C=Cc3ccccc3)C2O)C1OC1OC(C)C(O)C(O)C1O	0.895519	NC(=O)CN1CCNC(=O)CCC(=O)NC(Cc2ccccc2)C(=O)N(Cc2ccccc2)CC(=O)NC(CCCN=C(N)N)C(=O)NC(Cc2c[nH]c3ccccc23)C1=O	0.915803	COC1C=CC=C(C)C(=O)Nc2cc(O)c(NC(=O)c3cccc(CCl)c3)c(c2O)C=C(C)CC(OC)C(O)C(C)C=C(C)C1OC(N)=O	0.815417			2.98142	-1.33413	4.23076	-2.50979	4.85333	-0.438884
	CC(C)c1cccc(CNCC(O)C2COCCCCCCNC(=O)c3cc(cc(N(C)S(C)(=O)=O)c3)C(=O)N2)c1	0.860097	c1cc2c[n+](c1)CCCCCCCCCCCCCCCc1ccc[n+](c1)CCCCCCCCCCCCCC2	0.788341	CC1NC(=O)C(NC(=O)C(CCCNC(=N)N)NC(=O)C(N)Cc2ccc(O)cc2)CSSCC(C(=O)O)NC(=O)C2CCCN2C1=O	0.876793	NC(=O)CN1CCNC(=O)CCC(=O)NC(Cc2ccccc2)C(=O)N(Cc2ccccc2)CC(=O)NC(CCCN=C(N)N)C(=O)NC(Cc2c[nH]c3ccccc23)C1=O	0.915389			2.12699	0.806974	2.29655	1.99336	-1.42872	-2.61911
	COC(=O)C(C)=C1C(=O)C(O)C2(C)C3=C(CC4C5(OC(=O)C6=C5CC5C(O)(COC(=O)C=C(C)COC(=O)CCC(=O)OC6)C6CC6C54C)C13)C1CC12	0.884104	CC(=O)NC(CCCNC(=N)N)C(=O)NC1CCC(=O)NCCCC(C(N)=O)NC(=O)C(Cc2c[nH]c3ccccc23)NC(=O)C(CCCNC(=N)N)NC(=O)C(Cc2cccc(C)c2)NC(=O)C(CCN)NC1=O	0.85281	N=C(N)NCCCC1NC(=O)C(Cc2ccc3ccccc3c2)NC(=O)CCC(=O)NCCCCC(C(=O)NN)NC(=O)C(Cc2c[nH]c3ccccc23)NC1=O	0.944751	CC1NC(=O)C(NC(=O)C(CCCNC(=N)N)NC(=O)C(N)Cc2ccc(O)cc2)CSSCC(C(=O)O)NC(=O)C2CCCN2C1=O	0.848209			4.15092	-4.42125	2.06131	-0.921593	3.71266	-5.37038
	CCCCCCCCCC(=O)OC1C(OC2C(C)OC3OC4C(OC(CCCCC)CCCCCCCCCCC(=O)OC3C2O)OC(C)C(O)C4O)OC(C)C(OC2OC(C)C(OC(=O)C(C)CC)C(OC(=O)C=Cc3ccccc3)C2O)C1OC1OC(C)C(O)C(O)C1O	0.918362	CC(C)CC1NC(=O)C(CCCC(=O)O)NC(=O)CSCC(C(N)=O)NC(=O)CCCCNC(=O)C(C(C)C)NC(=O)C(CC(N)=O)NC(=O)C2(CCCCC2)NC(=O)C(Cc2ccc(O)cc2)NC1=O	0.848883	COC1C=CC=C(C)C(=O)Nc2cc(O)c(N=CCN3CCCC3)c(c2O)CC(C)CC(OC)C(O)C(C)C=C(C)C1OC(N)=O	0.874384	N=C(N)NCCCC1NC(=O)C(Cc2ccc3ccccc3c2)NC(=O)CCC(=O)NCCCCC(C(=O)NN)NC(=O)C(Cc2c[nH]c3ccccc23)NC1=O	0.900971			3.24114	-5.99471	0.567502	-0.249174	5.10253	-2.51268
	c1cc2c[n+](c1)CCCCCCCCCCCCCCCc1ccc[n+](c1)CCCCCCCCCCCCCC2	0.915865	COC1C=COC2(C)Oc3c(C)c(O)c4c(=O)c(c5oc6cccc(OCCCCN7CCN(C(=O)Cn8ccnc8)CC7)c6nc-5c4c3C2=O)NC(=O)C(C)=CC=CC(C)C(O)C(C)C(O)C(C)C(OC(C)=O)C1C	0.841472	NC(N)=NCCCC1NC(=O)CNC(=O)CC(C(=O)O)NC(=O)C(c2ccccc2)NC(=O)C(Cc2ccc(O)cc2)NC1=O	0.831851	COC1C=CC=C(C)C(=O)Nc2cc(O)c(N=CCN3CCCC3)c(c2O)CC(C)CC(OC)C(O)C(C)C=C(C)C1OC(N)=O	0.892934			1.69121	-1.5612	4.45214	2.44292	0.705309	2.43528
	CC(=O)NC(CCCNC(=N)N)C(=O)NC1CCC(=O)NCCCC(C(N)=O)NC(=O)C(Cc2c[nH]c3ccccc23)NC(=O)C(CCCNC(=N)N)NC(=O)C(Cc2cccc(C)c2)NC(=O)C(CCN)NC1=O	0.965441	CCCCCC1CCCCCCCCCC(=O)OC2C(OC(C)C(OC3OC(C)C(OC4OC(C)C(OC(=O)C(C)CC)C(O)C4O)C(OC4OC(CO)C(O)C(O)C4O)C3OC(=O)C(C)CC)C2O)OC2C(O1)OC(C)C(O)C2OC(C)=O	0.878931	COC1CC(C)Cc2c(O)c(cc(O)c2N=CCN(C)C)NC(=O)C(C)=CC=CC(OC)C(OC(N)=O)C(C)=CC(C)C1=NOCCN(C)C	0.838551	NC(N)=NCCCC1NC(=O)CNC(=O)CC(C(=O)O)NC(=O)C(c2ccccc2)NC(=O)C(Cc2ccc(O)cc2)NC1=O	0.821902			2.18357	-1.12075	-1.7663	-0.216545	1.03598	1.45966
	CC(C)CC1NC(=O)C(CCCC(=O)O)NC(=O)CSCC(C(N)=O)NC(=O)CCCCNC(=O)C(C(C)C)NC(=O)C(CC(N)=O)NC(=O)C2(CCCCC2)NC(=O)C(Cc2ccc(O)cc2)NC1=O	0.877476	CCCCCC1CCCCCCCCCC(=O)OC2C(OC3OC(C)C(OC(=O)C(C)C(C)O)C(O)C3O)C(C)OC(OC3C(OC(CO)C(O)C3O)OC3C(O1)OC(C)C(O)C3O)C2OC(=O)C(C)CC	0.81558	N=C(N)NCCCC1NC(=O)C(Cc2ccccc2)NC(=O)C(Cc2cnc[nH]2)NC(=O)CCCCCCCNC(=O)C(Cc2c[nH]c3ccccc23)NC1=O	0.934094	COC1CC(C)Cc2c(O)c(cc(O)c2N=CCN(C)C)NC(=O)C(C)=CC=CC(OC)C(OC(N)=O)C(C)=CC(C)C1=NOCCN(C)C	0.777956			-3.40679	-0.524194	2.59839	-3.47643	1.28933	-4.21497
	COC1C=COC2(C)Oc3c(C)c(O)c4c(=O)c(c5oc6cccc(OCCCCN7CCN(C(=O)Cn8ccnc8)CC7)c6nc-5c4c3C2=O)NC(=O)C(C)=CC=CC(C)C(O)C(C)C(O)C(C)C(OC(C)=O)C1C	0.939818	CCCC(NC(=O)C1CC2CN1C(=O)C(C1CCCCC1)NC(=O)CCc1cccc(c1)OCCO2)C(=O)C(=O)NCC(=O)NC(C(=O)N(C)C)c1ccccc1	0.809216	CC1CC=CCCCCCCCCOC(=O)N1CC(O)C(Cc1ccccc1)NC(=O)OC1COC2OCCC12	0.872405	N=C(N)NCCCC1NC(=O)C(Cc2ccccc2)NC(=O)C(Cc2cnc[nH]2)NC(=O)CCCCCCCNC(=O)C(Cc2c[nH]c3ccccc23)NC1=O	0.913565			0.857408	-0.680347	4.61487	-1.54027	1.6246	-1.54457
	CCCCCC1CCCCCCCCCC(=O)OC2C(OC(C)C(OC3OC(C)C(OC4OC(C)C(OC(=O)C(C)CC)C(O)C4O)C(OC4OC(CO)C(O)C(O)C4O)C3OC(=O)C(C)CC)C2O)OC2C(O1)OC(C)C(O)C2OC(C)=O	0.873297	CC=CC(O)C(C)(C)C1CC=CC=CC=CC(OC)Cc2nc(co2)C(=O)OC(C(C)(C)C(O)C=CC)CC=CC(O)C(OC)C=CC=Cc2nc(co2)C(=O)O1	0.771122	CC1CC=CCCCCCCCOC(=O)N(CC(O)C(Cc2ccccc2)NC(=O)OC2COC3OCCC23)C1	0.870087	CC1CC=CCCCCCCCCOC(=O)N1CC(O)C(Cc1ccccc1)NC(=O)OC1COC2OCCC12	0.809726			3.08922	0.647146	3.04172	2.73914	2.60508	0.519783
	CCCCCC1CCCCCCCCCC(=O)OC2C(OC3OC(C)C(OC(=O)C(C)C(C)O)C(O)C3O)C(C)OC(OC3C(OC(CO)C(O)C3O)OC3C(O1)OC(C)C(O)C3O)C2OC(=O)C(C)CC	0.952539	CCCC(NC(=O)C1CC2CN1C(=O)C(C1CCCC(C(=O)O)C1)NC(=O)Cc1cccc(c1)OCCCO2)C(=O)C(=O)NCC(=O)NC(C(=O)N(C)C)c1ccccc1	0.808922	CC1=CC(C)CCC2OC(C3C(=O)C(=O)C(C)=C4OC(O)(C=C43)C(C)CC(C)C1)C(C)C(O)C2C	0.889785	CC1CC=CCCCCCCCOC(=O)N(CC(O)C(Cc2ccccc2)NC(=O)OC2COC3OCCC23)C1	0.838927			0.0129337	-3.82939	0.440145	0.574489	-2.87797	0.398711
	CCCC(NC(=O)C1CC2CN1C(=O)C(C1CCCCC1)NC(=O)CCc1cccc(c1)OCCO2)C(=O)C(=O)NCC(=O)NC(C(=O)N(C)C)c1ccccc1	0.909191	CC=CC(O)C(C)(C)C1CC=CC=CC=CC(OC)Cc2nc(co2)C(=O)OC(C(C)(C)C(O)C=CC)CC=CC(O)C(OC)C=CC=Cc2nc(co2)C(=O)O1	0.776709	CC(C)CC1C(=O)NCC(=O)NC(CCCN=C(N)N)C(=O)NCC(=O)NC(CC(=O)O)C(=O)NC(Cc2ccccc2)C(=O)N1C	0.901751	CC1=CC(C)CCC2OC(C3C(=O)C(=O)C(C)=C4OC(O)(C=C43)C(C)CC(C)C1)C(C)C(O)C2C	0.800012			3.09526	-4.64335	2.28384	-0.765346	5.98524	-1.65603
	CC=CC(O)C(C)(C)C1CC=CC=CC=CC(OC)Cc2nc(co2)C(=O)OC(C(C)(C)C(O)C=CC)CC=CC(O)C(OC)C=CC=Cc2nc(co2)C(=O)O1	0.842165	CCCC1NC(=O)C(CCCNC(=N)N)NC(=O)CN(C(=O)C(N)CCCNC(=N)N)CCNC(=O)NCCCCCCN(CC(N)=O)C(=O)C(CCC(C)C)NC(=O)C(CN)NC(=O)C(Cc2ccc(O)cc2)NC1=O	0.87484	CC(C)CC1NC(=O)C(CCCNC(=N)N)NC(=O)C(N)CSSCC(C(N)=O)NC(=O)C(CC(C)C)NC(=O)C(C(C)O)NC(=O)C(CC(=O)O)NC1=O	0.875236	CC(C)CC1C(=O)NCC(=O)NC(CCCN=C(N)N)C(=O)NCC(=O)NC(CC(=O)O)C(=O)NC(Cc2ccccc2)C(=O)N1C	0.814066			-1.66237	-2.31658	5.13211	0.185136	1.4333	-2.44759
	CCCC(NC(=O)C1CC2CN1C(=O)C(C1CCCC(C(=O)O)C1)NC(=O)Cc1cccc(c1)OCCCO2)C(=O)C(=O)NCC(=O)NC(C(=O)N(C)C)c1ccccc1	0.940005	CC(O)C1NC(=O)C(CCCCN)NC(=O)C(Cc2c[nH]c3ccccc23)NN(C(=O)N(C)C(=O)c2ccccc2)C(O)NC(=O)C(Cc2ccccc2)NC(=O)C(N)CSSCC(C(=O)O)NC(=O)C(Cc2ccccc2)NC1=O	0.842712	COC1C=CC=C(C)C(=O)Nc2cc(O)c(N=CCN(C)C)c(c2O)CC(C)CC(OC)C(O)C(C)C=C(C)C1OC(=O)NO	0.874098	CC(C)CC1NC(=O)C(CCCNC(=N)N)NC(=O)C(N)CSSCC(C(N)=O)NC(=O)C(CC(C)C)NC(=O)C(C(C)O)NC(=O)C(CC(=O)O)NC1=O	0.86169			0.130482	-0.153094	5.22132	-2.95936	1.68922	-5.07809
	CC=CC(O)C(C)(C)C1CC=CC=CC=CC(OC)Cc2nc(co2)C(=O)OC(C(C)(C)C(O)C=CC)CC=CC(O)C(OC)C=CC=Cc2nc(co2)C(=O)O1	0.877884	CCC1C=C(C)CC(C)CC(OC)C2OC(O)(C(=O)C(=O)N3CCCCC3C(=O)OC(C(C)=CC3CCC(OC(=S)NC(=O)c4ccc5ccccc5c4)C(OC)C3)C(C)C(O)CC1=O)C(C)CC2OC	0.841166	COC(=O)C=C1CC2C=CC(C)(C)C3(O)OC(CC(=CC(=O)OC)C3OC(C)=O)CC(C(C)O)OC(=O)CC(O)CC3CC(OC(C)=O)C(C)(C)C(O)(CC(C1)O2)O3	0.908133	COC1C=CC=C(C)C(=O)Nc2cc(O)c(N=CCN(C)C)c(c2O)CC(C)CC(OC)C(O)C(C)C=C(C)C1OC(=O)NO	0.870392			0.862457	-0.374023	3.12847	-2.41667	2.55271	2.99066
	CCCC1NC(=O)C(CCCNC(=N)N)NC(=O)CN(C(=O)C(N)CCCNC(=N)N)CCNC(=O)NCCCCCCN(CC(N)=O)C(=O)C(CCC(C)C)NC(=O)C(CN)NC(=O)C(Cc2ccc(O)cc2)NC1=O	0.965196	COC1C=CC(C)C(C(C)C(OC)C(C)CCC(=O)C(C)C(CC=CNC=O)OC)OC(=O)C=CC=C(C)CC(OC)C(OC)C2=CC(=O)OC(C2O)C(C)C(OC)CC(OC)C=CC(C)C(O)C1	0.796953	N=C(N)NCCCC1NC(=O)C(Cc2ccc(O)cc2)NC(=O)CS(=O)CC(C(=O)O)NC(=O)C(CC(=O)O)NC(=O)CNC1=O	0.877066	COC(=O)C=C1CC2C=CC(C)(C)C3(O)OC(CC(=CC(=O)OC)C3OC(C)=O)CC(C(C)O)OC(=O)CC(O)CC3CC(OC(C)=O)C(C)(C)C(O)(CC(C1)O2)O3	0.911782			3.57067	-5.76088	5.59057	-4.16785	3.39967	-2.47809
	CC(O)C1NC(=O)C(CCCCN)NC(=O)C(Cc2c[nH]c3ccccc23)NN(C(=O)N(C)C(=O)c2ccccc2)C(O)NC(=O)C(Cc2ccccc2)NC(=O)C(N)CSSCC(C(=O)O)NC(=O)C(Cc2ccccc2)NC1=O	0.93077	CC(C)CC1NC(=O)C(Cc2ccccc2)NC(=O)C(CO)NC(=O)C(CCCNC(=N)N)NC(=O)C2CCCN2C(=O)OCCSSCCOC(=O)NCCCCC(C(=O)N2CCCC2C(N)=O)NC(=O)C(CCCNC(=N)N)NC(=O)C(C(C)C)NC1=O	0.866588	CC1CCCCOC(CN(C)Cc2ccc3c(c2)OCO3)C(C)CN(C(C)CO)C(=O)c2cc(NC(=O)CCCN(C)C)ccc2O1	0.871611	N=C(N)NCCCC1NC(=O)C(Cc2ccc(O)cc2)NC(=O)CS(=O)CC(C(=O)O)NC(=O)C(CC(=O)O)NC(=O)CNC1=O	0.832724			1.15973	-4.44714	5.72826	-3.15426	-3.21484	-1.5751
	CCC1C=C(C)CC(C)CC(OC)C2OC(O)(C(=O)C(=O)N3CCCCC3C(=O)OC(C(C)=CC3CCC(OC(=S)NC(=O)c4ccc5ccccc5c4)C(OC)C3)C(C)C(O)CC1=O)C(C)CC2OC	0.911688	CC(C)C(NC(=O)C1CCC(=O)NCCC(=O)NCCCCC(NC(=O)C(CCCCN)NC(=O)C(N)Cc2ccc(O)cc2)C(=O)NC(C(C)O)C(=O)N1)C(=O)O	0.836682	CC(C)CC1NC(=O)C(C)NC(=O)C(CC(=O)O)NC(=O)C(CO)NC(=O)C(CCCNC(=N)N)NC(=O)C(N)CSSCC(C(N)=O)NC1=O	0.873688	CC1CCCCOC(CN(C)Cc2ccc3c(c2)OCO3)C(C)CN(C(C)CO)C(=O)c2cc(NC(=O)CCCN(C)C)ccc2O1	0.848513			0.555713	-4.43538	3.89691	-2.64804	-2.07486	-1.54508
	COC1C=CC(C)C(C(C)C(OC)C(C)CCC(=O)C(C)C(CC=CNC=O)OC)OC(=O)C=CC=C(C)CC(OC)C(OC)C2=CC(=O)OC(C2O)C(C)C(OC)CC(OC)C=CC(C)C(O)C1	0.864621	C=CC1CC1(NC(=O)C1CC2CN1C(=O)C(C1CCCCC1)NC(=O)OC1CC1CCCCCc1c(nc3ccccc3c1OC1CCN(CCS(C)(=O)=O)CC1)O2)C(=O)NS(=O)(=O)C1(C)CC1	0.851083	CC1NC(=O)CCC(=O)NCCCCC(C(N)=O)NC(=O)C(Cc2c[nH]c3ccccc23)NC(=O)C(CCCNC(=N)N)NC(=O)C(Cc2ccccc2)NC1=O	0.89522	CC(C)CC1NC(=O)C(C)NC(=O)C(CC(=O)O)NC(=O)C(CO)NC(=O)C(CCCNC(=N)N)NC(=O)C(N)CSSCC(C(N)=O)NC1=O	0.887685			0.69538	-2.82706	1.33486	-6.96822	-3.3296	-2.26181
	CC(C)CC1NC(=O)C(Cc2ccccc2)NC(=O)C(CO)NC(=O)C(CCCNC(=N)N)NC(=O)C2CCCN2C(=O)OCCSSCCOC(=O)NCCCCC(C(=O)N2CCCC2C(N)=O)NC(=O)C(CCCNC(=N)N)NC(=O)C(C(C)C)NC1=O	0.930348	O=C(NC(Cc1ccccc1)C(O)CN1CCCCCCCCCCCCC(c2ccccc2)OC1=O)OC1COC2OCCC12	0.790699	N=C(N)NCCCC1NC(=O)C(Cc2ccc3ccccc3c2)NC(=O)C(N)CC(=O)NCCCCC(C(N)=O)NC(=O)C(Cc2c[nH]c3ccccc23)NC1=O	0.935761	CC1NC(=O)CCC(=O)NCCCCC(C(N)=O)NC(=O)C(Cc2c[nH]c3ccccc23)NC(=O)C(CCCNC(=N)N)NC(=O)C(Cc2ccccc2)NC1=O	0.853713			-1.09174	-1.12598	5.56266	-1.33118	2.97932	-4.38788
	CC(C)C(NC(=O)C1CCC(=O)NCCC(=O)NCCCCC(NC(=O)C(CCCCN)NC(=O)C(N)Cc2ccc(O)cc2)C(=O)NC(C(C)O)C(=O)N1)C(=O)O	0.891592	COC1C=COC2(C)Oc3c(C)c(O)c4c(c3C2=O)C2=NC3(CCN(Cc5cnc6ccccc6c5)CC3)CNC2=C(NC(=O)C(C)=CC=CC(C)C(O)C(C)C(O)C(C)C(OC(C)=O)C1C)C4=O	0.811514	CSCCC1NC(=O)C(CCCNC(=N)N)NC(=O)C(N)CSSCC(C(N)=O)NC(=O)C(CC(C)C)NC(=O)C(C(C)O)NC(=O)C(CC(=O)O)NC1=O	0.860641	N=C(N)NCCCC1NC(=O)C(Cc2ccc3ccccc3c2)NC(=O)C(N)CC(=O)NCCCCC(C(N)=O)NC(=O)C(Cc2c[nH]c3ccccc23)NC1=O	0.848708			-2.85514	-0.975423	3.79212	1.6469	5.84383	-4.16273
	C=CC1CC1(NC(=O)C1CC2CN1C(=O)C(C1CCCCC1)NC(=O)OC1CC1CCCCCc1c(nc3ccccc3c1OC1CCN(CCS(C)(=O)=O)CC1)O2)C(=O)NS(=O)(=O)C1(C)CC1	0.94371	CC1=CCC(O)C(C)C(C(NC(=O)C(C)C(O)CCC(C)C(O)C(C)=CC(C)(C)C(O)C(CC(C)C)NC(=O)C=CC(C)(C)C(=O)C(C)C(O)C(C)C)C(C)O)OC(=O)C(O)C(C(=O)O)NC(=O)C=CC=CC=CC=CC=CCC2CC(C)CC(CC(O)C(C)C(O)C(C)=CC(C)C1O)O2	0.872098	CN1C(=O)C2CCCN2C(=O)c2ccccc2SSc2ccccc2NC(=O)C(CC(=O)O)NC(=O)CNC(=O)C1CCCNC(=N)N	0.886081	CSCCC1NC(=O)C(CCCNC(=N)N)NC(=O)C(N)CSSCC(C(N)=O)NC(=O)C(CC(C)C)NC(=O)C(C(C)O)NC(=O)C(CC(=O)O)NC1=O	0.841025			2.64596	-0.437952	-0.448178	2.50949	2.70974	0.355108
	O=C(NC(Cc1ccccc1)C(O)CN1CCCCCCCCCCCCC(c2ccccc2)OC1=O)OC1COC2OCCC12	0.888414	CC1C=CC=CC=CC=CC=CC=CC=CC(OC2OC(C)C(O)C(NC(=O)C(N)CCCCN)C2O)CC2OC(O)(CC(O)C(O)CCC(O)CC(O)CC(O)CC(=O)OC(C)C(C)C1O)CC(O)C2C(=O)O	0.850463	NC(=O)C1CCCCNC(=O)c2nccnc2C(=O)NC(Cc2ccccc2)C(=O)NC(CCCN=C(N)N)C(=O)NC(Cc2c[nH]c3ccccc23)C(=O)N1	0.920406	CN1C(=O)C2CCCN2C(=O)c2ccccc2SSc2ccccc2NC(=O)C(CC(=O)O)NC(=O)CNC(=O)C1CCCNC(=N)N	0.849652			1.80658	0.384862	-0.862759	0.0699335	5.51253	-4.8028
	COC1C=COC2(C)Oc3c(C)c(O)c4c(c3C2=O)C2=NC3(CCN(Cc5cnc6ccccc6c5)CC3)CNC2=C(NC(=O)C(C)=CC=CC(C)C(O)C(C)C(O)C(C)C(OC(C)=O)C1C)C4=O	0.940817	CNC(=N)NCCCC=CCCCC(C)CC(C)C1OC(=O)C(C)C(O)C=CC(C)C(O)CC(O)C(C)C(O)CCC(C)C(O)CC2(O)OC(CC(O)CC(OC(=O)CC(=O)O)CC(O)C(C)C(O)C=CC=CC1C)CC(O)C2O	0.834425	CC(C)CC1NC(=O)C(C(C)O)NC(=O)C(CC(=O)O)NC(=O)C(C(C)O)NC(=O)C(CCCNC(=N)N)NC(=O)C(N)CSSCC(C(N)=O)NC1=O	0.812626	NC(=O)C1CCCCNC(=O)c2nccnc2C(=O)NC(Cc2ccccc2)C(=O)NC(CCCN=C(N)N)C(=O)NC(Cc2c[nH]c3ccccc23)C(=O)N1	0.892103			2.4674	-3.42515	0.574737	-4.25629	4.16057	1.23683
	CC1=CCC(O)C(C)C(C(NC(=O)C(C)C(O)CCC(C)C(O)C(C)=CC(C)(C)C(O)C(CC(C)C)NC(=O)C=CC(C)(C)C(=O)C(C)C(O)C(C)C)C(C)O)OC(=O)C(O)C(C(=O)O)NC(=O)C=CC=CC=CC=CC=CCC2CC(C)CC(CC(O)C(C)C(O)C(C)=CC(C)C1O)O2	0.936109	COC1C(C)=CC=CC(C)C(C(C)(O)C=C(C)Cc2csc(C3(C)OC3C)n2)OC(=O)C(C)(C(=O)OC(C)C(C)O)CCC(C)CC(O)C(C)C(=O)C(C)C=CCC(C)C(O)C1O	0.800943	CN1C(=O)C(CCCN=C(N)N)NC(=O)C(CCCN=C(N)N)NC(=O)C(Cc2ccc3ccccc3c2)NC(=O)CNC(=O)C1Cc1ccc(O)cc1	0.932123	CC(C)CC1NC(=O)C(C(C)O)NC(=O)C(CC(=O)O)NC(=O)C(C(C)O)NC(=O)C(CCCNC(=N)N)NC(=O)C(N)CSSCC(C(N)=O)NC1=O	0.876605			-0.283264	-1.80265	2.32887	-1.51864	0.916627	1.30042
	CC1C=CC=CC=CC=CC=CC=CC=CC(OC2OC(C)C(O)C(NC(=O)C(N)CCCCN)C2O)CC2OC(O)(CC(O)C(O)CCC(O)CC(O)CC(O)CC(=O)OC(C)C(C)C1O)CC(O)C2C(=O)O	0.950179	CNC(=O)CC1C(=O)N(C)C(C)C(=O)OC(C)CCCC=CCCC(OC)CC=CC=C(C)C(=O)NC(C(C)C)C(=O)N(C)C(Cc2ccccc2)C(=O)N(C)C(C(C)C)C(=O)N(C)C(C(C)C)C(=O)N2CCCC2C(=O)N1C	0.852396	CC(C)CC1NC(=O)C(C(C)O)NC(=O)C(CCC(N)=O)NC(=O)C(CO)NC(=O)C(CCCNC(=N)N)NC(=O)C(N)CSSCC(C(N)=O)NC1=O	0.859697	CN1C(=O)C(CCCN=C(N)N)NC(=O)C(CCCN=C(N)N)NC(=O)C(Cc2ccc3ccccc3c2)NC(=O)CNC(=O)C1Cc1ccc(O)cc1	0.912822			1.93802	-1.0079	0.985641	-1.59075	4.66386	-2.49877
	CNC(=N)NCCCC=CCCCC(C)CC(C)C1OC(=O)C(C)C(O)C=CC(C)C(O)CC(O)C(C)C(O)CCC(C)C(O)CC2(O)OC(CC(O)CC(OC(=O)CC(=O)O)CC(O)C(C)C(O)C=CC=CC1C)CC(O)C2O	0.951426	O=C1c2ccccc2C(=O)c2c(NCCNP34=NP(Oc5ccccc5C=NCCCl)(=NP(Oc5ccccc5C=NCCCl)(Oc5ccccc5C=NCCCl)=N3)OCCOCCOCCOCCO4)cccc21	0.873276	COC1C=CC=C(C)C(=O)Nc2cc(O)c(N=CCN3CCCC3)c(c2O)CC(C)CC(OC)C(O)C(C)C=C(C)C1OC(N)=O	0.888443	CC(C)CC1NC(=O)C(C(C)O)NC(=O)C(CCC(N)=O)NC(=O)C(CO)NC(=O)C(CCCNC(=N)N)NC(=O)C(N)CSSCC(C(N)=O)NC1=O	0.81214			-1.69985	1.01226	3.36745	-0.424729	0.512596	1.15815
	COC1C(C)=CC=CC(C)C(C(C)(O)C=C(C)Cc2csc(C3(C)OC3C)n2)OC(=O)C(C)(C(=O)OC(C)C(C)O)CCC(C)CC(O)C(C)C(=O)C(C)C=CCC(C)C(O)C1O	0.903518	CC(=O)NC(CCCNC(=N)N)C(=O)NC1CC(=O)NCCCCC(C(=O)O)NC(=O)C(Cc2c[nH]c3ccccc23)NC(=O)C(CCCNC(N)=O)NC(=O)C(Cc2ccccc2)NC(=O)C(Cc2c[nH]cn2)NC1=O	0.868497	N=C(N)NCCCC1NC(=O)C(Cc2ccccc2)NC(=O)C(Cc2cnc[nH]2)NC(=O)CCCCCCCNC(=O)C(Cc2c[nH]c3ccccc23)NC1=O	0.914813	COC1C=CC=C(C)C(=O)Nc2cc(O)c(N=CCN3CCCC3)c(c2O)CC(C)CC(OC)C(O)C(C)C=C(C)C1OC(N)=O	0.849735			2.15082	-0.779869	3.75881	0.188396	3.36553	-4.9758
	CNC(=O)CC1C(=O)N(C)C(C)C(=O)OC(C)CCCC=CCCC(OC)CC=CC=C(C)C(=O)NC(C(C)C)C(=O)N(C)C(Cc2ccccc2)C(=O)N(C)C(C(C)C)C(=O)N(C)C(C(C)C)C(=O)N2CCCC2C(=O)N1C	0.906061	O=C1CC2(CCCC2)CC(=O)NC(Cc2ccc(NC(=O)C(Cc3ccccc3Cl)NC(=O)Cc3cccc(O)c3)cc2)C(=O)NCCOCCOCCN1	0.830612	COC1C=CC=C(C)C(=O)Nc2cc(O)c(N=CCN(C)C)c(c2O)CC(C)CC(OC)C(O)C(C)C=C(C)C1OC(=O)c1cnc[nH]1	0.920551	N=C(N)NCCCC1NC(=O)C(Cc2ccccc2)NC(=O)C(Cc2cnc[nH]2)NC(=O)CCCCCCCNC(=O)C(Cc2c[nH]c3ccccc23)NC1=O	0.906435			-1.3647	-2.51437	2.79152	-0.12331	-1.05821	-5.31114
	O=C1c2ccccc2C(=O)c2c(NCCNP34=NP(Oc5ccccc5C=NCCCl)(=NP(Oc5ccccc5C=NCCCl)(Oc5ccccc5C=NCCCl)=N3)OCCOCCOCCOCCO4)cccc21	0.954586	CC1C=CC=CC=CC=CC=CC=CC=CC(OC2OC(C)C(O)C(N)C2O)CC2OC(O)(CC(O)CC(O)C(O)C(O)CC(O)CC(O)CC(=O)OC(C)C(C)C1O)CC(O)C2C(=O)O	0.815172	CC(=O)NC1CSSC(C)(C)C(C(N)=O)NC(=O)C(CC(=O)O)NC(=O)CNC(=O)C(CCCNC(=N)N)NC(=O)CNC1=O	0.879949	COC1C=CC=C(C)C(=O)Nc2cc(O)c(N=CCN(C)C)c(c2O)CC(C)CC(OC)C(O)C(C)C=C(C)C1OC(=O)c1cnc[nH]1	0.808875			1.34033	-1.1142	6.33555	-1.45543	2.64119	-1.86743
	CC(=O)NC(CCCNC(=N)N)C(=O)NC1CC(=O)NCCCCC(C(=O)O)NC(=O)C(Cc2c[nH]c3ccccc23)NC(=O)C(CCCNC(N)=O)NC(=O)C(Cc2ccccc2)NC(=O)C(Cc2c[nH]cn2)NC1=O	0.935423	CCC(C)C1C(=O)N2CCCC2C(=O)OC(C(C)(C)C)CC(C)CC=CC2=NC(CCC(=O)NC(Cc3ccc(OC)cc3)C(=O)N(C)C(C)C(=O)N1C)CS2	0.805334	COC1C=CC=C(C)C(=O)Nc2cc(O)c(N=CCN(C)C)c(c2O)CC(C)CC(OC)C(O)C(C)C=C(C)C1OC(=O)NCCO	0.893721	CC(=O)NC1CSSC(C)(C)C(C(N)=O)NC(=O)C(CC(=O)O)NC(=O)CNC(=O)C(CCCNC(=N)N)NC(=O)CNC1=O	0.885242			1.58411	-6.04117	-0.290771	2.58998	3.91156	-4.16929
	O=C1CC2(CCCC2)CC(=O)NC(Cc2ccc(NC(=O)C(Cc3ccccc3Cl)NC(=O)Cc3cccc(O)c3)cc2)C(=O)NCCOCCOCCN1	0.910382	CC1CCCCCCCCC(=O)OCCNC(C)CCCCCCCCC(=O)OCCNC(C)CCCCCCCCC(=O)OCCN1	0.799038	CC1NC(=O)CCC(=O)NCCCCC(C(N)=O)NC(=O)C(Cc2c[nH]c3ccccc23)NC(=O)C(CCCNC(=N)N)NC(=O)C(Cc2ccccc2)NC1=O	0.889125	COC1C=CC=C(C)C(=O)Nc2cc(O)c(N=CCN(C)C)c(c2O)CC(C)CC(OC)C(O)C(C)C=C(C)C1OC(=O)NCCO	0.884043			5.24115	-2.81804	3.78926	-0.64354	5.09043	-0.52766
	CC1C=CC=CC=CC=CC=CC=CC=CC(OC2OC(C)C(O)C(N)C2O)CC2OC(O)(CC(O)CC(O)C(O)C(O)CC(O)CC(O)CC(=O)OC(C)C(C)C1O)CC(O)C2C(=O)O	0.919954	COC1CCC=CC=CCCOC(=O)C2CCCN(N2)C(=O)C(Cc2cccc(O)c2)NC(=O)C(C(C)C)NC(=O)C1C	0.796346	COc1c(O)cc2c(O)c1C=C(C)CC(OC)C(OC(=O)CCCN)C(C)C=C(C)C(OC(N)=O)C(OC)C=CC=C(C)C(=O)N2	0.890927	CC1NC(=O)CCC(=O)NCCCCC(C(N)=O)NC(=O)C(Cc2c[nH]c3ccccc23)NC(=O)C(CCCNC(=N)N)NC(=O)C(Cc2ccccc2)NC1=O	0.841572			2.07064	-2.79976	0.386543	-3.45068	2.16995	-2.87161
	CCC(C)C1C(=O)N2CCCC2C(=O)OC(C(C)(C)C)CC(C)CC=CC2=NC(CCC(=O)NC(Cc3ccc(OC)cc3)C(=O)N(C)C(C)C(=O)N1C)CS2	0.788234	CC(C)CC1NC(=O)C(CCCC(=O)O)NC(=O)CSCC(C(N)=O)NC(=O)CCCCNC(=O)C(CC(N)=O)NC(=O)C2(CCCCC2)NC(=O)C(Cc2ccc(O)c(O)c2)NC1=O	0.817304	COC1C=CC=C(C)C(=O)Nc2cc(O)c(N=CCN(C)C)c(c2O)CC(C)CC(OC)C(O)C(C)C=C(C)C1OC(=O)NCCO	0.866211	COc1c(O)cc2c(O)c1C=C(C)CC(OC)C(OC(=O)CCCN)C(C)C=C(C)C(OC(N)=O)C(OC)C=CC=C(C)C(=O)N2	0.901771			-2.72688	0.328012	2.4381	1.60429	0.65268	-1.52326
	CC1CCCCCCCCC(=O)OCCNC(C)CCCCCCCCC(=O)OCCNC(C)CCCCCCCCC(=O)OCCN1	0.926116	CCCCCC1CCCCCCCCCC(=O)OC2C(OC(C)C(OC3OC(C)C(OC4OC(C)C(OC(=O)C(C)CC)C(O)C4O)C(OC4OC(C)C(O)C(O)C4O)C3OC(=O)C(C)CC)C2O)OC2C(O1)OC(C)C(O)C2O	0.882255	NC(=O)CN1CCNC(=O)CCCC(=O)NC(Cc2ccccc2)C(=O)N(Cc2ccccc2)CC(=O)NC(CCCN=C(N)N)C(=O)NC(Cc2c[nH]c3ccccc23)C1=O	0.91619	COC1C=CC=C(C)C(=O)Nc2cc(O)c(N=CCN(C)C)c(c2O)CC(C)CC(OC)C(O)C(C)C=C(C)C1OC(=O)NCCO	0.754645			2.77443	2.85341	-0.161457	0.536235	0.762937	-2.59806
	COC1CCC=CC=CCCOC(=O)C2CCCN(N2)C(=O)C(Cc2cccc(O)c2)NC(=O)C(C(C)C)NC(=O)C1C	0.838309	CCC(C)C(NC(=O)C(NCC1COCCCCCCCN(C(=O)C(Cc2ccccc2)NC(=O)OC(C)(C)C)C(C)C(=O)N1)C(C)C)C(=O)NC(Cc1cnc[nH]1)C(=O)OC	0.833883	N=C(N)NCCCC1NC(=O)C(Cc2ccccc2)NC(=O)C(Cc2cnc[nH]2)NC(=O)CCCCCCCNC(=O)C(Cc2c[nH]c3ccccc23)NC1=O	0.929247	NC(=O)CN1CCNC(=O)CCCC(=O)NC(Cc2ccccc2)C(=O)N(Cc2ccccc2)CC(=O)NC(CCCN=C(N)N)C(=O)NC(Cc2c[nH]c3ccccc23)C1=O	0.813192			-0.16457	0.589579	-1.0382	-3.39295	-0.966327	3.08989
	CC(C)CC1NC(=O)C(CCCC(=O)O)NC(=O)CSCC(C(N)=O)NC(=O)CCCCNC(=O)C(CC(N)=O)NC(=O)C2(CCCCC2)NC(=O)C(Cc2ccc(O)c(O)c2)NC1=O	0.903975	CC(=O)NC1CCCCCCCCNC(=O)C2CCCN2C(=O)C(CCCNC(=N)N)NC(=O)C(C)NC(=O)C2CCCN2C(=O)C(Cc2ccccc2)NC1=O	0.833252	CC(=O)NC1CSSC(C)(C)C(C(N)=O)NC(=O)C(CC(=O)O)NC(=O)CNC(=O)C(CCCNC(=N)N)NC(=O)CNC1=O	0.899078	N=C(N)NCCCC1NC(=O)C(Cc2ccccc2)NC(=O)C(Cc2cnc[nH]2)NC(=O)CCCCCCCNC(=O)C(Cc2c[nH]c3ccccc23)NC1=O	0.916443			1.53679	-1.36771	-0.381936	-2.98161	-0.920261	0.0197505
	CCCCCC1CCCCCCCCCC(=O)OC2C(OC(C)C(OC3OC(C)C(OC4OC(C)C(OC(=O)C(C)CC)C(O)C4O)C(OC4OC(C)C(O)C(O)C4O)C3OC(=O)C(C)CC)C2O)OC2C(O1)OC(C)C(O)C2O	0.918381	COc1ccc2c(c1)OCCCCC=CCCCCN(CC(O)C(Cc1ccccc1)NC(=O)OC1COC3OCCC13)S2(=O)=O	0.782531	CC1NC(=O)C(Cc2ccccc2)NC(=O)C(Cc2cnc[nH]2)NC(=O)CCC(=O)NCCCCC(C(N)=O)NC(=O)C(Cc2c[nH]c3ccccc23)NC1=O	0.9007	CC(=O)NC1CSSC(C)(C)C(C(N)=O)NC(=O)C(CC(=O)O)NC(=O)CNC(=O)C(CCCNC(=N)N)NC(=O)CNC1=O	0.867965			3.39389	2.84541	1.43608	2.2099	-1.7939	-1.23883
	CCC(C)C(NC(=O)C(NCC1COCCCCCCCN(C(=O)C(Cc2ccccc2)NC(=O)OC(C)(C)C)C(C)C(=O)N1)C(C)C)C(=O)NC(Cc1cnc[nH]1)C(=O)OC	0.907166	CC=C(C)C(=O)OC1C(OC(=O)C=Cc2ccccc2)C2COC(=O)CCC(=O)CCCCCCC(CCC)OC3OC(C)C(OC(C)=O)C(OC(C)=O)C3OC(O2)C1OC(C)=O	0.82537	CC(=O)NC1CSSCC(C(N)=O)NC(=O)C(CO)NC(=O)C(CC(=O)O)NC(=O)CNC(=O)C(CCCNC(=N)N)NC1=O	0.92534	CC1NC(=O)C(Cc2ccccc2)NC(=O)C(Cc2cnc[nH]2)NC(=O)CCC(=O)NCCCCC(C(N)=O)NC(=O)C(Cc2c[nH]c3ccccc23)NC1=O	0.851224			-0.403076	-0.304093	3.27188	-1.26321	-0.439354	1.62937
	CC(=O)NC1CCCCCCCCNC(=O)C2CCCN2C(=O)C(CCCNC(=N)N)NC(=O)C(C)NC(=O)C2CCCN2C(=O)C(Cc2ccccc2)NC1=O	0.924166	COc1cc(C=CC(=O)OCC2COC(=O)CCCCCCCCCCCCCCCCCCCCCCCCCCCCO2)ccc1O	0.799725	CC(C)CC1NC(=O)C(C)NC(=O)C(CC(=O)O)NC(=O)C(CO)NC(=O)C(CCCNC(=N)N)NC(=O)C(N)CSSCC(C(N)=O)NC1=O	0.88976	CC(=O)NC1CSSCC(C(N)=O)NC(=O)C(CO)NC(=O)C(CC(=O)O)NC(=O)CNC(=O)C(CCCNC(=N)N)NC1=O	0.839008			1.22285	-1.8068	2.26653	4.33923	3.31181	-0.86611
	COc1ccc2c(c1)OCCCCC=CCCCCN(CC(O)C(Cc1ccccc1)NC(=O)OC1COC3OCCC13)S2(=O)=O	0.93361	C=CC1CC1(NC(=O)C1CC23CCc4c(c(nc5ccc(OC)cc45)CCCCCC4CCCC4OC(=O)NC(C(C)(C)C)C(=O)N1C2)O3)C(=O)NS(=O)(=O)C1(C)CC1	0.816593	NC(=O)C1CCCCNC(=O)CCC(=O)CCCCC(N)C(=O)NC(Cc2ccccc2)C(=O)NC(CCCN=C(N)N)C(=O)NC(Cc2c[nH]c3ccccc23)C(=O)N1	0.931072	CC(C)CC1NC(=O)C(C)NC(=O)C(CC(=O)O)NC(=O)C(CO)NC(=O)C(CCCNC(=N)N)NC(=O)C(N)CSSCC(C(N)=O)NC1=O	0.867531			0.392462	-2.18655	6.57655	-0.636264	0.916347	0.908183
	CC=C(C)C(=O)OC1C(OC(=O)C=Cc2ccccc2)C2COC(=O)CCC(=O)CCCCCCC(CCC)OC3OC(C)C(OC(C)=O)C(OC(C)=O)C3OC(O2)C1OC(C)=O	0.883045	CC(C)CC1NC(=O)C(Cc2ccccc2)NC(=O)CCCCCNC(=O)C(N)CSCc2cccc(c2)CSCC(C(N)=O)NC(=O)CCCCCNC(=O)C(CC(N)=O)NC(=O)C(CCCNC(=N)N)NC(=O)C2Cc3ccccc3CN2C(=O)C(CCCNC(=N)N)NC(=O)C(Cc2ccccc2)NC1=O	0.911955	COC1C=CC=C(C)C(=O)Nc2cc(O)c(NC(=O)OCC(C)C)c(c2O)C=C(C)CC(OC)C(O)C(C)C=C(C)C1OC(N)=O	0.897957	NC(=O)C1CCCCNC(=O)CCC(=O)CCCCC(N)C(=O)NC(Cc2ccccc2)C(=O)NC(CCCN=C(N)N)C(=O)NC(Cc2c[nH]c3ccccc23)C(=O)N1	0.882872			1.63323	-0.11332	-0.111814	-1.05112	3.4338	-5.17043
	COc1cc(C=CC(=O)OCC2COC(=O)CCCCCCCCCCCCCCCCCCCCCCCCCCCCO2)ccc1O	0.926902	CCC1C=CC=CCC(C)C(O)C(C)(O)C(=O)C(C)C(O)C(C)C(=O)C(C)C(O)C(C)C=CC(=O)OC2C(C)C(CC1)OC1(CCC(C)C(CC(C)n3cc(C(=O)O)nn3)O1)C2C	0.789781	CCC1=CC2=NC1=Cc1ccc([nH]1)CCCCCCCCCc1ccc2[nH]1	0.80289	COC1C=CC=C(C)C(=O)Nc2cc(O)c(NC(=O)OCC(C)C)c(c2O)C=C(C)CC(OC)C(O)C(C)C=C(C)C1OC(N)=O	0.881173			5.60406	-1.75047	5.2485	-3.55185	-2.00491	-4.10679
	C=CC1CC1(NC(=O)C1CC23CCc4c(c(nc5ccc(OC)cc45)CCCCCC4CCCC4OC(=O)NC(C(C)(C)C)C(=O)N1C2)O3)C(=O)NS(=O)(=O)C1(C)CC1	0.933123	CC(O)C1NC(=O)C(CCCCN)NC(=O)C(Cc2c[nH]c3cc(F)ccc23)NC(=O)C(Cc2ccccc2)NC(=O)C(Cc2ccccc2)NC(=O)CCCCCCNC(=O)C(Cc2ccccc2)NC1=O	0.860403	NC(=O)C1CCCCNC(=O)CCC(=O)CCCCC(N)C(=O)NC(Cc2ccccc2)C(=O)NC(CCCN=C(N)N)C(=O)NC(Cc2c[nH]c3ccccc23)C(=O)N1	0.913146	CCC1=CC2=NC1=Cc1ccc([nH]1)CCCCCCCCCc1ccc2[nH]1	0.757923			-0.283384	-3.4911	0.782957	-0.770691	1.49651	-2.16064
	CC(C)CC1NC(=O)C(Cc2ccccc2)NC(=O)CCCCCNC(=O)C(N)CSCc2cccc(c2)CSCC(C(N)=O)NC(=O)CCCCCNC(=O)C(CC(N)=O)NC(=O)C(CCCNC(=N)N)NC(=O)C2Cc3ccccc3CN2C(=O)C(CCCNC(=N)N)NC(=O)C(Cc2ccccc2)NC1=O	0.952112	CC(C)CC1NC(=O)C(Cc2ccccc2)NC(=O)C(CO)NC(=O)C(CCCNC(=N)N)NC(=O)C2CCCN2C(=O)OCCSSCCOC(=O)NCCCCC(C(=O)N2CCCC2C(N)=O)NC(=O)C(CCCNC(=N)N)NC(=O)C(C(C)C)NC1=O	0.89821	CC(C)CC1C(=O)NCC(=O)NC(CCCN=C(N)N)C(=O)NCC(=O)NC(CC(=O)O)C(=O)NC(Cc2ccccc2)C(=O)N1C	0.895305	NC(=O)C1CCCCNC(=O)CCC(=O)CCCCC(N)C(=O)NC(Cc2ccccc2)C(=O)NC(CCCN=C(N)N)C(=O)NC(Cc2c[nH]c3ccccc23)C(=O)N1	0.880527			-2.97897	-2.596	2.38178	-1.28865	1.81638	-1.3455
	CCC1C=CC=CCC(C)C(O)C(C)(O)C(=O)C(C)C(O)C(C)C(=O)C(C)C(O)C(C)C=CC(=O)OC2C(C)C(CC1)OC1(CCC(C)C(CC(C)n3cc(C(=O)O)nn3)O1)C2C	0.93407	CC(=O)OC1CCCC(O)CCCC(O)CCCC(O)CCCC(O)CCCC(O)CCCC(O)CC(O)CCCC(C)=CC(=O)OC(C(C)(C)C)CC(O)CCC1	0.826299	NC1=NCCCC(C(=O)O)NC(=O)CNC(=O)C(N)CC(=O)NC2CNC(C2)C(=O)N1	0.849438	CC(C)CC1C(=O)NCC(=O)NC(CCCN=C(N)N)C(=O)NCC(=O)NC(CC(=O)O)C(=O)NC(Cc2ccccc2)C(=O)N1C	0.87208			0.269318	-2.03895	6.39711	1.64901	0.533486	-3.06918
	CC(O)C1NC(=O)C(CCCCN)NC(=O)C(Cc2c[nH]c3cc(F)ccc23)NC(=O)C(Cc2ccccc2)NC(=O)C(Cc2ccccc2)NC(=O)CCCCCCNC(=O)C(Cc2ccccc2)NC1=O	0.893997	CC1C=CC=CC=CC=CC=CC=CC=CC(OC2OC(C)C(O)C(N)C2O)CC2OC(O)(CC(O)C(O)CCC(O)CC(O)CC(O)CC(=O)OC(C)C(C)C1O)CC(O)C2C(=O)NC1C2CC3CC(C2)CC1C3	0.86498	N=C(N)NCCCC1NC(=O)C(Cc2ccccc2)NC(=O)C(Cc2cnc[nH]2)NC(=O)CCCCCCNC(=O)C(Cc2c[nH]c3ccccc23)NC1=O	0.887238	NC1=NCCCC(C(=O)O)NC(=O)CNC(=O)C(N)CC(=O)NC2CNC(C2)C(=O)N1	0.790448			2.78223	0.220862	1.41606	-6.98993	-1.25215	3.13135
	CC(C)CC1NC(=O)C(Cc2ccccc2)NC(=O)C(CO)NC(=O)C(CCCNC(=N)N)NC(=O)C2CCCN2C(=O)OCCSSCCOC(=O)NCCCCC(C(=O)N2CCCC2C(N)=O)NC(=O)C(CCCNC(=N)N)NC(=O)C(C(C)C)NC1=O	0.915351	COC1C=COC2(C)Oc3c(C)c(O)c4c(=O)c(c5oc6cc(N7CC8CCC(C7)N8C)cc(O)c6nc-5c4c3C2=O)NC(=O)C(C)=CC=CC(C)C(O)C(C)C(O)C(C)C(OC(C)=O)C1C	0.807409	CC(C)C1NC(=O)C(Cc2cccc(C(F)(F)F)c2)NCCOc2ccccc2CCCNC(=O)C(CN=C(N)N)NC1=O	0.914584	N=C(N)NCCCC1NC(=O)C(Cc2ccccc2)NC(=O)C(Cc2cnc[nH]2)NC(=O)CCCCCCNC(=O)C(Cc2c[nH]c3ccccc23)NC1=O	0.870878			-2.21697	0.236672	-0.717698	-5.40158	5.3943	1.37485
	CC(=O)OC1CCCC(O)CCCC(O)CCCC(O)CCCC(O)CCCC(O)CCCC(O)CC(O)CCCC(C)=CC(=O)OC(C(C)(C)C)CC(O)CCC1	0.911886	CC1CC=CC=CC(OC2CCC(N(C)C)C(C)O2)C(C)CC(CC=O)C(OC2OC(C)C(OC3CC(C)(O)C(O)C(C)O3)C(N(C)C)C2O)CC(O)CC(=O)O1	0.822853	COC1C=CC=C(C)C(=O)Nc2cc(O)c(N=CCF)c(c2O)CC(C)CC(OC)C(O)C(C)C=C(C)C1OC(=O)NO	0.894668	CC(C)C1NC(=O)C(Cc2cccc(C(F)(F)F)c2)NCCOc2ccccc2CCCNC(=O)C(CN=C(N)N)NC1=O	0.86261			-2.21235	-1.12282	1.45575	2.28302	4.13569	-2.68769
	CC1C=CC=CC=CC=CC=CC=CC=CC(OC2OC(C)C(O)C(N)C2O)CC2OC(O)(CC(O)C(O)CCC(O)CC(O)CC(O)CC(=O)OC(C)C(C)C1O)CC(O)C2C(=O)NC1C2CC3CC(C2)CC1C3	0.953007	CCCCC(NC(C)=O)C(=O)NC1CC(=O)NCCCCC(C(N)=O)NC(=O)C(Cc2c[nH]c3ccccc23)NC(=O)C(CCCNC(=N)N)NC(=O)C(Cc2ccc3ccccc3c2)NC(O)C2CCCN2C1=O	0.859068	NC(=O)CN1CCNC(=O)CCCC(=O)NC(Cc2ccccc2)C(=O)NC(Cc2ccccc2)C(=O)NC(CCCN=C(N)N)C(=O)NC(Cc2c[nH]c3ccccc23)C1=O	0.904884	COC1C=CC=C(C)C(=O)Nc2cc(O)c(N=CCF)c(c2O)CC(C)CC(OC)C(O)C(C)C=C(C)C1OC(=O)NO	0.757663			3.95539	0.30556	-3.32489	-2.25238	-1.17754	-1.6741
	COC1C=COC2(C)Oc3c(C)c(O)c4c(=O)c(c5oc6cc(N7CC8CCC(C7)N8C)cc(O)c6nc-5c4c3C2=O)NC(=O)C(C)=CC=CC(C)C(O)C(C)C(O)C(C)C(OC(C)=O)C1C	0.933795	CCC(CC(C)C(=O)O)C(=O)CCC1=CC(C)CC(C)=CC(C)C(O)C(C)CCC(CCCCC=CC(C)CCC(C)OC(=O)CC(CC(=O)O)C(=O)O)OC(=O)CC(C(=O)O)CC(=O)OC1	0.813277	N=C(N)NCCCC1NC(=O)C(Cc2ccccc2)NC(=O)C(Cc2cnc[nH]2)NC(=O)CCCCCCNC(=O)C(Cc2c[nH]c3ccccc23)NC1=O	0.860125	NC(=O)CN1CCNC(=O)CCCC(=O)NC(Cc2ccccc2)C(=O)NC(Cc2ccccc2)C(=O)NC(CCCN=C(N)N)C(=O)NC(Cc2c[nH]c3ccccc23)C1=O	0.913117			-2.96374	0.193975	5.63147	1.7938	1.46783	-5.68395
	CC1CC=CC=CC(OC2CCC(N(C)C)C(C)O2)C(C)CC(CC=O)C(OC2OC(C)C(OC3CC(C)(O)C(O)C(C)O3)C(N(C)C)C2O)CC(O)CC(=O)O1	0.903592	CC(C)C1CCCC=CC=CC=CC=CC(OC2OC(C)C(O)C(N)C2O)CC2OC(O)(CC(O)CC(O)C(O)CCC(=O)O1)CC(O)C2C(=O)O	0.8079	CC(C)(C)OC(=O)NC1CCCCCCCCCC(C(=O)C(N)=O)NC(=O)C2C3C(CN2C1=O)C3(C)C	0.86551	N=C(N)NCCCC1NC(=O)C(Cc2ccccc2)NC(=O)C(Cc2cnc[nH]2)NC(=O)CCCCCCNC(=O)C(Cc2c[nH]c3ccccc23)NC1=O	0.829505			-3.11578	-0.317196	5.32938	-2.73021	1.30754	-1.99621
	CCCCC(NC(C)=O)C(=O)NC1CC(=O)NCCCCC(C(N)=O)NC(=O)C(Cc2c[nH]c3ccccc23)NC(=O)C(CCCNC(=N)N)NC(=O)C(Cc2ccc3ccccc3c2)NC(O)C2CCCN2C1=O	0.891301	CC1=CC(=O)OC(CCCC(O)CCCC(O)CCCC(O)CCCC(O)C(C)(C)C)CC(O)CC(O)CCCC(O)CCCC(O)CC(O)CCCCC1	0.822944	NC(=O)CN1CCNC(=O)CCCC(=O)N(Cc2ccccc2)CC(=O)NC(Cc2ccccc2)C(=O)NC(CCCN=C(N)N)C(=O)NC(Cc2c[nH]c3ccccc23)C1=O	0.939248	CC(C)(C)OC(=O)NC1CCCCCCCCCC(C(=O)C(N)=O)NC(=O)C2C3C(CN2C1=O)C3(C)C	0.773816			2.07819	-0.752461	4.26702	-2.58976	-2.04867	0.556958
	CCC(CC(C)C(=O)O)C(=O)CCC1=CC(C)CC(C)=CC(C)C(O)C(C)CCC(CCCCC=CC(C)CCC(C)OC(=O)CC(CC(=O)O)C(=O)O)OC(=O)CC(C(=O)O)CC(=O)OC1	0.879298	COC1C=CCC(C(C)C(O)C(C)CCC(OC(=O)C(C)N(C)C)C(C)C(OC(C)=O)C(C)C=CN(C)C=O)OC(=O)C=CC=CCC(O)C(C)C(O)C(C)CCC(OC)C(C)=CCC(C)C1	0.806925	NC(=O)C1CCCCNC(=O)CCC(=O)CCCCC(N)C(=O)NC(Cc2ccccc2)C(=O)NC(CCCN=C(N)N)C(=O)NC(Cc2c[nH]c3ccccc23)C(=O)N1	0.934012	NC(=O)CN1CCNC(=O)CCCC(=O)N(Cc2ccccc2)CC(=O)NC(Cc2ccccc2)C(=O)NC(CCCN=C(N)N)C(=O)NC(Cc2c[nH]c3ccccc23)C1=O	0.894943			4.44382	2.43671	5.87428	-3.69153	4.70215	-4.69244
	CC(C)C1CCCC=CC=CC=CC=CC(OC2OC(C)C(O)C(N)C2O)CC2OC(O)(CC(O)CC(O)C(O)CCC(=O)O1)CC(O)C2C(=O)O	0.888417	CC1CC=CCCCCCCCCOC(=O)N(CC(O)C(Cc2ccccc2)NC(=O)OC2COC3OCCC23)C1	0.778459	NC(N)=NCCCC1NC(=O)CNC(=O)CC(C(=O)O)NC(=O)C(c2ccccc2)NC(=O)C2CCCN2C1=O	0.869305	NC(=O)C1CCCCNC(=O)CCC(=O)CCCCC(N)C(=O)NC(Cc2ccccc2)C(=O)NC(CCCN=C(N)N)C(=O)NC(Cc2c[nH]c3ccccc23)C(=O)N1	0.903624			2.21904	1.93787	4.43054	2.45502	0.813012	-2.93081
	CC1=CC(=O)OC(CCCC(O)CCCC(O)CCCC(O)CCCC(O)C(C)(C)C)CC(O)CC(O)CCCC(O)CCCC(O)CC(O)CCCCC1	0.917524	COc1ccc(COCC(C)C2CC(O)CCCC(OC)CC=CC=CCC(C)C(O)C(C)C(O)C(C)C(O)CC(=O)O2)cc1	0.784555	CC(C)C1C(=O)NC(CCCNC(=N)N)C(=O)NCC(=O)NC(CC(=O)O)C(=O)NC(Cc2ccccc2)C(=O)N1C	0.869828	NC(N)=NCCCC1NC(=O)CNC(=O)CC(C(=O)O)NC(=O)C(c2ccccc2)NC(=O)C2CCCN2C1=O	0.836014			1.73876	-5.11506	2.732	-0.78387	5.25826	-1.67768
	COC1C=CCC(C(C)C(O)C(C)CCC(OC(=O)C(C)N(C)C)C(C)C(OC(C)=O)C(C)C=CN(C)C=O)OC(=O)C=CC=CCC(O)C(C)C(O)C(C)CCC(OC)C(C)=CCC(C)C1	0.909571	O=C1CNC(=O)C(Cc2ccc(NC(=O)C(Cc3ccccc3Cl)NC(=O)Cc3ccccc3)cc2)NC(=O)CC2(CCCC2)CC(=O)NCCCCCN1	0.843292	N=C(N)NCCCC1NC(=O)C(CCN)NC(=O)C(Cc2ccc(O)cc2)NC(=O)CNC(=O)C(Cc2ccc3ccccc3c2)NC1=O	0.867743	CC(C)C1C(=O)NC(CCCNC(=N)N)C(=O)NCC(=O)NC(CC(=O)O)C(=O)NC(Cc2ccccc2)C(=O)N1C	0.870608			-0.654786	-2.20613	6.35364	-1.64228	5.07546	0.289214
	CC1CC=CCCCCCCCCOC(=O)N(CC(O)C(Cc2ccccc2)NC(=O)OC2COC3OCCC23)C1	0.883888	CCCC1NC(=O)C(CCCNC(=N)N)NC(=O)CN(C(=O)C(N)CCCNC(=N)N)CCCCNC(=O)NCCCCN(CC(N)=O)C(=O)C(CCC(C)C)NC(=O)C(CN)NC(=O)C(Cc2ccc(O)cc2)NC1=O	0.877698	CC(C)CC1NC(=O)C(C(C)O)NC(=O)C(CC(=O)O)NC(=O)C(C)NC(=O)C(CCCNC(=N)N)NC(=O)C(N)CSSCC(C(N)=O)NC1=O	0.839492	N=C(N)NCCCC1NC(=O)C(CCN)NC(=O)C(Cc2ccc(O)cc2)NC(=O)CNC(=O)C(Cc2ccc3ccccc3c2)NC1=O	0.888189			-0.62385	-2.49191	2.50184	-0.218773	1.6469	3.78922
	COc1ccc(COCC(C)C2CC(O)CCCC(OC)CC=CC=CCC(C)C(O)C(C)C(O)C(C)C(O)CC(=O)O2)cc1	0.898597	CCCCCCCC(=O)OC1C(C)OC(OC2C(C)OC(OC3C(C)OC4OC5C(OC(CCCCC)CCCCCCCCCC(=O)OC3C4O)OC(C)C(O)C5O)C(OC(=O)CCCCC)C2OC2OC(C)C(O)C(O)C2O)C(O)C1O	0.847779	NC(=O)C1CCCCNCCCC(=O)N2CCCC2C(=O)NC(Cc2ccccc2)C(=O)NC(CCCN=C(N)N)C(=O)NC(Cc2c[nH]c3ccccc23)C(=O)N1	0.918654	CC(C)CC1NC(=O)C(C(C)O)NC(=O)C(CC(=O)O)NC(=O)C(C)NC(=O)C(CCCNC(=N)N)NC(=O)C(N)CSSCC(C(N)=O)NC1=O	0.835254			3.90115	-1.98198	4.89399	-2.8463	-1.83742	-3.29321
	O=C1CNC(=O)C(Cc2ccc(NC(=O)C(Cc3ccccc3Cl)NC(=O)Cc3ccccc3)cc2)NC(=O)CC2(CCCC2)CC(=O)NCCCCCN1	0.903334	COC(CC1OC(=O)CC(O)CC=CC(=O)C(C)C(OC)c2coc(n2)-c2coc(n2)-c2coc(n2)C=CCC(O)C1C)C(C)CCC(=O)C(C)C(CC=CN(C)C=O)OC	0.813514	CN1C(=O)C(Cc2ccc(O)cc2)NC(=O)CNC(=O)C(Cc2ccc3ccccc3c2)NC(=O)C(CCCN=C(N)N)NC(=O)C1CCCN=C(N)N	0.896016	NC(=O)C1CCCCNCCCC(=O)N2CCCC2C(=O)NC(Cc2ccccc2)C(=O)NC(CCCN=C(N)N)C(=O)NC(Cc2c[nH]c3ccccc23)C(=O)N1	0.822223			3.11176	-3.35752	6.39871	-1.64164	-1.3782	1.1112
	CCCC1NC(=O)C(CCCNC(=N)N)NC(=O)CN(C(=O)C(N)CCCNC(=N)N)CCCCNC(=O)NCCCCN(CC(N)=O)C(=O)C(CCC(C)C)NC(=O)C(CN)NC(=O)C(Cc2ccc(O)cc2)NC1=O	0.889191	COCC(C(=O)OC1C(C)CCC(OC)C(C)=CCC(C)CC(OC)C=CCC(C(C)C(O)C(C)CCC(OC(=O)C(C)N(C)C)C(C)C(OC(C)=O)C(C)C=CN(C)C=O)OC(=O)C=CC=CCC(O)C1C)N(C)C	0.828636	NC(=O)C1CCCCNCCCC(=O)N2CCCC2C(=O)NC(Cc2ccccc2)C(=O)NC(CCCN=C(N)N)C(=O)NC(Cc2c[nH]c3ccccc23)C(=O)N1	0.91194	CN1C(=O)C(Cc2ccc(O)cc2)NC(=O)CNC(=O)C(Cc2ccc3ccccc3c2)NC(=O)C(CCCN=C(N)N)NC(=O)C1CCCN=C(N)N	0.890155			1.18107	-4.16661	2.70352	-2.52519	-3.32884	0.519989
	CCCCCCCC(=O)OC1C(C)OC(OC2C(C)OC(OC3C(C)OC4OC5C(OC(CCCCC)CCCCCCCCCC(=O)OC3C4O)OC(C)C(O)C5O)C(OC(=O)CCCCC)C2OC2OC(C)C(O)C(O)C2O)C(O)C1O	0.925807	CCCCCCCCCCCC(=O)OC1C(OC2C(C)OC3OC4C(OC(CCCCC)CCCCCCCCCC(=O)OC3C2O)OC(CO)C(O)C4O)OC(C)C(OC2OC(C)C(O)C(OC(=O)C(C)C(C)O)C2OC2OC(CO)C(O)C(O)C2O)C1O	0.880973	NC(N)=NCCCC1NC(=O)C(Cc2ccccc2)NC(=O)C(Cc2cnc[nH]2)NC(=O)CCCNC(=O)C(Cc2c[nH]c3ccccc23)NC1=O	0.913612	NC(=O)C1CCCCNCCCC(=O)N2CCCC2C(=O)NC(Cc2ccccc2)C(=O)NC(CCCN=C(N)N)C(=O)NC(Cc2c[nH]c3ccccc23)C(=O)N1	0.836366			2.37954	-4.27382	0.793764	-1.20619	1.63425	-2.81469
	COC(CC1OC(=O)CC(O)CC=CC(=O)C(C)C(OC)c2coc(n2)-c2coc(n2)-c2coc(n2)C=CCC(O)C1C)C(C)CCC(=O)C(C)C(CC=CN(C)C=O)OC	0.909008	CC=C(C)C(=O)OC1C(C)OC(OC2C(C)OC3OC4C(OC(COC(=O)C(C)C)C(O)C4O)OC4C(OC(CCCCC)CCCCCCCCCC(=O)OC2C3OC(=O)C(C)C(C)O)OC(C)C(O)C4O)C(O)C1O	0.865562	COC1CC2C(=O)NC(CCCNC(=N)N)C(=O)C(=O)NCCCCCCCC(=O)NC(Cc3ccccc3)C(=O)N2C1	0.87514	NC(N)=NCCCC1NC(=O)C(Cc2ccccc2)NC(=O)C(Cc2cnc[nH]2)NC(=O)CCCNC(=O)C(Cc2c[nH]c3ccccc23)NC1=O	0.900304			-0.571749	-2.22068	1.68428	1.49593	-1.52474	1.68646
	COCC(C(=O)OC1C(C)CCC(OC)C(C)=CCC(C)CC(OC)C=CCC(C(C)C(O)C(C)CCC(OC(=O)C(C)N(C)C)C(C)C(OC(C)=O)C(C)C=CN(C)C=O)OC(=O)C=CC=CCC(O)C1C)N(C)C	0.923368	NC(=O)CCC1NC(=O)C=CC(=O)NNCCCCC(C(=O)O)NCCCCNC(=O)C(Cc2ccc(C(=O)c3ccccc3)cc2)NC(=O)C(CC2CCCCC2)NC1=O	0.838687	N=C(N)NCCCC1NC(=O)C(CCC(N)=O)NC(=O)CSCC(C(=O)O)NC(=O)C(CC(=O)O)NC(=O)CNC1=O	0.835215	COC1CC2C(=O)NC(CCCNC(=N)N)C(=O)C(=O)NCCCCCCCC(=O)NC(Cc3ccccc3)C(=O)N2C1	0.800396			1.22305	0.446886	2.85469	-0.155536	-1.90092	-0.341637
	CCCCCCCCCCCC(=O)OC1C(OC2C(C)OC3OC4C(OC(CCCCC)CCCCCCCCCC(=O)OC3C2O)OC(CO)C(O)C4O)OC(C)C(OC2OC(C)C(O)C(OC(=O)C(C)C(C)O)C2OC2OC(CO)C(O)C(O)C2O)C1O	0.931216	c1cc2c[n+](c1)CCCCCCCCCCCCCCc1ccc[n+](c1)CCCCCCCCCCCCCC2	0.777852	NC(N)=NCCCC1NC(=O)CNC(=O)CC(C(=O)O)NC(=O)C(c2ccccc2)NC(=O)CNC1=O	0.874543	N=C(N)NCCCC1NC(=O)C(CCC(N)=O)NC(=O)CSCC(C(=O)O)NC(=O)C(CC(=O)O)NC(=O)CNC1=O	0.860439			-1.28075	-0.321925	3.14287	-2.73412	0.0612773	-0.978804
	CC=C(C)C(=O)OC1C(C)OC(OC2C(C)OC3OC4C(OC(COC(=O)C(C)C)C(O)C4O)OC4C(OC(CCCCC)CCCCCCCCCC(=O)OC2C3OC(=O)C(C)C(C)O)OC(C)C(O)C4O)C(O)C1O	0.931809	COC1C=COC2(C)Oc3c(C)c(O)c4c(=O)c(c5oc6cc(N7CCN(CC(C)C)CC7)cc(C)c6nc-5c4c3C2=NO)NC(=O)C(C)=CC=CC(C)C(O)C(C)C(O)C(C)C(OC(C)=O)C1C	0.814092	N=C(N)NCCCC1NC(=O)C(CCC(=O)O)NC(=O)CS(=O)CC(C(=O)O)NC(=O)C(CC(=O)O)NC(=O)CNC1=O	0.881369	NC(N)=NCCCC1NC(=O)CNC(=O)CC(C(=O)O)NC(=O)C(c2ccccc2)NC(=O)CNC1=O	0.833055			5.47323	-2.28327	-3.08309	2.03446	1.85051	1.37506
	NC(=O)CCC1NC(=O)C=CC(=O)NNCCCCC(C(=O)O)NCCCCNC(=O)C(Cc2ccc(C(=O)c3ccccc3)cc2)NC(=O)C(CC2CCCCC2)NC1=O	0.890512	COC1C=CC=CC=CC=CC=CC(=O)NC(C(O)C(=O)O)C(=O)OC(C(NC(=O)CC(C)CCC(C)C(O)C(C)=CC(C)C(O)C(NC(=O)C=CC(C)(C)C(=O)C(C)C(O)C(C)C)C(O)C(C)C)C(C)O)CC(O)CC=CC(O)C(C)C=C(C)C(O)C(C)C(O)CC2CC(C)C(OC)C1O2	0.859352	CCC(C)C1NC(=O)C(C(C)O)NC(=O)C(CC(=O)O)NC(=O)C(CO)NC(=O)C(CCCNC(=N)N)NC(=O)C(N)CSSCC(C(N)=O)NC1=O	0.895421	N=C(N)NCCCC1NC(=O)C(CCC(=O)O)NC(=O)CS(=O)CC(C(=O)O)NC(=O)C(CC(=O)O)NC(=O)CNC1=O	0.813846			2.39669	-0.535623	4.18736	-2.59301	0.446207	-2.26478
	c1cc2c[n+](c1)CCCCCCCCCCCCCCc1ccc[n+](c1)CCCCCCCCCCCCCC2	0.908206	CCCCCCCC(=O)OC1C(O)C(C)OC(OC2C(C)OC(OC3C(C)OC4OC5C(OC(CCCCC)CCCCCCCCCC(=O)OC3C4O)OC(C)C(O)C5O)C(OC(=O)CCCCCCC)C2OC2OC(CO)C(O)C(O)C2O)C1O	0.851561	NC(=O)CN1CCNC(=O)CCC(=O)NC(Cc2ccccc2)C(=O)NC(Cc2ccccc2)C(=O)NC(CCCN=C(N)N)C(=O)NC(Cc2c[nH]c3ccccc23)C1=O	0.929675	CCC(C)C1NC(=O)C(C(C)O)NC(=O)C(CC(=O)O)NC(=O)C(CO)NC(=O)C(CCCNC(=N)N)NC(=O)C(N)CSSCC(C(N)=O)NC1=O	0.883022			1.57456	0.461725	1.52345	-1.14976	0.29253	-0.336821
	COC1C=COC2(C)Oc3c(C)c(O)c4c(=O)c(c5oc6cc(N7CCN(CC(C)C)CC7)cc(C)c6nc-5c4c3C2=NO)NC(=O)C(C)=CC=CC(C)C(O)C(C)C(O)C(C)C(OC(C)=O)C1C	0.937946	CCCCCC1CCCCCCCCCC(=O)OC2C(OC3OC(C)C(OC(=O)C(C)C(C)O)C(O)C3O)C(C)OC(OC3C(OC(COC(=O)C(C)C(C)O)C(O)C3O)OC3C(O1)OC(C)C(O)C3O)C2OC(=O)C(C)C	0.833745	O=C1CCCCCC=CCCOC(=O)c2c(O)c(Br)c(O)c(Br)c2C1	0.736634	NC(=O)CN1CCNC(=O)CCC(=O)NC(Cc2ccccc2)C(=O)NC(Cc2ccccc2)C(=O)NC(CCCN=C(N)N)C(=O)NC(Cc2c[nH]c3ccccc23)C1=O	0.901609			4.223	-5.18231	1.80264	1.60068	2.25998	-1.08612
	COC1C=CC=CC=CC=CC=CC(=O)NC(C(O)C(=O)O)C(=O)OC(C(NC(=O)CC(C)CCC(C)C(O)C(C)=CC(C)C(O)C(NC(=O)C=CC(C)(C)C(=O)C(C)C(O)C(C)C)C(O)C(C)C)C(C)O)CC(O)CC=CC(O)C(C)C=C(C)C(O)C(C)C(O)CC2CC(C)C(OC)C1O2	0.93505	CSCCC(NC(=O)C(CC(C)C)NC(=O)CN1CCCCCCNC(=O)CCCC(=O)NC(CCCN=C(N)N)C(=O)NC(Cc2ccccc2)C(=O)NC(Cc2ccccc2)C1=O)C(N)=O	0.876339	CC(C)C1NC(=O)C(CCCN=C(N)N)NC(=O)CNC(=O)CC(C(=O)O)NC(=O)C(c2ccccc2)NC1=O	0.882403	O=C1CCCCCC=CCCOC(=O)c2c(O)c(Br)c(O)c(Br)c2C1	0.707081			7.15885	-1.94171	3.46469	-1.2826	2.05719	-0.585788
	CCCCCCCC(=O)OC1C(O)C(C)OC(OC2C(C)OC(OC3C(C)OC4OC5C(OC(CCCCC)CCCCCCCCCC(=O)OC3C4O)OC(C)C(O)C5O)C(OC(=O)CCCCCCC)C2OC2OC(CO)C(O)C(O)C2O)C1O	0.897073	CC1C=CC=CC=CC=CC=CC(O)C(C(=O)O)C(O)CC(O)CCCC(O)CC(O)CC(O)C(C)C(=O)OC1C	0.703268	N=C(N)NCCCC1NC(=O)C(Cc2ccc(O)cc2)NC(=O)CS(=O)CC(C(=O)O)NC(=O)C(CC(=O)O)NC(=O)CNC1=O	0.884829	CC(C)C1NC(=O)C(CCCN=C(N)N)NC(=O)CNC(=O)CC(C(=O)O)NC(=O)C(c2ccccc2)NC1=O	0.854131			-0.395078	-0.898402	4.73849	-1.48129	0.212183	-3.02135
	CCCCCC1CCCCCCCCCC(=O)OC2C(OC3OC(C)C(OC(=O)C(C)C(C)O)C(O)C3O)C(C)OC(OC3C(OC(COC(=O)C(C)C(C)O)C(O)C3O)OC3C(O1)OC(C)C(O)C3O)C2OC(=O)C(C)C	0.899706	CC1C=CC=CC=CC=CC=CC=CC=CC(OC2OC(C)C(O)C(NCCCN)C2O)CC2OC(O)(CC(O)C(O)CCC(O)CC(O)CC(O)CC(=O)OC(C)C(C)C1O)CC(O)C2C(=O)O	0.8229	NC(N)=NCCCC1NC(=O)C(Cc2ccccc2)NCC(Cc2cnc[nH]2)NC(=O)CCCCCCCC(=O)C(Cc2c[nH]c3ccccc23)NC1=O	0.892196	N=C(N)NCCCC1NC(=O)C(Cc2ccc(O)cc2)NC(=O)CS(=O)CC(C(=O)O)NC(=O)C(CC(=O)O)NC(=O)CNC1=O	0.86124			1.32633	1.45915	2.93379	-2.36623	-2.08692	-2.4595
	CSCCC(NC(=O)C(CC(C)C)NC(=O)CN1CCCCCCNC(=O)CCCC(=O)NC(CCCN=C(N)N)C(=O)NC(Cc2ccccc2)C(=O)NC(Cc2ccccc2)C1=O)C(N)=O	0.905312	CC1C=CC=CCCC=CC=CC=CC=CC(OC2OC(C)C(O)C(N)C2O)CC2OC(O)(CC(O)C(O)CCC(O)CC(O)CC(O)CC(=O)OC(C)C(C)C1O)CC(O)C2C(=O)O	0.843788	CC1NC(=O)CNC(=O)C(Cc2ccc(O)cc2)NC(=O)C(CCCN=C(N)N)NC(=O)C(CCCN=C(N)N)NC1=O	0.845266	NC(N)=NCCCC1NC(=O)C(Cc2ccccc2)NCC(Cc2cnc[nH]2)NC(=O)CCCCCCCC(=O)C(Cc2c[nH]c3ccccc23)NC1=O	0.897354			3.96226	-5.09821	4.48321	-0.308341	5.00765	-1.20363
	CC1C=CC=CC=CC=CC=CC(O)C(C(=O)O)C(O)CC(O)CCCC(O)CC(O)CC(O)C(C)C(=O)OC1C	0.889229	CC1C=CC=CCCC=CC=CC=CC=CC(OC2OC(C)C(O)C(N)C2O)CC2OC(O)(CC(O)C(O)CCC(O)CC(O)CC(O)CC(=O)OC(C)C(C)C1O)CC(O)C2C(=O)O	0.817068	CC1NC(=O)CCC(=O)NCCCCC(C(N)=O)NC(=O)C(Cc2c[nH]c3ccccc23)NC(=O)C(CCCNC(=N)N)NC(=O)C(Cc2ccccc2)NC1=O	0.907086	CC1NC(=O)CNC(=O)C(Cc2ccc(O)cc2)NC(=O)C(CCCN=C(N)N)NC(=O)C(CCCN=C(N)N)NC1=O	0.780932			0.590214	-0.625585	0.648372	0.522759	-1.33689	1.18014
	CC1C=CC=CC=CC=CC=CC=CC=CC(OC2OC(C)C(O)C(NCCCN)C2O)CC2OC(O)(CC(O)C(O)CCC(O)CC(O)CC(O)CC(=O)OC(C)C(C)C1O)CC(O)C2C(=O)O	0.945673	CC1NC(=O)C(C(C)O)NC(=O)C2CCCN2C(=O)C(CCC(=O)O)NC(=O)CN(C(=O)CCCCNC(=S)Nc2ccc3c(c2)C2(OC3=O)c3ccc(O)cc3Oc3cc(O)ccc32)CCCCC=CCCCCCCN(CC(=O)NC(CCC(=O)O)C(N)=O)C(=O)C2CCCN2C(=O)C2CCCN2C1=O	0.908664	CCC(C)C(NC(=O)C(NC(=O)C1COCCCCCN(C(=O)C(Cc2ccccc2)NC(=O)OC(C)(C)C)C(C)C(=O)N1)C(C)C)C(=O)NC(Cc1cnc[nH]1)C(=O)OC	0.89504	CC1NC(=O)CCC(=O)NCCCCC(C(N)=O)NC(=O)C(Cc2c[nH]c3ccccc23)NC(=O)C(CCCNC(=N)N)NC(=O)C(Cc2ccccc2)NC1=O	0.91086			-2.13645	1.50512	1.12728	3.22968	-0.58219	-3.72876
	CC1C=CC=CCCC=CC=CC=CC=CC(OC2OC(C)C(O)C(N)C2O)CC2OC(O)(CC(O)C(O)CCC(O)CC(O)CC(O)CC(=O)OC(C)C(C)C1O)CC(O)C2C(=O)O	0.929477	N=C(N)NCCCC1NC(=O)CNC(=O)CC(C(=O)O)NC(=O)CNC(=O)C(CSC2CC(=O)N(CCNC(=O)CN3CCN(CC(=O)O)CCN(CC(=O)O)CC3)C2=O)NC(=O)CNC1=O	0.803469	CCCC(NC(=O)C1CC2CN1C(=O)C(C1CCCCC1)NC(=O)Cc1cccc(c1)OCCCS2)C(=O)C(=O)NCC(=O)NC(C(=O)N(C)C)c1ccccc1	0.880793	CCC(C)C(NC(=O)C(NC(=O)C1COCCCCCN(C(=O)C(Cc2ccccc2)NC(=O)OC(C)(C)C)C(C)C(=O)N1)C(C)C)C(=O)NC(Cc1cnc[nH]1)C(=O)OC	0.922256			0.923128	1.06811	5.66959	-3.55559	-0.324779	-2.81473
	CC1C=CC=CCCC=CC=CC=CC=CC(OC2OC(C)C(O)C(N)C2O)CC2OC(O)(CC(O)C(O)CCC(O)CC(O)CC(O)CC(=O)OC(C)C(C)C1O)CC(O)C2C(=O)O	0.922046	CC1C=CC=CC=CC=CC=CC=CC=CC(OC2OC(C)C(O)C(N)C2O)CC2OC(O)(CC(O)C(O)CCC(O)CC(O)CC(O)CC(=O)OC(C)C(C)C1O)CC(O)C2C(=O)NC(C)(CO)CO	0.840231	COC1C=CC=C(C)C(=O)Nc2cc(O)c(N=CCF)c(c2O)CC(C)CC(OC)C(O)C(C)C=C(C)C1OC(=O)NO	0.837368	CCCC(NC(=O)C1CC2CN1C(=O)C(C1CCCCC1)NC(=O)Cc1cccc(c1)OCCCS2)C(=O)C(=O)NCC(=O)NC(C(=O)N(C)C)c1ccccc1	0.833042			3.98109	-2.93576	2.74222	-0.67961	1.93528	0.280061
	CC1NC(=O)C(C(C)O)NC(=O)C2CCCN2C(=O)C(CCC(=O)O)NC(=O)CN(C(=O)CCCCNC(=S)Nc2ccc3c(c2)C2(OC3=O)c3ccc(O)cc3Oc3cc(O)ccc32)CCCCC=CCCCCCCN(CC(=O)NC(CCC(=O)O)C(N)=O)C(=O)C2CCCN2C(=O)C2CCCN2C1=O	0.988706	CC(C)CC1NC(=O)C(CCCC(=O)O)NC(=O)CSCC(C(N)=O)NC(=O)CCCCNC(=O)C(CC(N)=O)NC(=O)C(C)(CCC(=O)O)NC(=O)C(Cc2ccc(O)cc2)NC1=O	0.837867	CC(C)C1NC(=O)C(Cc2ccccc2)NC(=O)C(CC(=O)O)N(C)C(=O)CNC(=O)C(CCCNC(=N)N)NC1=O	0.828757	COC1C=CC=C(C)C(=O)Nc2cc(O)c(N=CCF)c(c2O)CC(C)CC(OC)C(O)C(C)C=C(C)C1OC(=O)NO	0.796792			-2.40155	-2.668	5.19762	-1.09717	-1.65917	-2.02221
	N=C(N)NCCCC1NC(=O)CNC(=O)CC(C(=O)O)NC(=O)CNC(=O)C(CSC2CC(=O)N(CCNC(=O)CN3CCN(CC(=O)O)CCN(CC(=O)O)CC3)C2=O)NC(=O)CNC1=O	0.931136	CCCCC(NC(C)=O)C(=O)NC1CC(=O)NCCCCC(C(N)=O)N(C)C(=O)C(Cc2c[nH]c3ccccc23)N(C)C(=O)C(CCCNC(=N)N)N(C)C(=O)C(Cc2ccc3ccccc3c2)N(C)C(=O)C(Cc2cnc[nH]2)N(C)C1=O	0.873623	COC1CC(C)Cc2c(O)c(cc(O)c2N=CCN(C)C)NC(=O)C(C)=CC=CC(OC)C(OC(N)=O)C(C)=CC(C)C1=NOCCN(C)C	0.8785	CC(C)C1NC(=O)C(Cc2ccccc2)NC(=O)C(CC(=O)O)N(C)C(=O)CNC(=O)C(CCCNC(=N)N)NC1=O	0.834668			2.56592	-0.392691	3.87706	-1.78768	2.4043	-3.07304
	CC1C=CC=CC=CC=CC=CC=CC=CC(OC2OC(C)C(O)C(N)C2O)CC2OC(O)(CC(O)C(O)CCC(O)CC(O)CC(O)CC(=O)OC(C)C(C)C1O)CC(O)C2C(=O)NC(C)(CO)CO	0.949011	CC=C(C)C(=O)OC1C(O)C2OC(COC(=O)CCC(=O)OCCC=CCC(CCCCC)OC3OC(C)C(OC(C)=O)C(O)C3O2)C1OC(=O)C=Cc1ccccc1	0.848166	NC(=O)C1CCCCNC(=O)CCC(=O)CCCCC(N)C(=O)NC(Cc2ccccc2)C(=O)NC(CCCN=C(N)N)C(=O)NC(Cc2c[nH]c3ccccc23)C(=O)N1	0.944547	COC1CC(C)Cc2c(O)c(cc(O)c2N=CCN(C)C)NC(=O)C(C)=CC=CC(OC)C(OC(N)=O)C(C)=CC(C)C1=NOCCN(C)C	0.81634			2.83426	-0.0765492	-3.03338	1.73295	3.35702	-2.70822
	CC(C)CC1NC(=O)C(CCCC(=O)O)NC(=O)CSCC(C(N)=O)NC(=O)CCCCNC(=O)C(CC(N)=O)NC(=O)C(C)(CCC(=O)O)NC(=O)C(Cc2ccc(O)cc2)NC1=O	0.903469	CC1C=CC=CCCC=CC=CC=CC=CC(OC2OC(C)C(O)C(N)C2O)CC(O)C(C(=O)O)C(O)CC(=O)CC(O)C(O)CCC(O)CC(O)CC(O)CC(=O)OC(C)C(C)C1O	0.826491	CC(C)CC1NC(=O)C(CO)NC(=O)C(CC(=O)O)NC(=O)C(CO)NC(=O)C(CCCNC(=N)N)NC(=O)C(N)CSSCC(C(N)=O)NC1=O	0.851595	NC(=O)C1CCCCNC(=O)CCC(=O)CCCCC(N)C(=O)NC(Cc2ccccc2)C(=O)NC(CCCN=C(N)N)C(=O)NC(Cc2c[nH]c3ccccc23)C(=O)N1	0.937068			0.79546	-3.17257	2.90867	-1.04147	3.78174	1.60961
	CCCCC(NC(C)=O)C(=O)NC1CC(=O)NCCCCC(C(N)=O)N(C)C(=O)C(Cc2c[nH]c3ccccc23)N(C)C(=O)C(CCCNC(=N)N)N(C)C(=O)C(Cc2ccc3ccccc3c2)N(C)C(=O)C(Cc2cnc[nH]2)N(C)C1=O	0.906381	O=C1CCSCCC(=O)Nc2nc(nc(-c3ccccc3)n2)NC(=O)CCSCCC(=O)Nc2nc(nc(-c3ccccc3)n2)N1	0.766828	NC(N)=NCCCC1NC(=O)C(Cc2ccccc2)NCC(Cc2cnc[nH]2)NC(=O)CCCCCCCC(=O)C(Cc2c[nH]c3ccccc23)NC1=O	0.919904	CC(C)CC1NC(=O)C(CO)NC(=O)C(CC(=O)O)NC(=O)C(CO)NC(=O)C(CCCNC(=N)N)NC(=O)C(N)CSSCC(C(N)=O)NC1=O	0.827857			2.42873	-1.53163	0.900775	-0.925888	-0.22702	-4.38075
	CC=C(C)C(=O)OC1C(O)C2OC(COC(=O)CCC(=O)OCCC=CCC(CCCCC)OC3OC(C)C(OC(C)=O)C(O)C3O2)C1OC(=O)C=Cc1ccccc1	0.787974	CCC(C)C1C(=O)N2CCCC2C(=O)OC(C(C)(C)C)CC(C)CC(O)C(C)C(=O)NCCCC(=O)NC(Cc2ccc(OC)cc2)C(=O)N(C)C(C)C(=O)N1C	0.812813	NC(=O)CN1CCNC(=O)CCC(=O)NC(Cc2ccccc2)C(=O)NC(Cc2ccccc2)C(=O)NC(CCCN=C(N)N)C(=O)NC(Cc2c[nH]c3ccccc23)C1=O	0.868481	NC(N)=NCCCC1NC(=O)C(Cc2ccccc2)NCC(Cc2cnc[nH]2)NC(=O)CCCCCCCC(=O)C(Cc2c[nH]c3ccccc23)NC1=O	0.862196			1.73248	-0.365188	1.16715	4.64861	-0.197208	3.59689
	CC1C=CC=CCCC=CC=CC=CC=CC(OC2OC(C)C(O)C(N)C2O)CC(O)C(C(=O)O)C(O)CC(=O)CC(O)C(O)CCC(O)CC(O)CC(O)CC(=O)OC(C)C(C)C1O	0.933211	CCC(C)C(NC(=O)C(CC(C)C)NC(=O)C(NC(=O)CN1CCCCNC(=O)NCCNCC(=O)NC(CCSC)C(=O)NC(CC(C)C)C1=O)C(C)C)C(=O)NC(CC(C)C)C(N)=O	0.854806	NC(N)=NCCCC1NC(=O)C(Cc2ccccc2)NC(=O)C(Cc2cnc[nH]2)NC(=O)CCNC(=O)C(Cc2c[nH]c3ccccc23)NC1=O	0.920001	NC(=O)CN1CCNC(=O)CCC(=O)NC(Cc2ccccc2)C(=O)NC(Cc2ccccc2)C(=O)NC(CCCN=C(N)N)C(=O)NC(Cc2c[nH]c3ccccc23)C1=O	0.805981			3.3791	-2.64914	2.46604	-0.524534	1.14837	-0.508485
	O=C1CCSCCC(=O)Nc2nc(nc(-c3ccccc3)n2)NC(=O)CCSCCC(=O)Nc2nc(nc(-c3ccccc3)n2)N1	0.895429	COCC(CC1OC(O)(C(OC(C)=O)C2CC(=O)C(C)=CC(C)=CC(C)=CC(C)C(OC3OC(C)C(OC)C(OC(C)=O)C3OC(C)=O)C=CC(C)=CCCC(O)C(OC)C2)C(C)C(O)C1C)OC1CC(C)(O)C(OC2CC(OC)C(O)C(C)O2)C(C)O1	0.863442	O=C1CCCCCC=CCCOC(=O)c2c(O)cc(O)c(Cl)c2C1	0.811331	NC(N)=NCCCC1NC(=O)C(Cc2ccccc2)NC(=O)C(Cc2cnc[nH]2)NC(=O)CCNC(=O)C(Cc2c[nH]c3ccccc23)NC1=O	0.887651			0.324199	-2.82588	6.63885	-0.586048	2.60049	0.175597
	CCC(C)C1C(=O)N2CCCC2C(=O)OC(C(C)(C)C)CC(C)CC(O)C(C)C(=O)NCCCC(=O)NC(Cc2ccc(OC)cc2)C(=O)N(C)C(C)C(=O)N1C	0.780697	O=C(NC(Cc1ccccc1)C(O)CN1CC=CCCCCCCCC(c2ccccc2)OC1=O)OC1COC2OCCC12	0.786561	CC(=O)NC1C(=O)NC(CCCNC(=N)N)C(=O)NCC(=O)NC(CC(=O)O)C(=O)NC(C(N)=O)CSSC1(C)C	0.896515	O=C1CCCCCC=CCCOC(=O)c2c(O)cc(O)c(Cl)c2C1	0.729862			3.66126	-2.11042	-3.62658	1.56206	4.07682	-1.34103
	CCC(C)C(NC(=O)C(CC(C)C)NC(=O)C(NC(=O)CN1CCCCNC(=O)NCCNCC(=O)NC(CCSC)C(=O)NC(CC(C)C)C1=O)C(C)C)C(=O)NC(CC(C)C)C(N)=O	0.911189	CC1C=CC=CC=CC=CC=CC=CC=CC(OC2OC(C)C(O)C(NCc3ccccc3S(=O)(=O)O)C2O)CC2OC(O)(CC(O)C(O)CCC(O)CC(O)CC(O)CC(=O)OC(C)C(C)C1O)CC(O)C2C(=O)O	0.854759	NC(N)=NCCCC1NC(=O)CNC(=O)CC(C(=O)O)NC(=O)C(c2ccccc2)NC(=O)C(Cc2c[nH]c3ccccc23)NC1=O	0.918229	CC(=O)NC1C(=O)NC(CCCNC(=N)N)C(=O)NCC(=O)NC(CC(=O)O)C(=O)NC(C(N)=O)CSSC1(C)C	0.859592			1.25231	-5.34194	2.81587	-5.40526	4.68875	-5.31388
	COCC(CC1OC(O)(C(OC(C)=O)C2CC(=O)C(C)=CC(C)=CC(C)=CC(C)C(OC3OC(C)C(OC)C(OC(C)=O)C3OC(C)=O)C=CC(C)=CCCC(O)C(OC)C2)C(C)C(O)C1C)OC1CC(C)(O)C(OC2CC(OC)C(O)C(C)O2)C(C)O1	0.920158	CC(C)CC1NC(=O)C(Cc2ccccc2)NC(=O)C(N)CCCCNC(=O)CCCNC(=O)CC(C(N)=O)NC(=O)C(CCCN=C(N)N)NC(=O)C(CC(C)C)NC1=O	0.805367	CC(C)CC1NC(=O)C(C(C)O)NC(=O)C(CC(=O)O)NC(=O)C(CO)NC(=O)C(CCCNC(=N)N)NC(=O)C(N)CSSCC(C(=O)O)NC1=O	0.864813	NC(N)=NCCCC1NC(=O)CNC(=O)CC(C(=O)O)NC(=O)C(c2ccccc2)NC(=O)C(Cc2c[nH]c3ccccc23)NC1=O	0.8914			2.38861	-1.522	-0.826654	0.419813	-0.42533	-1.42271
	O=C(NC(Cc1ccccc1)C(O)CN1CC=CCCCCCCCC(c2ccccc2)OC1=O)OC1COC2OCCC12	0.929204	COC1CC2CCC(C)C(O)(O2)C(=O)C(=O)N2CCCCC2C(=O)OC(C(C)CC2CCC(OC(=O)CCCCCCCNc3ccc(N=[N+]=[N-])cc3[N+](=O)[O-])C(OC)C2)CC(=O)C(C)C=C(C)C(O)C(OC)C(=O)C(C)CC(C)C=CC=CC=C1C	0.860903	CC1CC2OC2C=CCC=C(N=O)Cc2c(Cl)c(O)cc(O)c2C(=O)O1	0.845432	CC(C)CC1NC(=O)C(C(C)O)NC(=O)C(CC(=O)O)NC(=O)C(CO)NC(=O)C(CCCNC(=N)N)NC(=O)C(N)CSSCC(C(=O)O)NC1=O	0.856486			2.52199	-3.02218	0.605621	3.75204	-2.38092	-0.278522
	CC1C=CC=CC=CC=CC=CC=CC=CC(OC2OC(C)C(O)C(NCc3ccccc3S(=O)(=O)O)C2O)CC2OC(O)(CC(O)C(O)CCC(O)CC(O)CC(O)CC(=O)OC(C)C(C)C1O)CC(O)C2C(=O)O	0.956279	COC1C=CC(C)C(O)CC(O)C=CC(C)C(C(C)C(OC)C(C)CCC(=O)C(C)C(CC=CN(C)C=O)OC)OC(=O)C=CC=C(C)CC(OC)CC2=CC(=O)OC(C2O)C(C)C(OC)C1	0.805161	NC(N)=NCCCC1NC(=O)C(Cc2ccc(O)cc2)NC(=O)CNC(=O)C(Cc2ccc3ccccc3c2)NC(=O)C(CCCN=C(N)N)NC1=O	0.911503	CC1CC2OC2C=CCC=C(N=O)Cc2c(Cl)c(O)cc(O)c2C(=O)O1	0.820655			-2.30405	-3.53075	4.2482	-1.57468	5.05769	-2.12322
	CC(C)CC1NC(=O)C(Cc2ccccc2)NC(=O)C(N)CCCCNC(=O)CCCNC(=O)CC(C(N)=O)NC(=O)C(CCCN=C(N)N)NC(=O)C(CC(C)C)NC1=O	0.904504	N=C(N)NCCCC(N)C(=O)NC1CC(=O)NCCCCC(C(=O)O)NC(=O)C(Cc2c[nH]c3ccccc23)NC(=O)C(CCCNC(=N)N)NC(=O)C(Cc2ccccc2)NC(=O)C(COCc2ccccc2)NC1=O	0.864392	COc1c(O)cc2c(O)c1C=C(C)CC(OC)C(OC(=O)CCN)C(C)C=C(C)C(OC(N)=O)C(OC)C=CC=C(C)C(=O)N2	0.815391	NC(N)=NCCCC1NC(=O)C(Cc2ccc(O)cc2)NC(=O)CNC(=O)C(Cc2ccc3ccccc3c2)NC(=O)C(CCCN=C(N)N)NC1=O	0.873857			1.44352	-1.32635	4.8262	-1.81429	-2.85652	-3.90825
	COC1CC2CCC(C)C(O)(O2)C(=O)C(=O)N2CCCCC2C(=O)OC(C(C)CC2CCC(OC(=O)CCCCCCCNc3ccc(N=[N+]=[N-])cc3[N+](=O)[O-])C(OC)C2)CC(=O)C(C)C=C(C)C(O)C(OC)C(=O)C(C)CC(C)C=CC=CC=C1C	0.958921	CSC1=NCCCC(C(N)=O)NC(=O)C(CC(C)C)NC(=O)C(Cc2ccccc2)NC(=O)CNC(=O)C(NC(=O)C(N)Cc2ccc(O)cc2)CCCN1	0.808489	C=CC[NH2+]c1c(O)cc2c(O)c1CC(C)CC(OC)C(O)C(C)C=C(C)C(OC(N)=O)C(OC)C=CC=C(C)C(=O)N2	0.801724	COc1c(O)cc2c(O)c1C=C(C)CC(OC)C(OC(=O)CCN)C(C)C=C(C)C(OC(N)=O)C(OC)C=CC=C(C)C(=O)N2	0.876702			2.26088	-0.903486	4.60801	-1.02067	4.37945	-3.88278
	COC1C=CC(C)C(O)CC(O)C=CC(C)C(C(C)C(OC)C(C)CCC(=O)C(C)C(CC=CN(C)C=O)OC)OC(=O)C=CC=C(C)CC(OC)CC2=CC(=O)OC(C2O)C(C)C(OC)C1	0.92872	C=CC1CC1(NC(=O)C1CC2CN1C(=O)C(C1CCCCC1)NC(=O)OC1CC1CCCCCc1c(nc3ccccc3c1OC1CC3CCC(C1)N3CCOC)O2)C(=O)NS(=O)(=O)C1(C)CC1	0.840919	COC1C=CC=C(C)C(=O)Nc2cc(O)c(N=CCF)c(c2O)CC(C)CC(OC)C(O)C(C)C=C(C)C1OC(N)=O	0.853425	C=CC[NH2+]c1c(O)cc2c(O)c1CC(C)CC(OC)C(O)C(C)C=C(C)C(OC(N)=O)C(OC)C=CC=C(C)C(=O)N2	0.792483			1.66309	-0.627497	5.7328	-1.25145	-0.776906	3.26554
	N=C(N)NCCCC(N)C(=O)NC1CC(=O)NCCCCC(C(=O)O)NC(=O)C(Cc2c[nH]c3ccccc23)NC(=O)C(CCCNC(=N)N)NC(=O)C(Cc2ccccc2)NC(=O)C(COCc2ccccc2)NC1=O	0.950868	CCC(C)C1NCCOCCOCCNC(=O)C(Cc2cccc(Cl)c2)NC(=O)C2(CCCC2)NC1=O	0.70526	NC(N)=NCCCC1CCC(Cc2ccc(O)cc2)NC(=O)CNC(=O)C(Cc2ccc3ccccc3c2)NC(=O)C(CCCN=C(N)N)NC1=O	0.924435	COC1C=CC=C(C)C(=O)Nc2cc(O)c(N=CCF)c(c2O)CC(C)CC(OC)C(O)C(C)C=C(C)C1OC(N)=O	0.754822			1.20995	-4.65383	1.63293	3.26234	-2.14196	-1.72075
	CSC1=NCCCC(C(N)=O)NC(=O)C(CC(C)C)NC(=O)C(Cc2ccccc2)NC(=O)CNC(=O)C(NC(=O)C(N)Cc2ccc(O)cc2)CCCN1	0.917073	CC=C(C)C(=O)OC1C(O)C2OC(COC(=O)CCC(=O)CCCCCCC(CCCCC)OC3OC(C)C(OC(C)=O)C(OC(C)=O)C3O2)C1OC(=O)C=Cc1ccccc1	0.855035	NC(=O)CN1CCNC(=O)CCCC(=O)N(Cc2ccccc2)CC(=O)N(Cc2ccccc2)CC(=O)NC(CCCN=C(N)N)C(=O)NC(Cc2c[nH]c3ccccc23)C1=O	0.942222	NC(N)=NCCCC1CCC(Cc2ccc(O)cc2)NC(=O)CNC(=O)C(Cc2ccc3ccccc3c2)NC(=O)C(CCCN=C(N)N)NC1=O	0.847492			-0.0756587	-2.42582	-2.56901	-3.36772	3.65787	-3.94821
	C=CC1CC1(NC(=O)C1CC2CN1C(=O)C(C1CCCCC1)NC(=O)OC1CC1CCCCCc1c(nc3ccccc3c1OC1CC3CCC(C1)N3CCOC)O2)C(=O)NS(=O)(=O)C1(C)CC1	0.940974	COC1CC(CC(C)C2CC(=O)C(C)C=C(C)C(O)C(OC)C(=O)C(C)CC(C)C=CC=CC=C(C)C(N(O)C(=O)OCC(C)C)CC3CCC(C)C(O)(O3)C(=O)C(=O)N3CCCCC3C(=O)O2)CCC1O	0.826766	NC(N)=NCCCC1NC(=O)CNC(=O)CC(C(=O)O)NC(=O)C(c2ccccc2)NC(=O)CNC1=O	0.855201	NC(=O)CN1CCNC(=O)CCCC(=O)N(Cc2ccccc2)CC(=O)N(Cc2ccccc2)CC(=O)NC(CCCN=C(N)N)C(=O)NC(Cc2c[nH]c3ccccc23)C1=O	0.911049			-0.127435	0.75237	-2.63567	-2.34054	-0.89573	-2.63217
	CCC(C)C1NCCOCCOCCNC(=O)C(Cc2cccc(Cl)c2)NC(=O)C2(CCCC2)NC1=O	0.849875	CC1C=CC=CCCC=CC=CC=CC=CC(OC2OC(C)C(O)C(N)C2O)CC(O)C(C(=O)O)C(O)CC(=O)CC(O)C(O)CCC(O)CC(O)CC(O)CC(=O)OC(C)C(C)C1O	0.834119	COC1C=CC=C(C)C(=O)Nc2cc(O)c(N3CCC3)c(c2O)C=C(C)CC(OC)C(O)C(C)C=C(C)C1OC(O)=NN	0.890026	NC(N)=NCCCC1NC(=O)CNC(=O)CC(C(=O)O)NC(=O)C(c2ccccc2)NC(=O)CNC1=O	0.854529			-1.90255	-1.39183	2.85027	-3.44377	-1.71	1.461
	CC=C(C)C(=O)OC1C(O)C2OC(COC(=O)CCC(=O)CCCCCCC(CCCCC)OC3OC(C)C(OC(C)=O)C(OC(C)=O)C3O2)C1OC(=O)C=Cc1ccccc1	0.878705	CC(C)C(NC(=O)C1CCC(=O)NCCCC(=O)NCCCCC(NC(=O)C(CCCCN)NC(=O)C(N)Cc2ccc(O)cc2)C(=O)NC(C(C)O)C(=O)N1)C(=O)O	0.846532	N=C(N)NCCCC1NC(=O)C(Cc2ccccc2)NC(=O)C(Cc2cnc[nH]2)NC(=O)CCCCCCCNC(=O)C(Cc2c[nH]c3ccccc23)NC1=O	0.923306	COC1C=CC=C(C)C(=O)Nc2cc(O)c(N3CCC3)c(c2O)C=C(C)CC(OC)C(O)C(C)C=C(C)C1OC(O)=NN	0.782628			3.41896	-1.32252	5.40516	-6.63358	-1.95098	-0.679969
	COC1CC(CC(C)C2CC(=O)C(C)C=C(C)C(O)C(OC)C(=O)C(C)CC(C)C=CC=CC=C(C)C(N(O)C(=O)OCC(C)C)CC3CCC(C)C(O)(O3)C(=O)C(=O)N3CCCCC3C(=O)O2)CCC1O	0.913545	CC(C)CC1NC(=O)C(CCCC(=O)O)NC(=O)C[S+]([O-])CC(C(N)=O)NC(=O)CCCCNC(=O)C(CC(N)=O)NC(=O)C(C)(CCC(=O)O)NC(=O)C(Cc2ccc(O)c(N)c2)NC1=O	0.831036	C=CC=Nc1c(O)cc2c(O)c1CC(C)CC(OC)C(O)C(C)C=C(C)C(OC(N)=O)C(OC)C=CC=C(C)C(=O)N2	0.831839	N=C(N)NCCCC1NC(=O)C(Cc2ccccc2)NC(=O)C(Cc2cnc[nH]2)NC(=O)CCCCCCCNC(=O)C(Cc2c[nH]c3ccccc23)NC1=O	0.888688			2.24354	1.7322	1.25155	1.67771	-1.74551	-2.92689
	CC1C=CC=CCCC=CC=CC=CC=CC(OC2OC(C)C(O)C(N)C2O)CC(O)C(C(=O)O)C(O)CC(=O)CC(O)C(O)CCC(O)CC(O)CC(O)CC(=O)OC(C)C(C)C1O	0.925036	N=C(N)NCCCC1NC(=O)C(Cc2ccccc2)NC(=O)C(Cc2c[nH]cn2)NC(=O)CCC(=O)NCCCCC(C(N)=O)NC(=O)C(Cc2c[nH]c3ccccc23)NC1=O	0.845479	COC1C=CC=C(C)C(=O)Nc2cc(O)c(N3CCC3)c(c2O)C=C(C)CC(OC)C(O)C(C)C=C(C)C1OC(N)=O	0.889304	C=CC=Nc1c(O)cc2c(O)c1CC(C)CC(OC)C(O)C(C)C=C(C)C(OC(N)=O)C(OC)C=CC=C(C)C(=O)N2	0.79359			3.58033	-2.79967	3.13506	2.825	4.31838	-0.233898
	CC(C)C(NC(=O)C1CCC(=O)NCCCC(=O)NCCCCC(NC(=O)C(CCCCN)NC(=O)C(N)Cc2ccc(O)cc2)C(=O)NC(C(C)O)C(=O)N1)C(=O)O	0.885212	COc1cc(CC2NC(=O)C(CC(C)C)NC(=O)C(CCCC(=O)O)NC(=O)CSCC(C(N)=O)NC(=O)CCCCNC(=O)C(CC(N)=O)NC(=O)C3(CCCCC3)NC2=O)ccc1O	0.849094	CCC1=CC(C)CC(C)CC(OC)C2OC(O)(C(=O)C(=O)N3CCCCC3C(=O)OC(C(C)=CC3CCC(O)C(OC)C3)C(C)=CCC1=O)C(C)CC2OC	0.857847	COC1C=CC=C(C)C(=O)Nc2cc(O)c(N3CCC3)c(c2O)C=C(C)CC(OC)C(O)C(C)C=C(C)C1OC(N)=O	0.758797			-0.541274	-4.24006	4.6369	-1.43172	-0.0446473	-0.480154
	CCCCCCCCCCCC(=O)OC1C(OC2C(C)OC3OC4C(OC(CCCCC)CCCCCCCCCC(=O)OC3C2O)OC(C)C(O)C4O)OC(C)C(OC2OC(C)C(OC(=O)CC)C(O)C2OC(=O)C=Cc2ccccc2)C1OC1OC(CO)C(O)C(O)C1O	0.972205	COc1cc(C=CC(=O)OCC2COC(=O)CCCCCCCCCCCCCCCCCCCCCCCCCCCCCCCCCO2)ccc1O	0.824518	NC(N)=NCCCC1NC(=O)C(Cc2ccccc2)NC(=O)C(Cc2cnc[nH]2)NC(=O)CCCNC(=O)C(Cc2c[nH]c3ccccc23)NC1=O	0.921108	CCC1=CC(C)CC(C)CC(OC)C2OC(O)(C(=O)C(=O)N3CCCCC3C(=O)OC(C(C)=CC3CCC(O)C(OC)C3)C(C)=CCC1=O)C(C)CC2OC	0.911565			2.31848	-4.45569	4.0802	0.181095	-3.04099	-2.34577
	CC(C)CC1NC(=O)C(CCCC(=O)O)NC(=O)C[S+]([O-])CC(C(N)=O)NC(=O)CCCCNC(=O)C(CC(N)=O)NC(=O)C(C)(CCC(=O)O)NC(=O)C(Cc2ccc(O)c(N)c2)NC1=O	0.925301	COC(=O)C(C)=C1C(=O)C(O)C2(C)C3=C(C(O)C4C5(OC(=O)C6=C5CC5C(O)(COC(=O)C(C)=CCOC(=O)CCC(=O)OC6)C6CC6C54C)C13)C1CC12	0.806775	CCN(Cc1ccccc1)Cc1ccc(C(=O)Nc2c(O)cc3c(O)c2C=C(C)CC(OC)C(O)C(C)C=C(C)C(OC(N)=O)C(OC)C=CC=C(C)C(=O)N3)cc1	0.891391	NC(N)=NCCCC1NC(=O)C(Cc2ccccc2)NC(=O)C(Cc2cnc[nH]2)NC(=O)CCCNC(=O)C(Cc2c[nH]c3ccccc23)NC1=O	0.904469			-2.19582	0.176084	5.47485	-2.51886	-1.19775	3.19488
	N=C(N)NCCCC1NC(=O)C(Cc2ccccc2)NC(=O)C(Cc2c[nH]cn2)NC(=O)CCC(=O)NCCCCC(C(N)=O)NC(=O)C(Cc2c[nH]c3ccccc23)NC1=O	0.912517	CC(=S)NCCCCC1NC(=O)C(Cc2csc3ccccc23)NC(=O)CCCCCCC(=O)NCCCC(C(N)=O)NC1=O	0.78128	NC(=O)C1CCCCNC(=O)CCC(=O)CCCCC(N)C(=O)NC(Cc2ccccc2)C(=O)NC(CCCN=C(N)N)C(=O)NC(Cc2c[nH]c3ccccc23)C(=O)N1	0.948822	CCN(Cc1ccccc1)Cc1ccc(C(=O)Nc2c(O)cc3c(O)c2C=C(C)CC(OC)C(O)C(C)C=C(C)C(OC(N)=O)C(OC)C=CC=C(C)C(=O)N3)cc1	0.884329			1.35499	-6.92941	-0.15554	-2.21281	4.49372	-3.28214
	COc1cc(CC2NC(=O)C(CC(C)C)NC(=O)C(CCCC(=O)O)NC(=O)CSCC(C(N)=O)NC(=O)CCCCNC(=O)C(CC(N)=O)NC(=O)C3(CCCCC3)NC2=O)ccc1O	0.927052	CC(C)CC1NC(=O)C(CCCC(=O)O)NC(=O)CSCC(C(N)=O)NC(=O)CCCCNC(=O)C(CC(N)=O)NC(=O)C(C)(CCC(=O)O)NC(=O)C(Cc2ccc(O)cc2)NC1=O	0.833349	CC(C)CC1C(=O)NCC(=O)N(C)C(CCCN=C(N)N)C(=O)NCC(=O)NC(CC(=O)O)C(=O)N(C)C(Cc2ccccc2)C(=O)N1C	0.870123	NC(=O)C1CCCCNC(=O)CCC(=O)CCCCC(N)C(=O)NC(Cc2ccccc2)C(=O)NC(CCCN=C(N)N)C(=O)NC(Cc2c[nH]c3ccccc23)C(=O)N1	0.914361			1.05579	-1.39957	4.00099	-1.84091	-0.486935	-4.70403
	COc1cc(C=CC(=O)OCC2COC(=O)CCCCCCCCCCCCCCCCCCCCCCCCCCCCCCCCCO2)ccc1O	0.944995	CC(O)C1NC(=O)C(CCCCN)NC(=O)C(Cc2c[nH]c3ccccc23)NC(=O)C(Cc2ccc([N+](=O)[O-])cc2)NC(=O)C(Cc2ccccc2)NC(=O)CCCCCCNC(=O)C(Cc2ccccc2)NC1=O	0.872832	N=C(N)NCCCC1NC(=O)C(Cc2ccc3ccccc3c2)NC(=O)C(N)CC(=O)NCCCCC(C(N)=O)NC(=O)C(Cc2c[nH]c3ccccc23)NC1=O	0.92972	CC(C)CC1C(=O)NCC(=O)N(C)C(CCCN=C(N)N)C(=O)NCC(=O)NC(CC(=O)O)C(=O)N(C)C(Cc2ccccc2)C(=O)N1C	0.894828			-0.804956	-0.0233862	-0.391594	-1.79307	-2.25594	-3.34921
	COC(=O)C(C)=C1C(=O)C(O)C2(C)C3=C(C(O)C4C5(OC(=O)C6=C5CC5C(O)(COC(=O)C(C)=CCOC(=O)CCC(=O)OC6)C6CC6C54C)C13)C1CC12	0.910606	COC1C=C(C)C=CC(C)C=C(C)C(=O)OC(C(C)=CC=C(C)CNC(=O)C(NC=O)OC(=O)Nc2ccc3ccccc3c2)C(C)C=CC=CC(OC)CCC=C(C)C=CC1	0.800045	N=C(N)NCCCC1NC(=O)C(Cc2cnc[nH]2)NC(=O)CSCC(C(=O)O)NC(=O)C(CC(=O)O)NC(=O)CNC1=O	0.890546	N=C(N)NCCCC1NC(=O)C(Cc2ccc3ccccc3c2)NC(=O)C(N)CC(=O)NCCCCC(C(N)=O)NC(=O)C(Cc2c[nH]c3ccccc23)NC1=O	0.89917			-0.518417	-0.611447	2.01536	1.44229	5.39766	-1.73766
	CC(=S)NCCCCC1NC(=O)C(Cc2csc3ccccc23)NC(=O)CCCCCCC(=O)NCCCC(C(N)=O)NC1=O	0.933347	CC(=O)OC12COC1CC(O)C(C)(C(=O)C(O)C1=C(C)C3CC(O)(C(C)OC(=O)CCCCCCCCCC(=O)NC(c4ccccc4)C(O)C(=O)O3)C1(C)C)C2	0.819287	O=C(OC1CCCCCCCCCCC1)c1ccc(O)cc1	0.815089	N=C(N)NCCCC1NC(=O)C(Cc2cnc[nH]2)NC(=O)CSCC(C(=O)O)NC(=O)C(CC(=O)O)NC(=O)CNC1=O	0.870462			2.88244	-2.342	1.31358	3.99332	3.69202	-3.80542
	CC(C)CC1NC(=O)C(CCCC(=O)O)NC(=O)CSCC(C(N)=O)NC(=O)CCCCNC(=O)C(CC(N)=O)NC(=O)C(C)(CCC(=O)O)NC(=O)C(Cc2ccc(O)cc2)NC1=O	0.9298	CC(C)CC1NC(=O)C(CCCC(=O)O)NC(=O)C[S+]([O-])CC(C(N)=O)NC(=O)CCCCNC(=O)C(CC(N)=O)NC(=O)C2(CCCCC2)NC(=O)C(Cc2ccc(O)c(N)c2)NC1=O	0.840193	CC1CC=CCCCCCC(=O)Cc2c(Cl)c(O)cc(O)c2C(=O)O1	0.735551	O=C(OC1CCCCCCCCCCC1)c1ccc(O)cc1	0.693107			-1.39183	1.8911	1.45057	-0.259359	-1.57922	-3.14704
	CC(O)C1NC(=O)C(CCCCN)NC(=O)C(Cc2c[nH]c3ccccc23)NC(=O)C(Cc2ccc([N+](=O)[O-])cc2)NC(=O)C(Cc2ccccc2)NC(=O)CCCCCCNC(=O)C(Cc2ccccc2)NC1=O	0.909109	CC(C)CC1NC(=O)C(CCCC(=O)O)NC(=O)CSCC(C(N)=O)NC(=O)CCCCNC(=O)C(CC(N)=O)NC(=O)C(C)(CC(=O)O)NC(=O)C(Cc2ccc(O)cc2)NC1=O	0.824367	NC(N)=NCCCC1NC(=O)C(Cc2ccccc2)NC(=O)C(Cc2ccccc2)NC(=O)C(CC(=O)O)NC(=O)CNC1=O	0.904372	CC1CC=CCCCCCC(=O)Cc2c(Cl)c(O)cc(O)c2C(=O)O1	0.755893			1.53008	-2.65757	4.08035	-0.259575	-1.49076	-3.45422
	COC1C=C(C)C=CC(C)C=C(C)C(=O)OC(C(C)=CC=C(C)CNC(=O)C(NC=O)OC(=O)Nc2ccc3ccccc3c2)C(C)C=CC=CC(OC)CCC=C(C)C=CC1	0.87942	O=C(CCCCCCCCCCOc1ccccc1)OCC1COCCOCCOCCOCCOCCO1	0.763049	NC(=O)CN1CCNC(=O)CCC(=O)NC(Cc2ccccc2)C(=O)N(Cc2ccccc2)CC(=O)NC(CCCN=C(N)N)C(=O)NC(Cc2c[nH]c3ccccc23)C1=O	0.935298	NC(N)=NCCCC1NC(=O)C(Cc2ccccc2)NC(=O)C(Cc2ccccc2)NC(=O)C(CC(=O)O)NC(=O)CNC1=O	0.882324			0.869345	-1.03869	6.01755	-2.57111	-1.79083	-4.89019
	CC(=O)OC12COC1CC(O)C(C)(C(=O)C(O)C1=C(C)C3CC(O)(C(C)OC(=O)CCCCCCCCCC(=O)NC(c4ccccc4)C(O)C(=O)O3)C1(C)C)C2	0.837008	O=C(O)c1[nH]c2cc(Cl)ccc2c1C1C(=O)NCCCCCCCCCCCCCC(=O)N1Cc1ccc(Cl)cc1	0.770092	CC1=CC(C)CCC2OC(C3C(=O)C(=O)C(C)=C4OC(O)(C=C43)C(C)CC(C)C1)C(C)C(O)C2C	0.875344	NC(=O)CN1CCNC(=O)CCC(=O)NC(Cc2ccccc2)C(=O)N(Cc2ccccc2)CC(=O)NC(CCCN=C(N)N)C(=O)NC(Cc2c[nH]c3ccccc23)C1=O	0.874799			5.37513	-2.82389	5.50867	-0.929405	4.78142	0.494242
	CC(C)CC1NC(=O)C(CCCC(=O)O)NC(=O)C[S+]([O-])CC(C(N)=O)NC(=O)CCCCNC(=O)C(CC(N)=O)NC(=O)C2(CCCCC2)NC(=O)C(Cc2ccc(O)c(N)c2)NC1=O	0.919631	NC(Cc1ccc(O)cc1)C(=O)C1CCCCNC(=O)CNC(=O)C(Cc2ccc(O)cc2)N2Cc3cc(O)ccc3CC2C(=O)N1	0.811931	N=C(N)NCCCC1NC(=O)C(CC(N)=O)NC(=O)CSCC(C(=O)O)NC(=O)C(CC(=O)O)NC(=O)CNC1=O	0.815676	CC1=CC(C)CCC2OC(C3C(=O)C(=O)C(C)=C4OC(O)(C=C43)C(C)CC(C)C1)C(C)C(O)C2C	0.849731			-2.39568	0.565041	3.29376	2.85625	0.708839	0.789752
	CC(C)CC1NC(=O)C(CCCC(=O)O)NC(=O)CSCC(C(N)=O)NC(=O)CCCCNC(=O)C(CC(N)=O)NC(=O)C(C)(CC(=O)O)NC(=O)C(Cc2ccc(O)cc2)NC1=O	0.929881	CC1=CC(=O)OC(C(C)(C)C)CCCC(O)CCCC(O)CCCC(O)CCCC2CC(CC(O)CCCC(O)CCCC3CC(CCCCC1)OC(C)(C)O3)OC(C)(C)O2	0.79717	N=C(N)NCCCC1NC(=O)C(NC(=O)CCNC(=N)N)CSSCC(C(=O)NCCc2ccc(O)cc2)NC(=O)C(Cc2ccc3ccccc3c2)NC1=O	0.87001	N=C(N)NCCCC1NC(=O)C(CC(N)=O)NC(=O)CSCC(C(=O)O)NC(=O)C(CC(=O)O)NC(=O)CNC1=O	0.793083			-0.706275	-0.530202	4.66516	-1.46723	0.642244	-2.0585
	O=C(CCCCCCCCCCOc1ccccc1)OCC1COCCOCCOCCOCCOCCO1	0.899491	CCCCCCCCCCCC(=O)OC1C(OC2C(C)OC3OC4C(OC(CCCCC)CCCCCCCCCC(=O)OC2C3O)OC(C)C(O)C4O)OC(C)C(OC2OC(C)C(OC(=O)CCCCC)C(O)C2O)C1OC1OC(C)C(O)C(O)C1O	0.860947	CC(C)CC1NC(=O)C(C(C)O)NC(=O)C(CC(=O)O)NC(=O)C(C)NC(=O)C(CCCNC(=N)N)NC(=O)C(N)CSSCC(C(N)=O)NC1=O	0.844653	N=C(N)NCCCC1NC(=O)C(NC(=O)CCNC(=N)N)CSSCC(C(=O)NCCc2ccc(O)cc2)NC(=O)C(Cc2ccc3ccccc3c2)NC1=O	0.879214			1.42335	0.565385	1.98628	2.81399	-1.07689	-0.197468
	O=C(O)c1[nH]c2cc(Cl)ccc2c1C1C(=O)NCCCCCCCCCCCCCC(=O)N1Cc1ccc(Cl)cc1	0.906398	CC(C)NCc1ccc(CC2NC(=O)C(N(C)C(=O)c3ccc4ccccc4c3)NC(=O)C(Cc3ccccc3)NC(=O)C(Cc3ccccc3)NC(=O)C(CCCCN)NC(=O)C(N)CSSCC(C(=O)O)NC(=O)C(CO)NC(=O)C(C(C)O)NC(=O)C(Cc3ccc(O)cc3I)NC(=O)C(C(C)O)NC2=O)cc1	0.886353	CC1CC=CCCCCCCCOC(=O)N(CC(O)C(Cc2ccccc2)NC(=O)OC2COC3OCCC23)C1	0.932659	CC(C)CC1NC(=O)C(C(C)O)NC(=O)C(CC(=O)O)NC(=O)C(C)NC(=O)C(CCCNC(=N)N)NC(=O)C(N)CSSCC(C(N)=O)NC1=O	0.798541			2.03003	-4.94683	0.110581	-0.543399	-2.37224	-2.16976
	NC(Cc1ccc(O)cc1)C(=O)C1CCCCNC(=O)CNC(=O)C(Cc2ccc(O)cc2)N2Cc3cc(O)ccc3CC2C(=O)N1	0.88895	CC(C)CC1NC(=O)C(CCCC(=O)O)NC(=O)CSCC(C(N)=O)NC(=O)CCCCNC(=O)C(CC(N)=O)NC(=O)C(C)(CC(=O)O)NC(=O)C(Cc2ccc(O)cc2)NC1=O	0.815289	NC(=O)C1CCCCNC(=O)C=CC(=O)N2CCCC2C(=O)NC(Cc2ccccc2)C(=O)NC(CCCN=C(N)N)C(=O)NC(Cc2c[nH]c3ccccc23)C(=O)N1	0.924727	CC1CC=CCCCCCCCOC(=O)N(CC(O)C(Cc2ccccc2)NC(=O)OC2COC3OCCC23)C1	0.73667			-2.81053	-4.04245	0.0442554	-2.87047	0.121388	0.616167
	CC1=CC(=O)OC(C(C)(C)C)CCCC(O)CCCC(O)CCCC(O)CCCC2CC(CC(O)CCCC(O)CCCC3CC(CCCCC1)OC(C)(C)O3)OC(C)(C)O2	0.914918	COC1C=C(C)C=CC(C)C=C(C)C(=O)OC(C(C)=CC=C(C)CNC(=O)C(NC=O)OC(=O)NCCCCCOc2ccc3ccccc3c2)C(C)C=CC=CC(OC)CCC=C(C)C=CC1	0.843723	CC1CC=CCCCCCCCOC(=O)N(CC(O)C(Cc2ccccc2)NC(=O)OC2COC3OCCC23)C1	0.87599	NC(=O)C1CCCCNC(=O)C=CC(=O)N2CCCC2C(=O)NC(Cc2ccccc2)C(=O)NC(CCCN=C(N)N)C(=O)NC(Cc2c[nH]c3ccccc23)C(=O)N1	0.858436			-1.31326	1.77171	1.92154	1.45515	-1.72597	-2.6514
	CCCCCCCCCCCC(=O)OC1C(OC2C(C)OC3OC4C(OC(CCCCC)CCCCCCCCCC(=O)OC2C3O)OC(C)C(O)C4O)OC(C)C(OC2OC(C)C(OC(=O)CCCCC)C(O)C2O)C1OC1OC(C)C(O)C(O)C1O	0.929754	COC1CC(CC(C)C2CC(=O)C(C)C=C(C)C(O)C(OC)C(=O)C(C)CC(C)C=CC=CC=C(C)C(c3ccc(C)s3)CC3CCC(C)C(O)(O3)C(=O)C(=O)N3CCCCC3C(=O)O2)CCC1O	0.826182	C=CC=Nc1c(O)cc2c(O)c1CC(C)CC(OC)C(N=O)C(C)C=C(C)C(OC(N)=O)C(OC)C=CC=C(C)C(=O)N2	0.854834	CC1CC=CCCCCCCCOC(=O)N(CC(O)C(Cc2ccccc2)NC(=O)OC2COC3OCCC23)C1	0.811486			0.701261	-5.93594	0.52317	-1.23847	1.86814	-5.57336
	CC(C)NCc1ccc(CC2NC(=O)C(N(C)C(=O)c3ccc4ccccc4c3)NC(=O)C(Cc3ccccc3)NC(=O)C(Cc3ccccc3)NC(=O)C(CCCCN)NC(=O)C(N)CSSCC(C(=O)O)NC(=O)C(CO)NC(=O)C(C(C)O)NC(=O)C(Cc3ccc(O)cc3I)NC(=O)C(C(C)O)NC2=O)cc1	0.956971	CCCCCCCC(=O)OC1C(OC2C(C)OC3OC4C(OC(CCCCC)CCCCCCCCCC(=O)OC3C2O)OC(C)C(OC(C)=O)C4O)OC(C)C(OC2OC(C)C(OC(=O)C(C)CC)C(O)C2O)C1OC1OC(CO)C(O)C(O)C1O	0.847186	COC1C=CC=C(C)C(=O)Nc2cc(O)c(N=CCN(C)C)c(c2O)CC(C)CC(OC)C(O)C(C)C=C(C)C1OC(=O)NO	0.891268	C=CC=Nc1c(O)cc2c(O)c1CC(C)CC(OC)C(N=O)C(C)C=C(C)C(OC(N)=O)C(OC)C=CC=C(C)C(=O)N2	0.804905			-0.721713	-3.08862	5.37598	-0.483219	2.19869	-1.84505
	CC(C)CC1NC(=O)C(CCCC(=O)O)NC(=O)CSCC(C(N)=O)NC(=O)CCCCNC(=O)C(CC(N)=O)NC(=O)C(C)(CC(=O)O)NC(=O)C(Cc2ccc(O)cc2)NC1=O	0.899797	N=C(N)NCCCC1NC(=O)C(Cc2ccccc2)NC(=O)C(Cc2c[nH]cn2)NC(=O)c2ccccc2C(=O)NCCCCC(C(N)=O)NC(=O)C(Cc2c[nH]c3ccccc23)NC1=O	0.815936	CC1NC(=O)C(Cc2ccccc2)NC(=O)C(Cc2cnc[nH]2)NC(=O)CCC(=O)NCCCCC(C(N)=O)NC(=O)C(Cc2c[nH]c3ccccc23)NC1=O	0.921823	COC1C=CC=C(C)C(=O)Nc2cc(O)c(N=CCN(C)C)c(c2O)CC(C)CC(OC)C(O)C(C)C=C(C)C1OC(=O)NO	0.861865			-1.44173	1.26711	4.51252	1.73271	4.02206	0.345447
	COC1C=C(C)C=CC(C)C=C(C)C(=O)OC(C(C)=CC=C(C)CNC(=O)C(NC=O)OC(=O)NCCCCCOc2ccc3ccccc3c2)C(C)C=CC=CC(OC)CCC=C(C)C=CC1	0.913392	CCC(C)C1C(=O)N2CCCC2C(=O)OC(C(C)(C)C)CC(C)CC=C(C)C2=NC(C=C(C)C(=O)NC(Cc3ccc(OC)cc3)C(=O)N(C)C(C)C(=O)N1C)CS2	0.806405	NC(=O)CN1CCCNC(=O)CCC(=O)NC(Cc2ccccc2)C(=O)NC(Cc2ccccc2)C(=O)NC(CCCN=C(N)N)C(=O)NC(Cc2c[nH]c3ccccc23)C1=O	0.934421	CC1NC(=O)C(Cc2ccccc2)NC(=O)C(Cc2cnc[nH]2)NC(=O)CCC(=O)NCCCCC(C(N)=O)NC(=O)C(Cc2c[nH]c3ccccc23)NC1=O	0.895659			3.61776	-1.02504	2.28837	1.40268	-1.77486	2.10798
	COC1CC(CC(C)C2CC(=O)C(C)C=C(C)C(O)C(OC)C(=O)C(C)CC(C)C=CC=CC=C(C)C(c3ccc(C)s3)CC3CCC(C)C(O)(O3)C(=O)C(=O)N3CCCCC3C(=O)O2)CCC1O	0.906462	C=CCNC(=O)C(=O)C1CCCCCCCCCC(NC(=O)NC(CN2C(=O)CN(C)CC2=O)C(C)(C)C)C(=O)N2CC3C(C2C(=O)N1)C3(C)C	0.801384	CC(C)C1NC(=O)C(C(C)O)NC(=O)C(CC(=O)O)NC(=O)C(CO)NC(=O)C(CCCNC(=N)N)NC(=O)C(N)CSSCC(C(N)=O)NC1=O	0.891972	NC(=O)CN1CCCNC(=O)CCC(=O)NC(Cc2ccccc2)C(=O)NC(Cc2ccccc2)C(=O)NC(CCCN=C(N)N)C(=O)NC(Cc2c[nH]c3ccccc23)C1=O	0.880177			0.324892	-0.373443	0.295635	1.98656	1.82996	-0.921515
	CCCCCCCC(=O)OC1C(OC2C(C)OC3OC4C(OC(CCCCC)CCCCCCCCCC(=O)OC3C2O)OC(C)C(OC(C)=O)C4O)OC(C)C(OC2OC(C)C(OC(=O)C(C)CC)C(O)C2O)C1OC1OC(CO)C(O)C(O)C1O	0.937025	CCCC1NC(=O)C(CCCNC(=N)N)NC(=O)CN(C(=O)C(N)CCCNC(=N)N)CCNC(=O)NCCCCCCN(CC(N)=O)C(=O)C(CCC(C)C)NC(=O)C(CN)NC(=O)C(Cc2ccc(O)cc2)NC1=O	0.867211	CC(C)CC1NC(=O)C(C(C)O)NC(=O)C(CC(=O)O)NC(=O)C(CO)NC(=O)C(CCCNC(=N)N)NC(=O)C(N)CSSCC(C(=O)O)NC1=O	0.887947	CC(C)C1NC(=O)C(C(C)O)NC(=O)C(CC(=O)O)NC(=O)C(CO)NC(=O)C(CCCNC(=N)N)NC(=O)C(N)CSSCC(C(N)=O)NC1=O	0.879029			-3.61515	-0.69187	-3.46772	1.56056	0.762782	-1.2506
	N=C(N)NCCCC1NC(=O)C(Cc2ccccc2)NC(=O)C(Cc2c[nH]cn2)NC(=O)c2ccccc2C(=O)NCCCCC(C(N)=O)NC(=O)C(Cc2c[nH]c3ccccc23)NC1=O	0.901478	CC1=CCOC(=O)CCC(=O)OCC2=C3CC4C(O)(COC1=O)C1CC1C4(C)C1CC4(O)C5=C(C6=C(C)C(=O)OC6(O)C(=O)C5(C)C5CC54)C31OC2=O	0.813792	COc1cccc(C(=O)Nc2c(O)cc3c(O)c2C=C(C)CC(OC)C(O)C(C)C=C(C)C(OC(N)=O)C(OC)C=CC=C(C)C(=O)N3)c1	0.896386	CC(C)CC1NC(=O)C(C(C)O)NC(=O)C(CC(=O)O)NC(=O)C(CO)NC(=O)C(CCCNC(=N)N)NC(=O)C(N)CSSCC(C(=O)O)NC1=O	0.894745			0.448011	-1.83299	0.358076	-2.3947	4.04985	-4.20828
	CCC(C)C1C(=O)N2CCCC2C(=O)OC(C(C)(C)C)CC(C)CC=C(C)C2=NC(C=C(C)C(=O)NC(Cc3ccc(OC)cc3)C(=O)N(C)C(C)C(=O)N1C)CS2	0.767885	CC(=O)OC1CC(O)CC(O)CC(O)C2OC2C(C)C(C(C)C(O)C(C)C(O)C(C)C(C)OC2CCC(OC3CCC(OC(=O)C(C)C(O)C(C)=Cc4ccc5c(c4)C(=O)C=CC5=O)C(C)O3)C(C)O2)OC(=O)C=CC(C)C(O)CC(O)C=CCCC(C)C(O)C(O)C2(O)OC(C1)CC(O)C2O	0.891034	NC(=O)CN1CCNC(=O)CCCC(=O)N(Cc2ccccc2)CC(=O)N(Cc2ccccc2)CC(=O)NC(CCCN=C(N)N)C(=O)NC(Cc2c[nH]c3ccccc23)C1=O	0.924498	COc1cccc(C(=O)Nc2c(O)cc3c(O)c2C=C(C)CC(OC)C(O)C(C)C=C(C)C(OC(N)=O)C(OC)C=CC=C(C)C(=O)N3)c1	0.804826			-2.05309	1.16639	2.51713	-1.2946	-0.412667	1.79678
	C=CCNC(=O)C(=O)C1CCCCCCCCCC(NC(=O)NC(CN2C(=O)CN(C)CC2=O)C(C)(C)C)C(=O)N2CC3C(C2C(=O)N1)C3(C)C	0.868099	CCCCCCCCN1C(=O)c2cccc3c(NCCN4CCCNCCNCCCNCC4)ccc(c23)C1=O	0.765625	CC(C)CC1NC(=O)C(CO)NC(=O)C(CC(=O)O)NC(=O)C(CO)NC(=O)C(CCCNC(=N)N)NC(=O)C(N)CSSCC(C(N)=O)NC1=O	0.878073	NC(=O)CN1CCNC(=O)CCCC(=O)N(Cc2ccccc2)CC(=O)N(Cc2ccccc2)CC(=O)NC(CCCN=C(N)N)C(=O)NC(Cc2c[nH]c3ccccc23)C1=O	0.915132			-3.80463	-0.737451	4.02703	-0.647511	-0.525606	-5.5114
	CCCC1NC(=O)C(CCCNC(=N)N)NC(=O)CN(C(=O)C(N)CCCNC(=N)N)CCNC(=O)NCCCCCCN(CC(N)=O)C(=O)C(CCC(C)C)NC(=O)C(CN)NC(=O)C(Cc2ccc(O)cc2)NC1=O	0.966528	CCC1C=C(C)CC(C)CC(OC)C2OC(O)(C(=O)C(=O)N3CCCCC3C(=O)OC(C(C)=CC3CCC(OCC(=O)Nc4ccncc4)C(OC)C3)C(C)C(O)CC1=O)C(C)CC2OC	0.830634	N=C(N)NCCCC1NC(=O)C(Cc2cnc[nH]2)NC(=O)CSCC(C(=O)O)NC(=O)C(CC(=O)O)NC(=O)CNC1=O	0.830848	CC(C)CC1NC(=O)C(CO)NC(=O)C(CC(=O)O)NC(=O)C(CO)NC(=O)C(CCCNC(=N)N)NC(=O)C(N)CSSCC(C(N)=O)NC1=O	0.875725			4.22885	-2.44966	-1.3353	2.76846	-1.78783	-3.86602
	CC1=CCOC(=O)CCC(=O)OCC2=C3CC4C(O)(COC1=O)C1CC1C4(C)C1CC4(O)C5=C(C6=C(C)C(=O)OC6(O)C(=O)C5(C)C5CC54)C31OC2=O	0.828736	CCC(C)C1NC(=O)C(C(C)=O)CC(=O)N=C(N)NCCCC(C(N)=O)NC(=O)C(Cc2ccc(O)cc2)NC(=O)C(CCC(=O)O)NC(=O)C(CCSC)NC(=O)C(C(C)O)NC(=O)C(C(C)C)NC1=O	0.823359	CCNC(=O)OC1C=CC(C)C(C(C)=CC=CC(C)CC2OC2C(C)C(O)CC)OC(=O)CC(O)CCC1(C)O	0.838374	N=C(N)NCCCC1NC(=O)C(Cc2cnc[nH]2)NC(=O)CSCC(C(=O)O)NC(=O)C(CC(=O)O)NC(=O)CNC1=O	0.778139			2.65556	-2.86389	6.8157	-2.26577	1.01041	-1.42248
	CC(=O)OC1CC(O)CC(O)CC(O)C2OC2C(C)C(C(C)C(O)C(C)C(O)C(C)C(C)OC2CCC(OC3CCC(OC(=O)C(C)C(O)C(C)=Cc4ccc5c(c4)C(=O)C=CC5=O)C(C)O3)C(C)O2)OC(=O)C=CC(C)C(O)CC(O)C=CCCC(C)C(O)C(O)C2(O)OC(C1)CC(O)C2O	0.958013	CC(C)CC1NC(=O)C(CCCC(=O)O)NC(=O)CSCC(C(N)=O)NC(=O)CCCCNC(=O)C(CC(N)=O)NC(=O)C2(CCCCC2)NC(=O)C(Cc2ccc(O)c([N+](=O)[O-])c2)NC1=O	0.827562	CC(C)CC1NC(=O)C(C)NC(=O)C(CC(=O)O)NC(=O)C(CO)NC(=O)C(CCCNC(=N)N)NC(=O)C(N)CSSCC(C(N)=O)NC1=O	0.861644	CCNC(=O)OC1C=CC(C)C(C(C)=CC=CC(C)CC2OC2C(C)C(O)CC)OC(=O)CC(O)CCC1(C)O	0.796172			-1.765	-1.29308	6.46013	-1.49792	-2.70517	-0.907145
	CCCCCCCCN1C(=O)c2cccc3c(NCCN4CCCNCCNCCCNCC4)ccc(c23)C1=O	0.878875	COc1ccc(Br)c(COc2ccc(-c3c(C4CCCCC4)c4ccc5cc4n3CC(=O)NCCCCCCNC5=O)cc2)c1	0.792716	COC1C=CC=C(C)C(=O)Nc2cc(O)c(N=CCN(C)C)c(c2O)CC(C)CC(OC)C(O)C(C)C=C(C)C1OC(=O)NCCO	0.838818	CC(C)CC1NC(=O)C(C)NC(=O)C(CC(=O)O)NC(=O)C(CO)NC(=O)C(CCCNC(=N)N)NC(=O)C(N)CSSCC(C(N)=O)NC1=O	0.854948			2.66894	-0.0959118	0.699701	-4.91709	0.616369	-2.57353
	CCC1C=C(C)CC(C)CC(OC)C2OC(O)(C(=O)C(=O)N3CCCCC3C(=O)OC(C(C)=CC3CCC(OCC(=O)Nc4ccncc4)C(OC)C3)C(C)C(O)CC1=O)C(C)CC2OC	0.942813	CCCC(NC(=O)C1Cc2cccc(c2)OCCCCCCC(=O)NC(C2CCCCC2)C(=O)N1)C(=O)C(=O)NCC(=O)NC(C(=O)NC)c1ccccc1	0.797549	COc1cc(OC)c2c(c1Cl)CC(=O)CCCCC1OC1CC(C)OC2=O	0.755949	COC1C=CC=C(C)C(=O)Nc2cc(O)c(N=CCN(C)C)c(c2O)CC(C)CC(OC)C(O)C(C)C=C(C)C1OC(=O)NCCO	0.863345			0.372977	-2.42767	-1.22494	-0.469802	-0.810908	-1.07681
	CCC(C)C1NC(=O)C(C(C)=O)CC(=O)N=C(N)NCCCC(C(N)=O)NC(=O)C(Cc2ccc(O)cc2)NC(=O)C(CCC(=O)O)NC(=O)C(CCSC)NC(=O)C(C(C)O)NC(=O)C(C(C)C)NC1=O	0.916923	CC(=S)NCCCCC1NC(=O)C(Cc2ccc3ccccc3c2)NC(=O)CCCCCCC(=O)NCCCC(C(N)=O)NC1=O	0.807095	CC(=O)NC1CSSC(C)(C)C(C(N)=O)NC(=O)C(CC(=O)O)NC(=O)CNC(=O)C(CCCNC(=N)N)N(Cc2ccccc2)C1=O	0.895927	COc1cc(OC)c2c(c1Cl)CC(=O)CCCCC1OC1CC(C)OC2=O	0.730137			0.410714	0.738802	4.56237	-3.90725	5.17619	-1.91463
	CC(C)CC1NC(=O)C(CCCC(=O)O)NC(=O)CSCC(C(N)=O)NC(=O)CCCCNC(=O)C(CC(N)=O)NC(=O)C2(CCCCC2)NC(=O)C(Cc2ccc(O)c([N+](=O)[O-])c2)NC1=O	0.917143	C1=CCc2ccc[n+](c2)CCCCCCCCC=CCc2ccc[n+](c2)CCCCCCCCC=CCc2ccc[n+](c2)CCCCCCCC1	0.798286	CC(C)CC1NC(=O)C(C(C)O)NC(=O)C(CC(N)=O)NC(=O)C(CO)NC(=O)C(CCCNC(=N)N)NC(=O)C(N)CSSCC(C(N)=O)NC1=O	0.859533	CC(=O)NC1CSSC(C)(C)C(C(N)=O)NC(=O)C(CC(=O)O)NC(=O)CNC(=O)C(CCCNC(=N)N)N(Cc2ccccc2)C1=O	0.872915			1.83147	-1.80536	3.16096	2.77396	3.18166	-6.49927
	COc1ccc(Br)c(COc2ccc(-c3c(C4CCCCC4)c4ccc5cc4n3CC(=O)NCCCCCCNC5=O)cc2)c1	0.882857	O=C(CCc1ccc2ccc3cccc4ccc1c2c34)OCC1COCCOCCOCCOCCOCCO1	0.763389	NC(N)=NCCCC1NC(=O)C2CCC(C2)NC(=O)C(CC(=O)O)NC(=O)CNC1=O	0.854719	CC(C)CC1NC(=O)C(C(C)O)NC(=O)C(CC(N)=O)NC(=O)C(CO)NC(=O)C(CCCNC(=N)N)NC(=O)C(N)CSSCC(C(N)=O)NC1=O	0.819756			6.33422	1.22941	1.48381	-6.93288	-1.63481	-3.12917
	CCCC(NC(=O)C1Cc2cccc(c2)OCCCCCCC(=O)NC(C2CCCCC2)C(=O)N1)C(=O)C(=O)NCC(=O)NC(C(=O)NC)c1ccccc1	0.91782	CCCC1NC(=O)C(CCCNC(=N)N)NC(=O)CN(C(=O)C(N)CCCNC(=N)N)CCCCCCNC(=O)NCCCN(CC(N)=O)C(=O)C(CCC(C)C)NC(=O)C(CN)NC(=O)C(Cc2ccc(O)cc2)NC1=O	0.842314	N=C(N)NCCCC(NC(=O)C(N)Cc1c[nH]c2ccccc12)C(=O)NC1CSSCC(C(=O)O)NC(=O)C2CCCN2C(=O)C(CC(=O)O)NC1=O	0.86204	NC(N)=NCCCC1NC(=O)C2CCC(C2)NC(=O)C(CC(=O)O)NC(=O)CNC1=O	0.821075			-1.90507	-3.54791	3.68784	-2.66487	-0.894959	-5.26175
	CC(=S)NCCCCC1NC(=O)C(Cc2ccc3ccccc3c2)NC(=O)CCCCCCC(=O)NCCCC(C(N)=O)NC1=O	0.932433	NC(=O)CCC1NC(=O)C=CC(=O)NNCCCCC(C(=O)O)NCCCCNC(=O)C(Cc2ccc(C(=O)c3ccccc3)cc2)NC(=O)C(CC2CCCCC2)NC1=O	0.819541	CC(C)(C)OC(=O)NC1CCCCCCCCCC(C(=O)C(N)=O)NC(=O)C2C3C(CN2C1=O)C3(C)C	0.851729	N=C(N)NCCCC(NC(=O)C(N)Cc1c[nH]c2ccccc12)C(=O)NC1CSSCC(C(=O)O)NC(=O)C2CCCN2C(=O)C(CC(=O)O)NC1=O	0.83682			-0.277015	-1.97668	4.40579	-1.73295	-2.52906	-2.97929
	C1=CCc2ccc[n+](c2)CCCCCCCCC=CCc2ccc[n+](c2)CCCCCCCCC=CCc2ccc[n+](c2)CCCCCCCC1	0.899585	CC(C)CC1NC(=O)C(Cc2ccccc2)NC(=O)CCCCCNC(=O)C(N)CSCc2cccc(c2)CSCC(C(N)=O)NC(=O)CCCCCNC(=O)C(CC(N)=O)NC(=O)C(CCCNC(=N)N)NC(=O)C2Cc3ccccc3CN2C(=O)C(CCCNC(=N)N)NC(=O)C(Cc2ccccc2)NC1=O	0.898136	CC(C)CC1NC(=O)C(C(C)O)NC(=O)C(C)NC(=O)C(CO)NC(=O)C(CCCNC(=N)N)NC(=O)C(N)CSSCC(C(N)=O)NC1=O	0.886384	CC(C)(C)OC(=O)NC1CCCCCCCCCC(C(=O)C(N)=O)NC(=O)C2C3C(CN2C1=O)C3(C)C	0.756661			-0.577973	-0.316888	4.68659	-2.1387	-2.20187	-2.95113
	O=C(CCc1ccc2ccc3cccc4ccc1c2c34)OCC1COCCOCCOCCOCCOCCO1	0.871994	CCCCC(NC(C)=O)C(=O)NC1CC(=O)NCCCCCC(C(N)=O)NC(=O)C(Cc2cc3ccccc3[nH]2)NC(=O)C2CCCN2C(=O)C2Cc3ccccc3N(C2)C(=O)C(Cc2cnc[nH]2)NC1=O	0.860665	CC1NC(=O)CCC(=O)NCCCCC(C(N)=O)NC(=O)C(Cc2c[nH]c3ccccc23)NC(=O)C(CCCNC(=N)N)NC(=O)C(Cc2ccccc2)NC1=O	0.906494	CC(C)CC1NC(=O)C(C(C)O)NC(=O)C(C)NC(=O)C(CO)NC(=O)C(CCCNC(=N)N)NC(=O)C(N)CSSCC(C(N)=O)NC1=O	0.881133			0.35095	-3.34718	2.28752	-1.22529	2.07924	-4.52536
	CCCC1NC(=O)C(CCCNC(=N)N)NC(=O)CN(C(=O)C(N)CCCNC(=N)N)CCCCCCNC(=O)NCCCN(CC(N)=O)C(=O)C(CCC(C)C)NC(=O)C(CN)NC(=O)C(Cc2ccc(O)cc2)NC1=O	0.949919	CC1=C2C3=C4C(O)(CC5(C)C36OC(=O)C3=C6CC6C(O)(COC(=O)C=CCOC(=O)CCC(=O)OC3)C3CC3C65C)C3CC3C4(C)C(O)C2(O)OC1=O	0.809457	NC(=O)C1CCCCNC(=O)C=CC(=O)N2CCCC2C(=O)NC(Cc2ccccc2)C(=O)NC(CCCN=C(N)N)C(=O)NC(Cc2c[nH]c3ccccc23)C(=O)N1	0.93556	CC1NC(=O)CCC(=O)NCCCCC(C(N)=O)NC(=O)C(Cc2c[nH]c3ccccc23)NC(=O)C(CCCNC(=N)N)NC(=O)C(Cc2ccccc2)NC1=O	0.861469			-0.94293	0.445927	4.75685	-3.61592	-1.53945	-3.5078
	NC(=O)CCC1NC(=O)C=CC(=O)NNCCCCC(C(=O)O)NCCCCNC(=O)C(Cc2ccc(C(=O)c3ccccc3)cc2)NC(=O)C(CC2CCCCC2)NC1=O	0.929455	CC1=CC(=O)OC(C(C)(C)C)CCCC(O)CCCC(O)CCCC(O)CCCC2CC(CC(O)CCCC(O)CCCC3CC(CCCCC1)OC(C)(C)O3)OC(C)(C)O2	0.788296	CCC(C)C(NC(=O)C(NC(=O)C1COCCCCCN(C(=O)C(Cc2ccccc2)NC(=O)OC(C)(C)C)C(C)C(=O)N1)C(C)C)C(=O)NC(Cc1cnc[nH]1)C(=O)OC	0.90154	NC(=O)C1CCCCNC(=O)C=CC(=O)N2CCCC2C(=O)NC(Cc2ccccc2)C(=O)NC(CCCN=C(N)N)C(=O)NC(Cc2c[nH]c3ccccc23)C(=O)N1	0.923375			0.761088	3.97093	-0.715116	-2.42983	2.18277	-1.23328
	CC(C)CC1NC(=O)C(Cc2ccccc2)NC(=O)CCCCCNC(=O)C(N)CSCc2cccc(c2)CSCC(C(N)=O)NC(=O)CCCCCNC(=O)C(CC(N)=O)NC(=O)C(CCCNC(=N)N)NC(=O)C2Cc3ccccc3CN2C(=O)C(CCCNC(=N)N)NC(=O)C(Cc2ccccc2)NC1=O	0.939375	c1ccc2c(c1)OCCOCCOCCOCCOc1ccccc1OCCOCCOCCOCCO2	0.753547	NC(=O)CN1CCCNC(=O)CCC(=O)NC(Cc2ccccc2)C(=O)NC(Cc2ccccc2)C(=O)NC(CCCN=C(N)N)C(=O)NC(Cc2c[nH]c3ccccc23)C1=O	0.937254	CCC(C)C(NC(=O)C(NC(=O)C1COCCCCCN(C(=O)C(Cc2ccccc2)NC(=O)OC(C)(C)C)C(C)C(=O)N1)C(C)C)C(=O)NC(Cc1cnc[nH]1)C(=O)OC	0.88244			1.08888	-2.92693	5.31254	-0.956462	-1.25814	0.788409
	CCCCC(NC(C)=O)C(=O)NC1CC(=O)NCCCCCC(C(N)=O)NC(=O)C(Cc2cc3ccccc3[nH]2)NC(=O)C2CCCN2C(=O)C2Cc3ccccc3N(C2)C(=O)C(Cc2cnc[nH]2)NC1=O	0.952537	COC1C=C(C)C=CC(C)C=C(C)C(=O)OC(C(C)=CC=C(C)CNC(=O)C(NC=O)OC(=O)Nc2ccccc2)C(C)C=CC=CC(OC)CCC=C(C)C=CC1	0.785144	NC(N)=NCCCC1NC(=O)C2CCC3CCCC(NC(=O)C(CC(=O)O)NC(=O)CNC1=O)C(=O)N32	0.878607	NC(=O)CN1CCCNC(=O)CCC(=O)NC(Cc2ccccc2)C(=O)NC(Cc2ccccc2)C(=O)NC(CCCN=C(N)N)C(=O)NC(Cc2c[nH]c3ccccc23)C1=O	0.902085			4.33205	-1.5929	1.01129	3.69238	-2.09873	0.75176
	CC1=C2C3=C4C(O)(CC5(C)C36OC(=O)C3=C6CC6C(O)(COC(=O)C=CCOC(=O)CCC(=O)OC3)C3CC3C65C)C3CC3C4(C)C(O)C2(O)OC1=O	0.806533	CC(C)CC1NC(=O)C(CCCC(=O)O)NC(=O)CSCC(C(N)=O)NC(=O)CCCCNC(=O)C(CC(N)=O)NC(=O)C(C)(CCC(=O)O)NC(=O)C(Cc2ccc(O)cc2)NC1=O	0.814733	COC1C=CC=C(C)C(=O)Nc2cc(O)c(NC(=O)OCc3ccc(OC(C)=O)cc3)c(c2O)C=C(C)CC(OC)C(O)C(C)C=C(C)C1OC(N)=O	0.883565	NC(N)=NCCCC1NC(=O)C2CCC3CCCC(NC(=O)C(CC(=O)O)NC(=O)CNC1=O)C(=O)N32	0.78001			4.61033	-4.87043	4.81959	-2.43644	-0.2378	-1.22192
	CC1=CC(=O)OC(C(C)(C)C)CCCC(O)CCCC(O)CCCC(O)CCCC2CC(CC(O)CCCC(O)CCCC3CC(CCCCC1)OC(C)(C)O3)OC(C)(C)O2	0.926717	CC1C=CC=CC=CC=CC=CC=CC=CC(OC2OC(C)C(O)C(NCC3(O)OCC(O)C(O)C3O)C2O)CC2OC(O)(CC(O)C(O)CCC(O)CC(O)CC(O)CC(=O)OC(C)C(C)C1O)CC(O)C2C(=O)O	0.856618	CC(C)CC1C(=O)NC(CCCNC(=N)N)C(=O)NCC(=O)NC(CC(=O)O)C(=O)NC2CCN1C2=O	0.857582	COC1C=CC=C(C)C(=O)Nc2cc(O)c(NC(=O)OCc3ccc(OC(C)=O)cc3)c(c2O)C=C(C)CC(OC)C(O)C(C)C=C(C)C1OC(N)=O	0.869085			2.20514	-3.47985	3.82315	1.63982	3.96643	0.3973
	c1ccc2c(c1)OCCOCCOCCOCCOc1ccccc1OCCOCCOCCOCCO2	0.9043	CC(C)CC1NC(=O)C(Cc2ccccc2)NC(=O)CCCCCNC(=O)C(N)CSCc2cccc(c2)CSCC(C(N)=O)NC(=O)CCCCCNC(=O)C(CC(N)=O)NC(=O)C(CCCNC(=N)N)NC(=O)C2Cc3ccccc3CN2C(=O)C(CCCNC(=N)N)NC(=O)C(Cc2ccccc2)NC1=O	0.901781	CCC(O)C(C)C1OC1CC(C)C=CC=C(C)C1OC(=O)CC(O)CCC(C)(O)C(OC(C)=O)C=CC1C	0.825212	CC(C)CC1C(=O)NC(CCCNC(=N)N)C(=O)NCC(=O)NC(CC(=O)O)C(=O)NC2CCN1C2=O	0.849546			3.29843	-3.20167	-1.77983	-2.27901	-0.814452	-3.92125
	COC1C=C(C)C=CC(C)C=C(C)C(=O)OC(C(C)=CC=C(C)CNC(=O)C(NC=O)OC(=O)Nc2ccccc2)C(C)C=CC=CC(OC)CCC=C(C)C=CC1	0.890916	COC1CC(CC(C)C2CC(=O)C(C)C=C(C)C(O)C(OC)C(=O)C(C)CC(C)C=CC=CC=C(C)C(N(O)C(=O)OC(C)C)CC3CCC(C)C(O)(O3)C(=O)C(=O)N3CCCCC3C(=O)O2)CCC1O	0.8411	CSCCC1NC(=O)C(CCCNC(=N)N)NC(=O)C(N)CSSCC(C(N)=O)NC(=O)C(CC(C)C)NC(=O)C(C(C)O)NC(=O)C(CC(=O)O)NC1=O	0.817886	CCC(O)C(C)C1OC1CC(C)C=CC=C(C)C1OC(=O)CC(O)CCC(C)(O)C(OC(C)=O)C=CC1C	0.792302			0.519034	-1.10043	0.497046	4.3832	0.97445	-5.18571
	COc1ccc(S(=O)(=O)N(CC(C)C)CC(O)C(Cc2ccccc2)NC(=O)OC2COCCOCOCCOC2)cc1	0.854269	COC1C=CC=CC=CC=CC=CC(=O)NC(C(O)C(=O)O)C(=O)OC(C(NC(=O)CC(C)CCC(C)C(O)C(C)=CC(C)C(O)C(NC(=O)C=CC(C)(C)C(=O)C(C)C(O)C(C)C)C(O)C(C)C)C(C)O)CC(O)CC=CC(O)C(C)C=C(C)C(O)C(C)C(O)CC2CC(C)C(OC)C1O2	0.875297	CN1C(=O)C(Cc2ccc3ccccc3c2)NC(=O)CNC(=O)C(Cc2ccc(O)cc2)NC(=O)C(CCCN=C(N)N)NC(=O)C1CCCN=C(N)N	0.922043	CSCCC1NC(=O)C(CCCNC(=N)N)NC(=O)C(N)CSSCC(C(N)=O)NC(=O)C(CC(C)C)NC(=O)C(C(C)O)NC(=O)C(CC(=O)O)NC1=O	0.790456			-0.260789	-0.922693	5.12848	-3.33685	1.47586	-1.50919
	CC(C)CC1NC(=O)C(CCCC(=O)O)NC(=O)CSCC(C(N)=O)NC(=O)CCCCNC(=O)C(CC(N)=O)NC(=O)C(C)(CCC(=O)O)NC(=O)C(Cc2ccc(O)cc2)NC1=O	0.924566	CCCC1CCCCCCCCCC(=O)OC2C(OC(C)C(OC(=O)C(C)C(C)O)C2O)OC2C(OCC3OC(OC4C(O1)OC(C)C(O)C4O)C(OC1OC(C)C(OC(C)=O)C(O)C1O)C(O)C3O)OC(C)C(O)C2O	0.845291	CC(=O)NC1CSSc2ccccc2NC(=O)C(CC(=O)O)NC(=O)CNC(=O)C(CCCNC(=N)N)NC1=O	0.886257	CN1C(=O)C(Cc2ccc3ccccc3c2)NC(=O)CNC(=O)C(Cc2ccc(O)cc2)NC(=O)C(CCCN=C(N)N)NC(=O)C1CCCN=C(N)N	0.897558			-0.0789206	-1.53314	4.63566	-2.02709	2.7986	-0.704973
	CC1C=CC=CC=CC=CC=CC=CC=CC(OC2OC(C)C(O)C(NCC3(O)OCC(O)C(O)C3O)C2O)CC2OC(O)(CC(O)C(O)CCC(O)CC(O)CC(O)CC(=O)OC(C)C(C)C1O)CC(O)C2C(=O)O	0.953759	c1ccc2c(c1)OCCOCCOCCOCCOCCOc1ccccc1OCCOCCOCCO2	0.75915	COC1C=CC=C(C)C(=O)Nc2cc(O)c(N=CCN(C)C)c(c2O)CC(C)CC(OC)C(O)C(C)C=C(C)C1OC(=O)N(C)N	0.912731	CC(=O)NC1CSSc2ccccc2NC(=O)C(CC(=O)O)NC(=O)CNC(=O)C(CCCNC(=N)N)NC1=O	0.798086			-1.1658	-3.52599	1.43562	2.25381	4.90111	-0.519273
	CC(C)CC1NC(=O)C(Cc2ccccc2)NC(=O)CCCCCNC(=O)C(N)CSCc2cccc(c2)CSCC(C(N)=O)NC(=O)CCCCCNC(=O)C(CC(N)=O)NC(=O)C(CCCNC(=N)N)NC(=O)C2Cc3ccccc3CN2C(=O)C(CCCNC(=N)N)NC(=O)C(Cc2ccccc2)NC1=O	0.947182	CCCCC(NC(C)=O)C(=O)NC1CC(=O)NCCCCC(C(N)=O)NC(=O)C(Cc2c[nH]c3ccccc23)NC(=O)C(CCCNC(=N)N)NC(=O)C(Cc2ccccc2)NC(=O)C2CCCN2C(=O)C(Cc2c[nH]c3ccccc23)NC1=O	0.878669	COC1C=CC=C(C)C(=O)Nc2cc(O)c(NC(=O)c3ccc(F)cc3)c(c2O)C=C(C)CC(OC)C(O)C(C)C=C(C)C1OC(N)=O	0.893598	COC1C=CC=C(C)C(=O)Nc2cc(O)c(N=CCN(C)C)c(c2O)CC(C)CC(OC)C(O)C(C)C=C(C)C1OC(=O)N(C)N	0.891042			2.0011	-3.08877	1.95857	-1.30765	-0.450476	-2.13924
	COC1CC(CC(C)C2CC(=O)C(C)C=C(C)C(O)C(OC)C(=O)C(C)CC(C)C=CC=CC=C(C)C(N(O)C(=O)OC(C)C)CC3CCC(C)C(O)(O3)C(=O)C(=O)N3CCCCC3C(=O)O2)CCC1O	0.917449	CC1=CC(=O)OC(C(C)(C)C)CCCC(O)CCCC(O)CCCC(O)CCCC(O)CC(O)CC(O)CCCC(O)CCCC(O)CC(O)CCCCC1	0.828308	N=C(N)NCCCC(N)C(=O)NC1CSSCC(C(=O)O)NC(=O)C2CCCN2C(=O)C(CC(=O)O)NC1=O	0.863069	COC1C=CC=C(C)C(=O)Nc2cc(O)c(NC(=O)c3ccc(F)cc3)c(c2O)C=C(C)CC(OC)C(O)C(C)C=C(C)C1OC(N)=O	0.756683			0.295992	-1.55463	1.42942	4.68774	2.21939	-3.68233
	COC1C=CC=CC=CC=CC=CC(=O)NC(C(O)C(=O)O)C(=O)OC(C(NC(=O)CC(C)CCC(C)C(O)C(C)=CC(C)C(O)C(NC(=O)C=CC(C)(C)C(=O)C(C)C(O)C(C)C)C(O)C(C)C)C(C)O)CC(O)CC=CC(O)C(C)C=C(C)C(O)C(C)C(O)CC2CC(C)C(OC)C1O2	0.919432	CNC(Cc1ccc(O)cc1)C(=O)NC1CCCCNC(=O)CC(C(N)=O)NC(=O)CNC(=O)C(Cc2ccccc2)N(C)C(=O)C(Cc2ccccc2)N(C)C(=O)CNC1=O	0.827383	CC(Oc1ccccc1)C1NC(=O)C(CCCCN)NC(=O)C(Cc2c[nH]c3ccccc23)NC(=O)C(Cc2ccccc2)NCCCCCCNC1=O	0.923297	N=C(N)NCCCC(N)C(=O)NC1CSSCC(C(=O)O)NC(=O)C2CCCN2C(=O)C(CC(=O)O)NC1=O	0.834754			-3.05089	0.372896	3.78765	-4.85219	-1.65828	-4.0857
	CCCC1CCCCCCCCCC(=O)OC2C(OC(C)C(OC(=O)C(C)C(C)O)C2O)OC2C(OCC3OC(OC4C(O1)OC(C)C(O)C4O)C(OC1OC(C)C(OC(C)=O)C(O)C1O)C(O)C3O)OC(C)C(O)C2O	0.889726	CCC(C)C(NC(=O)C1Cc2ccc(O)c(c2)CC=CCOCC(NC(=O)C(N)CCCCN)C(=O)N2CCCC2C(=O)N1)C(=O)NC(CC(C)C)C(=O)O	0.777614	CC1NC(=O)CCC(=O)NCCCCC(C(N)=O)NC(=O)C(Cc2c[nH]c3ccccc23)NC(=O)C(CCCNC(=N)N)NC(=O)C(Cc2ccccc2)NC1=O	0.910127	CC(Oc1ccccc1)C1NC(=O)C(CCCCN)NC(=O)C(Cc2c[nH]c3ccccc23)NC(=O)C(Cc2ccccc2)NCCCCCCNC1=O	0.911547			-0.212441	-5.03629	6.69601	-2.56325	0.843041	-0.441176
	c1ccc2c(c1)OCCOCCOCCOCCOCCOc1ccccc1OCCOCCOCCO2	0.925981	CC1C=CC=CCCC=CC=CC=CC=CC(OC2OC(C)C(O)C(N)C2O)CC2OC(CC(O)C(O)CCC(O)CC(O)CC(O)CC(=O)OC(C)C(C)C1O)CC(O)C2C(=O)O	0.836122	COC1C=CC=C(C)C(=O)Nc2cc(O)c(NC(=O)OCc3ccc(OC(C)=O)cc3)c(c2O)C=C(C)CC(OC)C(O)C(C)C=C(C)C1OC(N)=O	0.846571	CC1NC(=O)CCC(=O)NCCCCC(C(N)=O)NC(=O)C(Cc2c[nH]c3ccccc23)NC(=O)C(CCCNC(=N)N)NC(=O)C(Cc2ccccc2)NC1=O	0.847723			2.65125	-0.989464	2.65904	-4.33518	-1.3684	3.30771
	CCCCC(NC(C)=O)C(=O)NC1CC(=O)NCCCCC(C(N)=O)NC(=O)C(Cc2c[nH]c3ccccc23)NC(=O)C(CCCNC(=N)N)NC(=O)C(Cc2ccccc2)NC(=O)C2CCCN2C(=O)C(Cc2c[nH]c3ccccc23)NC1=O	0.918123	NC(=O)CCC1NC(=O)C=CC(=O)NNCCCCC(C(N)=O)NCCCCNC(=O)C(Cc2ccc(C(=O)c3ccccc3)cc2)NC(=O)C(CC2CCCCC2)NC1=O	0.842117	CC(C)C1NC(=O)Cc2csc(n2)NC(=O)C(CC(=O)O)NC(=O)CNC(=O)C(CCCNC(=N)N)N(C)C1=O	0.802387	COC1C=CC=C(C)C(=O)Nc2cc(O)c(NC(=O)OCc3ccc(OC(C)=O)cc3)c(c2O)C=C(C)CC(OC)C(O)C(C)C=C(C)C1OC(N)=O	0.873369			-3.19142	-2.69413	0.628532	0.849798	0.203096	0.454422
	CC1=CC(=O)OC(C(C)(C)C)CCCC(O)CCCC(O)CCCC(O)CCCC(O)CC(O)CC(O)CCCC(O)CCCC(O)CC(O)CCCCC1	0.923165	COC(=O)C(C)NC(=O)C1C(O)CC2(O)CC(O)C(O)CCC(O)CC(O)CC(O)CC(=O)OC(C)C(C)C(O)C(C)C=CC=CC=CC=CC=CC=CC=CC(OC3OC(C)C(O)C(N)C3O)CC1O2	0.853423	NC(=O)C1CCCCNC(=O)c2nccnc2C(=O)NC(Cc2ccccc2)C(=O)NC(CCCN=C(N)N)C(=O)NC(Cc2c[nH]c3ccccc23)C(=O)N1	0.915371	CC(C)C1NC(=O)Cc2csc(n2)NC(=O)C(CC(=O)O)NC(=O)CNC(=O)C(CCCNC(=N)N)N(C)C1=O	0.751385			5.81018	-0.362653	2.17132	-0.47062	-2.25522	-3.7421
	CNC(Cc1ccc(O)cc1)C(=O)NC1CCCCNC(=O)CC(C(N)=O)NC(=O)CNC(=O)C(Cc2ccccc2)N(C)C(=O)C(Cc2ccccc2)N(C)C(=O)CNC1=O	0.933709	COc1cc(C=CC(=O)OCC2COC(=O)CCCCCCCCCCCCCCCCCCCCCCCCCCCCO2)ccc1O	0.793571	C=CC=Nc1c(O)cc2c(O)c1CC(C)CC(OC)C(O)C(C)C=C(C)C(OC(N)=O)C(OC)C=CC=C(C)C(=O)N2	0.884711	NC(=O)C1CCCCNC(=O)c2nccnc2C(=O)NC(Cc2ccccc2)C(=O)NC(CCCN=C(N)N)C(=O)NC(Cc2c[nH]c3ccccc23)C(=O)N1	0.832768			0.323929	-0.135656	5.07993	-3.41529	3.09246	-2.09575
	CCC(C)C(NC(=O)C1Cc2ccc(O)c(c2)CC=CCOCC(NC(=O)C(N)CCCCN)C(=O)N2CCCC2C(=O)N1)C(=O)NC(CC(C)C)C(=O)O	0.89567	CSCCC(NC(=O)C(C)NC(=O)C(CCCNC(=N)N)NC(=O)C(C)N)C(=O)NC1CCCCNC(=O)CCC(C(N)=O)NC(=O)C(CCCCN)NC(=O)C(CCCNC(=N)N)NC(=O)C(C)NC(=O)C(C(C)O)NC1=O	0.881452	NC(=O)CN1CCNC(=O)CCCC(=O)N(Cc2ccccc2)CC(=O)NC(Cc2ccccc2)C(=O)NC(CCCN=C(N)N)C(=O)NC(Cc2c[nH]c3ccccc23)C1=O	0.903727	C=CC=Nc1c(O)cc2c(O)c1CC(C)CC(OC)C(O)C(C)C=C(C)C(OC(N)=O)C(OC)C=CC=C(C)C(=O)N2	0.909315			-0.228797	-3.85032	2.57885	-6.61445	1.98508	-1.75811
	CC1C=CC=CCCC=CC=CC=CC=CC(OC2OC(C)C(O)C(N)C2O)CC2OC(CC(O)C(O)CCC(O)CC(O)CC(O)CC(=O)OC(C)C(C)C1O)CC(O)C2C(=O)O	0.942621	CN=C(N)NCCCC=CCCCC(C)CC(C)C1OC(=O)C(C)C(O)C=CC(C)C(O)CC(O)C(C)C(O)CCC(C)C(O)CC2(O)OC(CC(OC(=O)CC(=O)O)CC(O)CC(O)C(C)C(O)C=CC=CC1C)CC(O)C2O	0.851277	COC1C=CC=C(C)C(=O)Nc2cc(O)c(N=CCN(C)C)c(c2O)CC(C)CC(OC)C(O)C(C)C=C(C)C1OC(=O)c1cnc[nH]1	0.87855	NC(=O)CN1CCNC(=O)CCCC(=O)N(Cc2ccccc2)CC(=O)NC(Cc2ccccc2)C(=O)NC(CCCN=C(N)N)C(=O)NC(Cc2c[nH]c3ccccc23)C1=O	0.874059			3.03512	-0.608282	5.44832	-2.69733	-2.44712	-3.52833
	NC(=O)CCC1NC(=O)C=CC(=O)NNCCCCC(C(N)=O)NCCCCNC(=O)C(Cc2ccc(C(=O)c3ccccc3)cc2)NC(=O)C(CC2CCCCC2)NC1=O	0.869428	CCCCCC1CCCCCCCCCC(=O)OC2C(OC3OC(C)C(OC(=O)C(C)CC)C(O)C3O)C(C)OC(OC3C(OC(CO)C(O)C3O)OC3C(O1)OC(C)C(O)C3O)C2OC(=O)CCC	0.81722	NC(=O)C1CCCCNC(=O)C=CC(=O)N2CCCC2C(=O)NC(Cc2ccccc2)C(=O)NC(CCCN=C(N)N)C(=O)NC(Cc2c[nH]c3ccccc23)C(=O)N1	0.941575	COC1C=CC=C(C)C(=O)Nc2cc(O)c(N=CCN(C)C)c(c2O)CC(C)CC(OC)C(O)C(C)C=C(C)C1OC(=O)c1cnc[nH]1	0.820259			4.43438	-4.3092	0.513746	-0.797335	-2.55572	-1.10244
	O=C(NNC(=O)c1cc(C23CC4CC(CC(C4)C2)C3)c2ccccc2n1)NC1CCCCCCCCCCC1	0.839814	COc1cc(C=CC(=O)OCC2COC(=O)CCCCCCCCCCCCCCCCCCCCCCCCCCO2)ccc1O	0.781517	CSCCC1NC(=O)CSCC(C(=O)O)NC(=O)C(CC(=O)O)NC(=O)CNC(=O)C(CCCNC(=N)N)NC1=O	0.913778	NC(=O)C1CCCCNC(=O)C=CC(=O)N2CCCC2C(=O)NC(Cc2ccccc2)C(=O)NC(CCCN=C(N)N)C(=O)NC(Cc2c[nH]c3ccccc23)C(=O)N1	0.927205			-0.0965423	-1.49262	3.29554	1.5759	-0.652906	-3.27062
	COC(=O)C(C)NC(=O)C1C(O)CC2(O)CC(O)C(O)CCC(O)CC(O)CC(O)CC(=O)OC(C)C(C)C(O)C(C)C=CC=CC=CC=CC=CC=CC=CC(OC3OC(C)C(O)C(N)C3O)CC1O2	0.933077	CC1=CC(OC(=O)CNC(=O)CNC(=O)OC(C)(C)C)C(=O)C=CC=Cc2csc(n2)C(C)N2C(=O)CC(C(C)(O)C(=O)SCc3oc(=O)oc3C)(CC1)[S+]2[O-]	0.774888	NC(=O)C1CCCCNC(=O)c2nccnc2C(=O)NC(Cc2ccc3ccccc3c2)C(=O)NC(CCCN=C(N)N)C(=O)NC(Cc2c[nH]c3ccccc23)C(=O)N1	0.932208	CSCCC1NC(=O)CSCC(C(=O)O)NC(=O)C(CC(=O)O)NC(=O)CNC(=O)C(CCCNC(=N)N)NC1=O	0.804836			-0.679947	-5.86987	1.14347	-1.86433	-1.62553	-0.328268
	COc1cc(C=CC(=O)OCC2COC(=O)CCCCCCCCCCCCCCCCCCCCCCCCCCCCO2)ccc1O	0.889454	O=Cc1ccccc1OP12=NP(Oc3ccccc3C=O)(=NP(Oc3ccccc3C=O)(Oc3ccccc3C=O)=N1)OCCOCCOCCOCCO2	0.822775	CC(C)CC1NC(=O)C(C(C)O)NC(=O)C(CC(N)=O)NC(=O)C(CO)NC(=O)C(CCCNC(=N)N)NC(=O)C(N)CSSCC(C(=O)O)NC1=O	0.856946	NC(=O)C1CCCCNC(=O)c2nccnc2C(=O)NC(Cc2ccc3ccccc3c2)C(=O)NC(CCCN=C(N)N)C(=O)NC(Cc2c[nH]c3ccccc23)C(=O)N1	0.907579			2.2533	2.04823	2.20019	-4.29799	4.09505	0.974669
	CSCCC(NC(=O)C(C)NC(=O)C(CCCNC(=N)N)NC(=O)C(C)N)C(=O)NC1CCCCNC(=O)CCC(C(N)=O)NC(=O)C(CCCCN)NC(=O)C(CCCNC(=N)N)NC(=O)C(C)NC(=O)C(C(C)O)NC1=O	0.94844	O=C1NCCCCC(C(=O)NCC(=O)N2CCOCC2)NC(=O)C(Cc2ccc(-c3c(F)cccc3F)cc2)C(C(=O)NO)CCCO1	0.822967	COC1CC(C)Cc2c(O)c(cc(O)c2N=CCN(C)C)NC(=O)C(C)=CC=CC(OC)C(OC(N)=O)C(C)=CC(C)C1=O	0.881213	CC(C)CC1NC(=O)C(C(C)O)NC(=O)C(CC(N)=O)NC(=O)C(CO)NC(=O)C(CCCNC(=N)N)NC(=O)C(N)CSSCC(C(=O)O)NC1=O	0.886927			3.19977	0.871857	0.662763	3.4895	3.29798	-2.60657
	CN=C(N)NCCCC=CCCCC(C)CC(C)C1OC(=O)C(C)C(O)C=CC(C)C(O)CC(O)C(C)C(O)CCC(C)C(O)CC2(O)OC(CC(OC(=O)CC(=O)O)CC(O)CC(O)C(C)C(O)C=CC=CC1C)CC(O)C2O	0.947101	CC1C=CC=CC=CC=CC=CC=CC=CC(OC2OC(C)C(O)C(NC(=O)CCOCCOCCOCCOCCOCCOCCOCCOCCN)C2O)CC2OC(O)(CC(O)CC(O)C(O)CCC(O)CC(O)CC(=O)OC(C)C(C)C1O)CC(O)C2C(=O)O	0.881423	NC(=O)CC1NC(=O)C2(CCCCC2)NC(=O)C(Cc2ccc(OP(=O)(O)O)cc2)NC(=O)CS(=O)CC(C(N)=O)NC(=O)C(Cc2ccc(O)cc2)NC1=O	0.905441	COC1CC(C)Cc2c(O)c(cc(O)c2N=CCN(C)C)NC(=O)C(C)=CC=CC(OC)C(OC(N)=O)C(C)=CC(C)C1=O	0.887596			-0.528055	-0.587296	5.54358	-4.29385	-2.72737	-4.06983
	CCCCCC1CCCCCCCCCC(=O)OC2C(OC3OC(C)C(OC(=O)C(C)CC)C(O)C3O)C(C)OC(OC3C(OC(CO)C(O)C3O)OC3C(O1)OC(C)C(O)C3O)C2OC(=O)CCC	0.926019	CC(=O)NC(CCC(N)=O)C(=O)NCC(=O)NC1(C)CCCCCCCCCCCCC(C)(C(=O)NC(CC(C)C)C(=O)NC(CC(=O)O)C(=O)NC(CC(C)C)C(=O)NC(C)C(=O)NC(CO)C(N)=O)NC(=O)C(CC(=O)O)NC(=O)C(CC(C)C)NC1=O	0.88653	N=C(N)NCCCC1NC(=O)C(Cc2ccc3ccccc3c2)NC(=O)C(N)CC(=O)NCCCCC(C(N)=O)NC(=O)C(Cc2c[nH]c3ccccc23)NC1=O	0.884926	NC(=O)CC1NC(=O)C2(CCCCC2)NC(=O)C(Cc2ccc(OP(=O)(O)O)cc2)NC(=O)CS(=O)CC(C(N)=O)NC(=O)C(Cc2ccc(O)cc2)NC1=O	0.884052			3.53447	3.46697	4.61328	-1.60623	-1.06306	-2.68737
	COc1cc(C=CC(=O)OCC2COC(=O)CCCCCCCCCCCCCCCCCCCCCCCCCCO2)ccc1O	0.929389	COc1cc(CC2NC(=O)C(CC(C)C)NC(=O)C(CCCC(=O)O)NC(=O)C[S+]([O-])CC(C(N)=O)NC(=O)CCCCNC(=O)C(CC(N)=O)NC(=O)C3(CCCCC3)NC2=O)ccc1O	0.836854	CC(=O)NC1CSSC(C)(C)C(C(N)=O)NC(=O)C(CC(=O)O)NC(=O)CNC(=O)C(CCCNC(=N)N)NC(=O)CN(C)C1=O	0.873997	N=C(N)NCCCC1NC(=O)C(Cc2ccc3ccccc3c2)NC(=O)C(N)CC(=O)NCCCCC(C(N)=O)NC(=O)C(Cc2c[nH]c3ccccc23)NC1=O	0.840857			3.029	-4.22066	3.31854	-3.06091	2.31399	-2.59575
	CC1=CC(OC(=O)CNC(=O)CNC(=O)OC(C)(C)C)C(=O)C=CC=Cc2csc(n2)C(C)N2C(=O)CC(C(C)(O)C(=O)SCc3oc(=O)oc3C)(CC1)[S+]2[O-]	0.91186	COc1cc(C=CC(=O)OCC2COC(=O)CCCCCCCCCCCCCCCCCCCCO2)ccc1O	0.762004	CC(C)CC1NC(=O)C(Cc2ccccc2)N(C)C(=O)C(CC(=O)O)NC(=O)CNC(=O)C(CCCN=C(N)N)NC(=O)CNC1=O	0.904801	CC(=O)NC1CSSC(C)(C)C(C(N)=O)NC(=O)C(CC(=O)O)NC(=O)CNC(=O)C(CCCNC(=N)N)NC(=O)CN(C)C1=O	0.880375			2.4412	0.478131	5.4107	-1.6524	1.45442	-4.1625
	O=Cc1ccccc1OP12=NP(Oc3ccccc3C=O)(=NP(Oc3ccccc3C=O)(Oc3ccccc3C=O)=N1)OCCOCCOCCOCCO2	0.886969	CCC(C)C(N)C1=NC(C(=O)NC(CC(C)C)C(=O)NC(CCC(=O)O)C(=O)NC(C(=O)NC2CCCCNC(=O)C(CC(N)=O)NC(=O)C(CC(=O)O)NC(=O)C(Cc3c[nH]cn3)NC(=O)C(Cc3ccccc3)NC(=O)C(C(C)CC)NC(=O)C(CCCN)NC2=O)C(C)CC)CS1	0.882042	CC1NC(=O)C(Cc2cnc[nH]2)NC(=O)CCC(=O)NCCCCC(C(N)=O)NC(=O)C(Cc2c[nH]c3ccccc23)NC(=O)C(CCCNC(=N)N)NC1=O	0.916689	CC(C)CC1NC(=O)C(Cc2ccccc2)N(C)C(=O)C(CC(=O)O)NC(=O)CNC(=O)C(CCCN=C(N)N)NC(=O)CNC1=O	0.866007			2.64845	2.67962	0.690763	-2.11769	1.89583	-5.92087
	O=C1NCCCCC(C(=O)NCC(=O)N2CCOCC2)NC(=O)C(Cc2ccc(-c3c(F)cccc3F)cc2)C(C(=O)NO)CCCO1	0.904662	CC1=CC(=O)OC(C(C)(C)C)CCCC(O)CCCC(O)CCCC(O)CCCC(O)CC(O)CC(O)CCCC(O)CCCC2CC(CCCCC1)OC(C)(C)O2	0.831231	CC(C)CC1C(=O)NCC(=O)N(C)C(CCCN=C(N)N)C(=O)NCC(=O)NC(CC(=O)O)C(=O)N(C)C(Cc2ccccc2)C(=O)N1C	0.892611	CC1NC(=O)C(Cc2cnc[nH]2)NC(=O)CCC(=O)NCCCCC(C(N)=O)NC(=O)C(Cc2c[nH]c3ccccc23)NC(=O)C(CCCNC(=N)N)NC1=O	0.884534			3.43391	-3.01281	4.17225	-1.81497	-1.69923	2.95677
	CC1C=CC=CC=CC=CC=CC=CC=CC(OC2OC(C)C(O)C(NC(=O)CCOCCOCCOCCOCCOCCOCCOCCOCCN)C2O)CC2OC(O)(CC(O)CC(O)C(O)CCC(O)CC(O)CC(=O)OC(C)C(C)C1O)CC(O)C2C(=O)O	0.942262	CC1=CC(=O)OC(C(C)(C)C)CCCC(O)CCCC(O)CCCC(O)CCCC(O)CC(O)CC(O)CCCC(O)CCCC2CC(CCCCC1)OC(C)(C)O2	0.797919	NC(=O)C1CCCCNCCCC(=O)N2CCCC2C(=O)NC(Cc2ccccc2)C(=O)NC(CCCN=C(N)N)C(=O)NC(Cc2c[nH]c3ccccc23)C(=O)N1	0.887258	CC(C)CC1C(=O)NCC(=O)N(C)C(CCCN=C(N)N)C(=O)NCC(=O)NC(CC(=O)O)C(=O)N(C)C(Cc2ccccc2)C(=O)N1C	0.850752			0.340789	-2.3196	2.59636	-3.41123	0.996885	-0.844687
	CC(=O)NC(CCC(N)=O)C(=O)NCC(=O)NC1(C)CCCCCCCCCCCCC(C)(C(=O)NC(CC(C)C)C(=O)NC(CC(=O)O)C(=O)NC(CC(C)C)C(=O)NC(C)C(=O)NC(CO)C(N)=O)NC(=O)C(CC(=O)O)NC(=O)C(CC(C)C)NC1=O	0.871157	CC1CCCCCCCCCCCCC(=O)N(Cc2ccc(OCc3ccc(Cl)c(Cl)c3)cc2)C(c2c(C(=O)O)[nH]c3cc(Cl)ccc23)C(=O)N1	0.804489	CCOC(=O)Nc1c(O)cc2c(O)c1C=C(C)CC(OC)C(O)C(C)C=C(C)C(OC(N)=O)C(OC)C=CC=C(C)C(=O)N2	0.850081	NC(=O)C1CCCCNCCCC(=O)N2CCCC2C(=O)NC(Cc2ccccc2)C(=O)NC(CCCN=C(N)N)C(=O)NC(Cc2c[nH]c3ccccc23)C(=O)N1	0.906195			2.38387	-3.43178	5.30752	-1.72029	-1.93656	-2.266
	COc1cc(CC2NC(=O)C(CC(C)C)NC(=O)C(CCCC(=O)O)NC(=O)C[S+]([O-])CC(C(N)=O)NC(=O)CCCCNC(=O)C(CC(N)=O)NC(=O)C3(CCCCC3)NC2=O)ccc1O	0.930964	CC(C)CC1NC(=O)C(CCCC(=O)O)NC(=O)C[S+]([O-])CC(C(N)=O)NC(=O)CCCCNC(=O)C(CC(N)=O)NC(=O)C(C)(CCC(=O)O)NC(=O)C(Cc2ccc(O)c(N)c2)NC1=O	0.811415	COC1C=CC=C(C)C(=O)Nc2cc(O)c(N=CCc3cnc[nH]3)c(c2O)CC(C)CC(OC)C(OC)C(C)C=C(C)C1OC(N)=O	0.884916	CCOC(=O)Nc1c(O)cc2c(O)c1C=C(C)CC(OC)C(O)C(C)C=C(C)C(OC(N)=O)C(OC)C=CC=C(C)C(=O)N2	0.874745			-2.65273	-4.32596	6.01893	-3.98484	2.081	-0.615329
	COc1cc(C=CC(=O)OCC2COC(=O)CCCCCCCCCCCCCCCCCCCCO2)ccc1O	0.891971	CCCC1OC(=O)CCCCCCCCCCCCCCC=CCC(O)C(O)C(O)C(O)C(O)CNC1=O	0.743049	CC1CC=CCCCCC(=O)Cc2c(Cl)c(O)cc(O)c2C(=O)O1	0.788571	COC1C=CC=C(C)C(=O)Nc2cc(O)c(N=CCc3cnc[nH]3)c(c2O)CC(C)CC(OC)C(OC)C(C)C=C(C)C1OC(N)=O	0.907395			-0.107674	-2.80351	2.82452	-0.0498466	0.464631	-3.12417
	CCC(C)C(N)C1=NC(C(=O)NC(CC(C)C)C(=O)NC(CCC(=O)O)C(=O)NC(C(=O)NC2CCCCNC(=O)C(CC(N)=O)NC(=O)C(CC(=O)O)NC(=O)C(Cc3c[nH]cn3)NC(=O)C(Cc3ccccc3)NC(=O)C(C(C)CC)NC(=O)C(CCCN)NC2=O)C(C)CC)CS1	0.914184	O=C(O)c1[nH]c2cc(Cl)ccc2c1C1C(=O)NCCCCCCCCCCCCCCCCCCCC(=O)N1Cc1ccc(OCc2ccc(Cl)c(Cl)c2)cc1	0.83779	CC1CC=CCCCCCCCCOC(=O)N1CC(O)C(Cc1ccccc1)NC(=O)OC1COC2OCCC12	0.868327	CC1CC=CCCCCC(=O)Cc2c(Cl)c(O)cc(O)c2C(=O)O1	0.748797			3.5691	-1.15121	1.5521	2.16986	2.00235	-1.05808
	CC1=CC(=O)OC(C(C)(C)C)CCCC(O)CCCC(O)CCCC(O)CCCC(O)CC(O)CC(O)CCCC(O)CCCC2CC(CCCCC1)OC(C)(C)O2	0.910895	CC1NC(=O)C(C(C)C)NC(=O)C(N)CSSCC(C(=O)O)NC(=O)C(C(C)O)NC(=O)C(Cc2c[nH]c3ccccc23)NC(=O)CCCCCCCNC(=O)C(Cc2ccc(O)cc2)NC1=O	0.807822	CC(C)CC1NC(=O)C(C(C)O)NC(=O)C(CC(=O)O)NC(=O)C(C(C)O)NC(=O)C(CCCNC(=N)N)NC(=O)C(N)CSSCC(C(N)=O)NC1=O	0.803908	CC1CC=CCCCCCCCCOC(=O)N1CC(O)C(Cc1ccccc1)NC(=O)OC1COC2OCCC12	0.816681			-0.155297	2.36045	-0.4114	-0.168589	3.31556	0.201834
	CC1=CC(=O)OC(C(C)(C)C)CCCC(O)CCCC(O)CCCC(O)CCCC(O)CC(O)CC(O)CCCC(O)CCCC2CC(CCCCC1)OC(C)(C)O2	0.899516	CCCCCCCCCCCC(=O)OC1C(OC2C(C)OC3OC4C(OC(CCCCC)CCCCCCCCCCC(=O)OC3C2O)OC(C)C(O)C4O)OC(C)C(OC2OC(C)C(OC(=O)C(C)CC)C(OC(=O)C=Cc3ccccc3)C2O)C1OC1OC(C)C(O)C(O)C1O	0.90358	N=C(N)NCCCC1NC(=O)C(Cc2ccc3ccccc3c2)NC(=O)CCC(=O)NCCCCC(C(=O)NN)NC(=O)C(Cc2c[nH]c3ccccc23)NC1=O	0.898285	CC(C)CC1NC(=O)C(C(C)O)NC(=O)C(CC(=O)O)NC(=O)C(C(C)O)NC(=O)C(CCCNC(=N)N)NC(=O)C(N)CSSCC(C(N)=O)NC1=O	0.773128			-0.133546	-1.9765	1.38716	0.949125	-1.99514	-4.39947
	CC1CCCCCCCCCCCCC(=O)N(Cc2ccc(OCc3ccc(Cl)c(Cl)c3)cc2)C(c2c(C(=O)O)[nH]c3cc(Cl)ccc23)C(=O)N1	0.930817	N=C(N)NCCCC1NC(=O)C2(CCC2)NC(=O)C2CCCN2C(=O)C(Cc2cccc(-c3ccccc3)c2)NC(=O)C(N)CCCCCCCCNC(=O)C2CCCN2C1=O	0.836115	CC(=O)NC1CSSC(C)(C)C(C(N)=O)NC(=O)C(CC(=O)O)NC(=O)CNC(=O)C(CCCNC(=N)N)NC(=O)CNC1=O	0.911909	N=C(N)NCCCC1NC(=O)C(Cc2ccc3ccccc3c2)NC(=O)CCC(=O)NCCCCC(C(=O)NN)NC(=O)C(Cc2c[nH]c3ccccc23)NC1=O	0.828972			1.89139	-2.64733	2.8746	-3.5232	-0.158827	-3.85025
	CC(C)CC1NC(=O)C(CCCC(=O)O)NC(=O)C[S+]([O-])CC(C(N)=O)NC(=O)CCCCNC(=O)C(CC(N)=O)NC(=O)C(C)(CCC(=O)O)NC(=O)C(Cc2ccc(O)c(N)c2)NC1=O	0.919874	CC(C)CC1NC(=O)C(Cc2ccccc2)NC(=O)CCCCCNC(=O)C(N)CSCc2cccc(c2)CSCC(C(N)=O)NC(=O)CCCCCNC(=O)C(CC(N)=O)NC(=O)C(CCCNC(=N)N)NC(=O)C2Cc3ccccc3CN2C(=O)C(CCCNC(=N)N)NC(=O)C(Cc2ccccc2)NC1=O	0.890877	CCC(C)C1NC(=O)C(CCCNC(=N)N)NC(=O)C(N)CSSCC(C(N)=O)NC(=O)C(CC(C)C)NC(=O)C(C(C)O)NC(=O)C(CC(=O)O)NC1=O	0.829941	CC(=O)NC1CSSC(C)(C)C(C(N)=O)NC(=O)C(CC(=O)O)NC(=O)CNC(=O)C(CCCNC(=N)N)NC(=O)CNC1=O	0.830443			0.321181	-2.93909	1.12529	-2.86826	3.02042	2.48362
	CCCC1OC(=O)CCCCCCCCCCCCCCC=CCC(O)C(O)C(O)C(O)C(O)CNC1=O	0.88922	CC=C(C)C(=O)OC1C(O)C2OC(COC(=O)CCC(=O)C(O)CCCCCC(CCC)OC3OC(C)C(OC(C)=O)C(O)C3O2)C1OC(=O)C=Cc1ccccc1	0.79196	CC(O)C1NC(=O)C(CC(=O)O)NC(=O)C(CO)NC(=O)C(CCCNC(=N)N)NC(=O)C(N)CSSCC(C(N)=O)NC(=O)C2CCCN2C1=O	0.845913	CCC(C)C1NC(=O)C(CCCNC(=N)N)NC(=O)C(N)CSSCC(C(N)=O)NC(=O)C(CC(C)C)NC(=O)C(C(C)O)NC(=O)C(CC(=O)O)NC1=O	0.838866			-1.08048	-0.213966	-1.57907	2.75032	-1.74873	-1.06961
	O=C(O)c1[nH]c2cc(Cl)ccc2c1C1C(=O)NCCCCCCCCCCCCCCCCCCCC(=O)N1Cc1ccc(OCc2ccc(Cl)c(Cl)c2)cc1	0.932097	CCCCNc1ccc2c3c(cccc13)C(=O)N(CCCN1CCCNCCNCCCNCC1)C2=O	0.711272	CC1NC(=O)CCCNC(=O)C(CCCNC(=N)N)NC(=O)C2CC3CCCCC3N2C(=O)C2Cc3ccccc3CN2C(=O)C(CO)NC1=O	0.91459	CC(O)C1NC(=O)C(CC(=O)O)NC(=O)C(CO)NC(=O)C(CCCNC(=N)N)NC(=O)C(N)CSSCC(C(N)=O)NC(=O)C2CCCN2C1=O	0.789519			4.68407	-2.06328	1.76378	0.909448	5.48831	-0.790716
	CC1NC(=O)C(C(C)C)NC(=O)C(N)CSSCC(C(=O)O)NC(=O)C(C(C)O)NC(=O)C(Cc2c[nH]c3ccccc23)NC(=O)CCCCCCCNC(=O)C(Cc2ccc(O)cc2)NC1=O	0.921424	N=C(N)NCCCC1NC(=O)C2(CCC2)NC(=O)C2CCCN2C(=O)C(Cc2ccccc2)NC(=O)C(N)CCCCCCCCNC(=O)C2CCCN2C1=O	0.82226	CC1NC(=O)C(Cc2ccc(O)cc2)NC(=O)CNC(=O)C(Cc2ccc3ccccc3c2)NC(=O)C(CCCN=C(N)N)NC1=O	0.902742	CC1NC(=O)CCCNC(=O)C(CCCNC(=N)N)NC(=O)C2CC3CCCCC3N2C(=O)C2Cc3ccccc3CN2C(=O)C(CO)NC1=O	0.907293			-1.68659	-1.62268	-2.96474	1.83166	3.80834	-0.0446438
	CCCCCCCCCCCC(=O)OC1C(OC2C(C)OC3OC4C(OC(CCCCC)CCCCCCCCCCC(=O)OC3C2O)OC(C)C(O)C4O)OC(C)C(OC2OC(C)C(OC(=O)C(C)CC)C(OC(=O)C=Cc3ccccc3)C2O)C1OC1OC(C)C(O)C(O)C1O	0.90996	COC1C(OC(C)=O)CC(=O)OC(C)CC=CC=CC(O)C(C)CC(CC=O)C1OC1OC(C)C(OC2CC(C)(O)C(OC(=O)CC(C)C)C(C)O2)C(N(C)C)C1O	0.782524	COC1=CC2=NC1=Cc1ccc([nH]1)CCCCC=CCCCc1cccc2c1	0.815625	CC1NC(=O)C(Cc2ccc(O)cc2)NC(=O)CNC(=O)C(Cc2ccc3ccccc3c2)NC(=O)C(CCCN=C(N)N)NC1=O	0.884418			1.52575	-6.87259	4.8254	-3.23863	1.95997	-4.40256
	N=C(N)NCCCC1NC(=O)C2(CCC2)NC(=O)C2CCCN2C(=O)C(Cc2cccc(-c3ccccc3)c2)NC(=O)C(N)CCCCCCCCNC(=O)C2CCCN2C1=O	0.943737	N=C(N)NCCCC1NC(=O)C(Cc2ccc3ccccc3c2)NC(=O)CCC(=O)NCCCCC(C(N)=O)NC(=O)C(Cc2c[nH]c3ccccc23)NC1=O	0.822919	CC1NC(=O)CN(C)C(=O)C(Cc2ccc(O)cc2)NC(=O)C(CCCN=C(N)N)NC(=O)C(CCCN=C(N)N)NC1=O	0.845213	COC1=CC2=NC1=Cc1ccc([nH]1)CCCCC=CCCCc1cccc2c1	0.748023			5.90231	0.0161004	-1.301	0.269656	-1.56338	-1.21051
	CC(C)CC1NC(=O)C(Cc2ccccc2)NC(=O)CCCCCNC(=O)C(N)CSCc2cccc(c2)CSCC(C(N)=O)NC(=O)CCCCCNC(=O)C(CC(N)=O)NC(=O)C(CCCNC(=N)N)NC(=O)C2Cc3ccccc3CN2C(=O)C(CCCNC(=N)N)NC(=O)C(Cc2ccccc2)NC1=O	0.942503	CC1C=CC=CC=CC=CC=CC=CC=CC(OC2OC(C)C(O)C(N)C2O)CC2OC(O)(CC(O)C(O)CCC(O)CC(O)CC(O)CC(=O)OC(C)C(C)C1O)CC(O)C2CO	0.818283	NC(N)=NCCCC1NC(=O)C(Cc2ccccc2)NC(=O)C(Cc2cnc[nH]2)NC(=O)CCCCNC(=O)C(Cc2c[nH]c3ccccc23)NC1=O	0.896399	CC1NC(=O)CN(C)C(=O)C(Cc2ccc(O)cc2)NC(=O)C(CCCN=C(N)N)NC(=O)C(CCCN=C(N)N)NC1=O	0.803535			-0.556026	-4.43128	4.88543	0.642009	-1.59767	-2.982
	CC=C(C)C(=O)OC1C(O)C2OC(COC(=O)CCC(=O)C(O)CCCCCC(CCC)OC3OC(C)C(OC(C)=O)C(O)C3O2)C1OC(=O)C=Cc1ccccc1	0.869559	CCC1C=C(C)CC(C)CC(OC)C2OC(O)(C(=O)C(=O)N3CCCCC3C(=O)OC(C(C)=CC3CCC(OCCCc4ccccc4)C(OC)C3)C(C)C(O)CC1=O)C(C)CC2OC	0.820982	O=C1CCCCC2OC2CCOC(=O)c2c(O)cc(O)c(Cl)c2C1	0.788434	NC(N)=NCCCC1NC(=O)C(Cc2ccccc2)NC(=O)C(Cc2cnc[nH]2)NC(=O)CCCCNC(=O)C(Cc2c[nH]c3ccccc23)NC1=O	0.912826			4.55709	0.867535	-0.522051	-1.18479	1.66658	-3.63732
	CCCCNc1ccc2c3c(cccc13)C(=O)N(CCCN1CCCNCCNCCCNCC1)C2=O	0.814798	CC(C)CC1NC(=O)CCCCCCCNC(=O)C(Cc2ccc3ccccc3c2)NC(=O)C(CCCNC(=N)N)NC(=O)C(CC(C)C)NC(=O)C(Cc2ccc3ccccc3c2)NC(=O)C(CCCNC(=N)N)NC1=O	0.855602	O=C1CCC=CCCOC(=O)c2c(O)cc(O)c(Cl)c2C1	0.754374	O=C1CCCCC2OC2CCOC(=O)c2c(O)cc(O)c(Cl)c2C1	0.786697			-1.91543	-1.88803	3.33746	-1.29688	0.14798	-5.56695
	N=C(N)NCCCC1NC(=O)C2(CCC2)NC(=O)C2CCCN2C(=O)C(Cc2ccccc2)NC(=O)C(N)CCCCCCCCNC(=O)C2CCCN2C1=O	0.945428	CC=CC(O)C(C)(C)C1CC=CC=CC=CC(OC)Cc2nc(co2)C(=O)OC(C(C)(C)C(O)C=CC)CC=CC(O)C=CC(OC)C=Cc2nc(co2)C(=O)O1	0.81209	NC(N)=NCCCC1NC(=O)CNC(=O)CC(C(=O)O)NC(=O)C(c2ccccc2)NC(=O)C(Cc2ccc(O)cc2)NC1=O	0.904849	O=C1CCC=CCCOC(=O)c2c(O)cc(O)c(Cl)c2C1	0.775519			-1.01667	0.0996423	1.17421	-3.03057	0.206444	-1.87626
	COC1C(OC(C)=O)CC(=O)OC(C)CC=CC=CC(O)C(C)CC(CC=O)C1OC1OC(C)C(OC2CC(C)(O)C(OC(=O)CC(C)C)C(C)O2)C(N(C)C)C1O	0.870891	CCOC(=O)N1CCN(C(=O)CNC(=O)C2CCCCNC(=O)OCCCC(C(=O)NO)C(CC(C)C)C(=O)N2)CC1	0.782144	CC(C)C1NC(=O)C(Cc2cccc(Cl)c2)NCCOc2ccccc2CCCNC(=O)C(CN=C(N)N)NC1=O	0.879582	NC(N)=NCCCC1NC(=O)CNC(=O)CC(C(=O)O)NC(=O)C(c2ccccc2)NC(=O)C(Cc2ccc(O)cc2)NC1=O	0.846209			4.81606	1.87516	3.17753	-1.80994	-1.65302	-2.03807
	N=C(N)NCCCC1NC(=O)C(Cc2ccc3ccccc3c2)NC(=O)CCC(=O)NCCCCC(C(N)=O)NC(=O)C(Cc2c[nH]c3ccccc23)NC1=O	0.922439	CC(=O)OC12COC1CC(O)C1(C)C(=O)C(O)C3=C(C)C4CC(O)(C(OC(=O)CCCCC=CCCCCC(=O)NC(c5ccccc5)C(O)C(=O)O4)C21)C3(C)C	0.851376	COC1C=CC=C(C)C(=O)Nc2cc(O)c(N=CCF)c(c2O)CC(C)CC(OC)C(O)C(C)C=C(C)C1OC(N)=O	0.884951	CC(C)C1NC(=O)C(Cc2cccc(Cl)c2)NCCOc2ccccc2CCCNC(=O)C(CN=C(N)N)NC1=O	0.753895			1.91131	-1.07325	5.56886	-2.79985	-0.981904	-2.45562
	CC1C=CC=CC=CC=CC=CC=CC=CC(OC2OC(C)C(O)C(N)C2O)CC2OC(O)(CC(O)C(O)CCC(O)CC(O)CC(O)CC(=O)OC(C)C(C)C1O)CC(O)C2CO	0.929041	CN=C(N)NCCCC=CCCCC(C)CC(C)C1OC(=O)C(C)C(O)C=CC(C)C(O)CC(O)C(C)C(O)CCC(C)C(O)CC2(O)OC(CC(OC(=O)CC(=O)O)CC(O)CC(O)C(C)C(O)C=CC=CC1C)CC(O)C2O	0.841171	CC1CC=CCCCCC(=O)Cc2c(Cl)c(O)cc(O)c2C(=O)O1	0.778155	COC1C=CC=C(C)C(=O)Nc2cc(O)c(N=CCF)c(c2O)CC(C)CC(OC)C(O)C(C)C=C(C)C1OC(N)=O	0.834376			0.394059	-5.00856	-0.269186	-1.82324	2.09689	-3.57667
	CCC1C=C(C)CC(C)CC(OC)C2OC(O)(C(=O)C(=O)N3CCCCC3C(=O)OC(C(C)=CC3CCC(OCCCc4ccccc4)C(OC)C3)C(C)C(O)CC1=O)C(C)CC2OC	0.914152	CCC1C=CC=CCC(C)C(O)C(C)(O)C(=O)C(C)C(O)C(C)C(=O)C(C)C(O)C(C)C=CC(=O)OC2C(C)C(CC1)OC1(CCC(C)C(CC(C)n3cc(C(=O)OC)nn3)O1)C2C	0.812506	C=CC[NH2+]c1c(O)cc2nc3oc2c1CC(C)CC(OC)C(O)C(C)C=C(C)C(OC(N)=O)C(OC)C=CC=C3C	0.775034	CC1CC=CCCCCC(=O)Cc2c(Cl)c(O)cc(O)c2C(=O)O1	0.739069			-2.27418	-2.12844	0.706406	2.58465	2.28916	-2.70082
	CC(C)CC1NC(=O)CCCCCCCNC(=O)C(Cc2ccc3ccccc3c2)NC(=O)C(CCCNC(=N)N)NC(=O)C(CC(C)C)NC(=O)C(Cc2ccc3ccccc3c2)NC(=O)C(CCCNC(=N)N)NC1=O	0.916519	COC(CC1OC(=O)CC(O)CCCC(=O)CC(C)c2coc(n2)-c2coc(n2)-c2coc(n2)C=CCC(OC)C1C)C(C)CCC(O)C(C)C(OC(C)=O)C(C)C=CN(C)C=O	0.829072	CN1C(=O)CNC(=O)C(Cc2ccc(O)cc2)NC(=O)C(CCCN=C(N)N)NC(=O)C(CCCN=C(N)N)NC(=O)C1Cc1ccc2ccccc2c1	0.894147	C=CC[NH2+]c1c(O)cc2nc3oc2c1CC(C)CC(OC)C(O)C(C)C=C(C)C(OC(N)=O)C(OC)C=CC=C3C	0.758324			-1.90996	-4.76533	2.99984	2.36163	-0.120188	1.22272
	CC=CC(O)C(C)(C)C1CC=CC=CC=CC(OC)Cc2nc(co2)C(=O)OC(C(C)(C)C(O)C=CC)CC=CC(O)C=CC(OC)C=Cc2nc(co2)C(=O)O1	0.858349	COCC(C(=O)OC1CC=CC=CC(=O)OC(C(C)C(O)C(C)CCC(OC(=O)C(C)N(C)C)C(C)C(OC(C)=O)C(C)CCO)CC=CC(OC)CC(C)CC=CC(OC)CCC(C)C(O)C1C)N(C)C	0.831507	COC1C=CC=C(C)C(=O)Nc2cc(O)c(NC(=O)c3ccco3)c(c2O)C=C(C)CC(OC)C(O)C(C)C=C(C)C1OC(N)=O	0.840524	CN1C(=O)CNC(=O)C(Cc2ccc(O)cc2)NC(=O)C(CCCN=C(N)N)NC(=O)C(CCCN=C(N)N)NC(=O)C1Cc1ccc2ccccc2c1	0.901208			-2.33826	-4.84089	-1.29236	2.3649	3.00906	-4.2251
	CCOC(=O)N1CCN(C(=O)CNC(=O)C2CCCCNC(=O)OCCCC(C(=O)NO)C(CC(C)C)C(=O)N2)CC1	0.891614	CCC1C=C(C)CC(C)CC(OC)C2OC(O)(C(=O)C(=O)N3CCCCC3C(=O)OC(C(C)=CC3CCC(OC(=S)NC(=O)CC4OC(C)(C)OC4=O)C(OC)C3)C(C)C(O)CC1=O)C(C)CC2OC	0.843919	CC1(C)NC(=O)CC(c2ccc(CP(=O)(O)O)cc2)C=CCC(CC2=c3ccccc3=CCC2)CNC(=O)C(CC(N)=O)NC1=O	0.841504	COC1C=CC=C(C)C(=O)Nc2cc(O)c(NC(=O)c3ccco3)c(c2O)C=C(C)CC(OC)C(O)C(C)C=C(C)C1OC(N)=O	0.85026			-0.525719	-2.59025	6.24585	1.69313	3.33189	-2.63789
	CC(=O)OC12COC1CC(O)C1(C)C(=O)C(O)C3=C(C)C4CC(O)(C(OC(=O)CCCCC=CCCCCC(=O)NC(c5ccccc5)C(O)C(=O)O4)C21)C3(C)C	0.888424	CC(C)CC1NC(=O)C(CCCC(=O)O)NC(=O)C[S+]([O-])CC(C(N)=O)NC(=O)CCCCNC(=O)C(CC(N)=O)NC(=O)C2(CCCCC2)NC(=O)C(Cc2ccc(O)c([N+](=O)[O-])c2)NC1=O	0.826084	COc1cc(O)c2c(c1)CCCC(=O)C(=O)C(O)CCCC(C)OC2=O	0.78731	CC1(C)NC(=O)CC(c2ccc(CP(=O)(O)O)cc2)C=CCC(CC2=c3ccccc3=CCC2)CNC(=O)C(CC(N)=O)NC1=O	0.803646			-1.91118	-0.559482	1.3542	4.00633	3.62519	0.254671
	CN=C(N)NCCCC=CCCCC(C)CC(C)C1OC(=O)C(C)C(O)C=CC(C)C(O)CC(O)C(C)C(O)CCC(C)C(O)CC2(O)OC(CC(OC(=O)CC(=O)O)CC(O)CC(O)C(C)C(O)C=CC=CC1C)CC(O)C2O	0.911266	CCCC1NC(=O)C(CCCNC(=N)N)NC(=O)C2CCCN2C(=O)C(CCCNC(=N)N)NC(=O)CCCCC(=O)NCCCCCCN(CC(N)=O)C(=O)C(CCC(C)C)NC(=O)C(CN)NC(=O)C(Cc2ccc(O)cc2)NC1=O	0.877614	CC1NC(=O)CCC(=O)NCCCCC(C(N)=O)NC(=O)C(Cc2c[nH]c3ccccc23)NC(=O)C(CCCNC(=N)N)NC(=O)C(Cc2ccccc2)NC1=O	0.899393	COc1cc(O)c2c(c1)CCCC(=O)C(=O)C(O)CCCC(C)OC2=O	0.821744			3.24391	-1.54883	-2.87382	1.73982	4.10543	-3.72145
	CCC1C=CC=CCC(C)C(O)C(C)(O)C(=O)C(C)C(O)C(C)C(=O)C(C)C(O)C(C)C=CC(=O)OC2C(C)C(CC1)OC1(CCC(C)C(CC(C)n3cc(C(=O)OC)nn3)O1)C2C	0.911579	CC1C=CC=CC=CC=CC=CC=CC=CC(OC2OC(C)C(O)C(N)C2O)CC2OC(O)(CC(O)C(O)CCC(O)CC(O)CC(O)CC(=O)OC(C)C(C)C1O)CC(O)C2C(N)=O	0.810931	COC1C=CC=C(C)C(=O)Nc2cc(O)c(N3CCC3)c(c2O)C=C(C)CC(OC)C(O)C(C)C=C(C)C1OC(N)=O	0.884418	CC1NC(=O)CCC(=O)NCCCCC(C(N)=O)NC(=O)C(Cc2c[nH]c3ccccc23)NC(=O)C(CCCNC(=N)N)NC(=O)C(Cc2ccccc2)NC1=O	0.873894			3.14139	-0.987125	0.260973	-1.3834	2.92192	1.89219
	COC(CC1OC(=O)CC(O)CCCC(=O)CC(C)c2coc(n2)-c2coc(n2)-c2coc(n2)C=CCC(OC)C1C)C(C)CCC(O)C(C)C(OC(C)=O)C(C)C=CN(C)C=O	0.887442	C=CC1CC1(NC(=O)C1CC23CCc4c(c(nc5ccc(OC)cc45)CCCCCC4CCCC4OC(=O)NC(C(C)(C)C)C(=O)N1C2)O3)C(=O)NS(=O)(=O)C1(C)CC1	0.79534	CSC1=NC2c3ccccc3SCCCCCOC(=O)C2C(C)=N1	0.82568	COC1C=CC=C(C)C(=O)Nc2cc(O)c(N3CCC3)c(c2O)C=C(C)CC(OC)C(O)C(C)C=C(C)C1OC(N)=O	0.834908			-1.32034	-0.815677	1.42043	4.01351	-2.23056	-1.59308
	COCC(C(=O)OC1CC=CC=CC(=O)OC(C(C)C(O)C(C)CCC(OC(=O)C(C)N(C)C)C(C)C(OC(C)=O)C(C)CCO)CC=CC(OC)CC(C)CC=CC(OC)CCC(C)C(O)C1C)N(C)C	0.910503	COCC(OC)C(=O)OC(CCC(C)C(CC1OC(=O)CC(O)CC=CC(=O)CC(C)C(=O)NC(=O)c2coc(n2)-c2coc(n2)C=CCC(OC)C1C)OC)C(C)C(OC(C)=O)C(C)C=CN(C)C=O	0.84897	CCCC(NC(=O)C1CC2CN1C(=O)C(C1CCCCC1)NC(=O)Cc1cccc(c1)OCCCS2(=O)=O)C(=O)C(=O)NCC(=O)NC(C(=O)N(C)C)c1ccccc1	0.889963	CSC1=NC2c3ccccc3SCCCCCOC(=O)C2C(C)=N1	0.822315			1.37235	-0.139463	3.65752	2.59275	-1.66071	0.330288
	CCC1C=C(C)CC(C)CC(OC)C2OC(O)(C(=O)C(=O)N3CCCCC3C(=O)OC(C(C)=CC3CCC(OC(=S)NC(=O)CC4OC(C)(C)OC4=O)C(OC)C3)C(C)C(O)CC1=O)C(C)CC2OC	0.928933	CC(=O)NC(CCCNC(=N)N)C(=O)NC1CCCCNC(=O)CC(C(N)=O)NC(=O)C(Cc2c[nH]c3ccccc23)NC(=O)C(CCCNC(=N)N)NC(=O)C(Cc2ccccc2)NC(=O)C(Cc2c[nH]cn2)NC1=O	0.867868	COC1C=CC=C(C)C(=O)Nc2cc(O)c(NC(=O)OCc3ccc(OC(C)=O)cc3)c(c2O)C=C(C)CC(OC)C(O)C(C)C=C(C)C1OC(N)=O	0.921662	CCCC(NC(=O)C1CC2CN1C(=O)C(C1CCCCC1)NC(=O)Cc1cccc(c1)OCCCS2(=O)=O)C(=O)C(=O)NCC(=O)NC(C(=O)N(C)C)c1ccccc1	0.830216			0.00227688	-1.02445	0.764302	-2.13508	-1.10827	-3.23415
	CC(C)CC1NC(=O)C(CCCC(=O)O)NC(=O)C[S+]([O-])CC(C(N)=O)NC(=O)CCCCNC(=O)C(CC(N)=O)NC(=O)C2(CCCCC2)NC(=O)C(Cc2ccc(O)c([N+](=O)[O-])c2)NC1=O	0.940446	COC1CC2CCC(C)C(O)(O2)C(=O)C(=O)N2CCCCC2C(=O)OC(C(C)CC2CCC(OC(=O)Cc3ccc(N=[N+]=[N-])cc3)C(OC)C2)CC(=O)C(C)C=C(C)C(O)C(OC)C(=O)C(C)CC(C)C=CC=CC=C1C	0.841589	CCC1=CC(C)CC(C)CC(OC)C2OC(O)(C(=O)C(=O)N3CCCCC3C(=O)OC(C(C)=CC3CCC(O)C(OC)C3)C(C)=CCC1=O)C(C)CC2OC	0.81705	COC1C=CC=C(C)C(=O)Nc2cc(O)c(NC(=O)OCc3ccc(OC(C)=O)cc3)c(c2O)C=C(C)CC(OC)C(O)C(C)C=C(C)C1OC(N)=O	0.86881			5.41002	-4.76583	3.66432	-2.79777	5.53582	-0.782785
	CCCC1NC(=O)C(CCCNC(=N)N)NC(=O)C2CCCN2C(=O)C(CCCNC(=N)N)NC(=O)CCCCC(=O)NCCCCCCN(CC(N)=O)C(=O)C(CCC(C)C)NC(=O)C(CN)NC(=O)C(Cc2ccc(O)cc2)NC1=O	0.956898	COc1cc(C=CC(=O)OCC2COC(=O)CCCCCCCCCCCCCCCCCCCCCCCCCCCCCCCCCO2)ccc1O	0.837682	CC(C)C1NC(=O)CSCC(C(=O)O)NC(=O)C(CC(=O)O)NC(=O)CNC(=O)C(CCCNC(=N)N)NC1=O	0.874265	CCC1=CC(C)CC(C)CC(OC)C2OC(O)(C(=O)C(=O)N3CCCCC3C(=O)OC(C(C)=CC3CCC(O)C(OC)C3)C(C)=CCC1=O)C(C)CC2OC	0.870652			2.65106	-3.55096	1.40935	3.79975	-1.11321	-4.9574
	CC1C=CC=CC=CC=CC=CC=CC=CC(OC2OC(C)C(O)C(N)C2O)CC2OC(O)(CC(O)C(O)CCC(O)CC(O)CC(O)CC(=O)OC(C)C(C)C1O)CC(O)C2C(N)=O	0.936252	CC(=O)OCC1=C(C)CC(C(C)C2CCC3C4CC5OC56C5C=CC(=O)C6(COC(=O)CCC=CCCC(=O)O5)C4CCC23C)OC1=O	0.801326	CCNC(=O)OC1C=CC(C)C(C(C)=CC=CC(C)CC2OC2C(C)C(O)CC)OC(=O)CC(O)CCC1(C)O	0.878081	CC(C)C1NC(=O)CSCC(C(=O)O)NC(=O)C(CC(=O)O)NC(=O)CNC(=O)C(CCCNC(=N)N)NC1=O	0.800297			0.684903	-0.896249	1.38842	1.39404	4.64316	-0.715825
	C=CC1CC1(NC(=O)C1CC23CCc4c(c(nc5ccc(OC)cc45)CCCCCC4CCCC4OC(=O)NC(C(C)(C)C)C(=O)N1C2)O3)C(=O)NS(=O)(=O)C1(C)CC1	0.873238	Cn1cc2cc1C(=O)NCCCC(=O)Nc1cn(C)c(n1)C(=O)Nc1cn(C)c(n1)C(=O)Nc1cc(n(C)c1)C(=O)Nc1cc(n(C)c1)C(=O)NCC(N)CC(=O)Nc1cc(n(C)c1)C(=O)Nc1cc(n(C)c1)C(=O)Nc1cc(n(C)c1)C(=O)N2	0.859	CC(C)C1NC(=O)c2ccc(s2)CNC(=O)C(CC(=O)O)NC(=O)CNC(=O)C(CCCNC(=N)N)N(C)C1=O	0.846533	CCNC(=O)OC1C=CC(C)C(C(C)=CC=CC(C)CC2OC2C(C)C(O)CC)OC(=O)CC(O)CCC1(C)O	0.875621			-2.85858	-2.19438	-0.740103	-4.02776	-1.66023	-1.13921
	COCC(OC)C(=O)OC(CCC(C)C(CC1OC(=O)CC(O)CC=CC(=O)CC(C)C(=O)NC(=O)c2coc(n2)-c2coc(n2)C=CCC(OC)C1C)OC)C(C)C(OC(C)=O)C(C)C=CN(C)C=O	0.904835	COC(CC1OC(=O)CC(O)CC=CC(=O)C(C)C(OC)c2coc(n2)-c2coc(n2)-c2coc(n2)C=CCCC1C)C(C)CCC(=O)C(C)C(OC)C(C)C=CN(C)C=O	0.809995	CC(=O)NCCCC1C(=O)NC(CCCN=C(N)N)C(=O)NC(Cc2ccc3ccccc3c2)C(=O)NCC(=O)NC(Cc2ccc(O)cc2)C(=O)N1C	0.897842	CC(C)C1NC(=O)c2ccc(s2)CNC(=O)C(CC(=O)O)NC(=O)CNC(=O)C(CCCNC(=N)N)N(C)C1=O	0.869571			2.88623	0.945003	6.41629	-0.673217	0.0393722	-1.10689
	CC(=O)NC(CCCNC(=N)N)C(=O)NC1CCCCNC(=O)CC(C(N)=O)NC(=O)C(Cc2c[nH]c3ccccc23)NC(=O)C(CCCNC(=N)N)NC(=O)C(Cc2ccccc2)NC(=O)C(Cc2c[nH]cn2)NC1=O	0.946402	CCCC(=O)OC1C(C)OC(OC2C(CC=O)CC(C)C(OC(C)=O)C=CC=CCC(C)OC(=O)CC(OC(C)=O)C2OC)C(O)C1N(C)C	0.793905	N=C(N)NCCCC1NC(=O)C(Cc2ccc(O)cc2)NC(=O)CS(=O)CC(C(=O)O)NC(=O)C(CC(=O)O)NC(=O)CNC1=O	0.866509	CC(=O)NCCCC1C(=O)NC(CCCN=C(N)N)C(=O)NC(Cc2ccc3ccccc3c2)C(=O)NCC(=O)NC(Cc2ccc(O)cc2)C(=O)N1C	0.895813			-1.28146	0.298726	0.982935	-3.28358	4.63114	-0.964787
	COC1CC2CCC(C)C(O)(O2)C(=O)C(=O)N2CCCCC2C(=O)OC(C(C)CC2CCC(OC(=O)Cc3ccc(N=[N+]=[N-])cc3)C(OC)C2)CC(=O)C(C)C=C(C)C(O)C(OC)C(=O)C(C)CC(C)C=CC=CC=C1C	0.935257	COC1CC(CC(C)C2CC(=O)C(C)C=C(C)C(O)C(OC)C(=O)C(C)CC(C)C=CC=CC=C(C)C(N(O)C(=O)N(C)C)CC3CCC(C)C(O)(O3)C(=O)C(=O)N3CCCCC3C(=O)O2)CCC1O	0.824042	O=c1[nH]c2cccc3c2nc1-c1cccc2c(=O)n(sc12)CCCCCO3	0.796036	N=C(N)NCCCC1NC(=O)C(Cc2ccc(O)cc2)NC(=O)CS(=O)CC(C(=O)O)NC(=O)C(CC(=O)O)NC(=O)CNC1=O	0.86737			3.53943	-5.39276	2.86796	-1.23423	1.24278	0.561248
	COc1cc(C=CC(=O)OCC2COC(=O)CCCCCCCCCCCCCCCCCCCCCCCCCCCCCCCCCO2)ccc1O	0.938838	CC1C=CC=CC=CC=CC=CC=CC=CC(OC2OC(C)C(O)C(N)C2O)CC2OC(O)(CC(O)CC(O)C(O)CCC(O)CC(O)CC(=O)OC(C)C(C)C1O)C(F)C(O)C2C(=O)O	0.834227	N=C(N)NCCCC1NC(=O)C(Cc2ccc(O)cc2)NC(=O)CS(=O)CC(C(N)=O)NC(=O)C(CC(=O)O)NC(=O)CNC1=O	0.874253	O=c1[nH]c2cccc3c2nc1-c1cccc2c(=O)n(sc12)CCCCCO3	0.725414			-0.510986	-5.12011	1.85616	-1.54717	2.76284	-5.78857
	CC(=O)OCC1=C(C)CC(C(C)C2CCC3C4CC5OC56C5C=CC(=O)C6(COC(=O)CCC=CCCC(=O)O5)C4CCC23C)OC1=O	0.870683	CC(C)CC1NC(=O)C(Cc2ccccc2)NC(=O)CCCCCNC(=O)C(N)CSCc2cccc(c2)CSCC(C(N)=O)NC(=O)CCCCCNC(=O)C(CC(N)=O)NC(=O)C(CCCNC(=N)N)NC(=O)C2CC3CCCCC3N2C(=O)C(CCCNC(=N)N)NC(=O)C(Cc2ccccc2)NC1=O	0.90183	CCC1NC(=O)c2cccc(c2)CNC(=O)C(CC(=O)O)NC(=O)CNC(=O)C(CCCNC(=N)N)N(C)C1=O	0.792783	N=C(N)NCCCC1NC(=O)C(Cc2ccc(O)cc2)NC(=O)CS(=O)CC(C(N)=O)NC(=O)C(CC(=O)O)NC(=O)CNC1=O	0.864478			5.07965	-3.0675	3.7755	-6.03758	-0.711269	-4.01548
	Cn1cc2cc1C(=O)NCCCC(=O)Nc1cn(C)c(n1)C(=O)Nc1cn(C)c(n1)C(=O)Nc1cc(n(C)c1)C(=O)Nc1cc(n(C)c1)C(=O)NCC(N)CC(=O)Nc1cc(n(C)c1)C(=O)Nc1cc(n(C)c1)C(=O)Nc1cc(n(C)c1)C(=O)N2	0.933615	CC(C)CC1NC(=O)C(CC(C(=O)O)C(=O)O)NC(=O)CSCC(C(N)=O)NC(=O)CCCCNC(=O)C(C(C)C)NC(=O)C(CC(N)=O)NC(=O)C(CCCC(=O)O)NC(=O)C(Cc2ccc(O)cc2)NC1=O	0.851713	CC(C)CC1NC(=O)C(C(C)O)NC(=O)C(CC(N)=O)NC(=O)C(CO)NC(=O)C(CCCNC(=N)N)NC(=O)C(N)CSSCC(C(=O)O)NC1=O	0.877139	CCC1NC(=O)c2cccc(c2)CNC(=O)C(CC(=O)O)NC(=O)CNC(=O)C(CCCNC(=N)N)N(C)C1=O	0.771114			1.0289	0.57838	0.731681	3.89188	0.697845	2.66188
	COC(CC1OC(=O)CC(O)CC=CC(=O)C(C)C(OC)c2coc(n2)-c2coc(n2)-c2coc(n2)C=CCCC1C)C(C)CCC(=O)C(C)C(OC)C(C)C=CN(C)C=O	0.895549	CC=C(C)C(=O)OC1C(C)OC(OC2C(C)OC(OC3C4OC(CO)C(O)C3OC(=O)CCCCCCCCCC(CCC)OC3OC(C)C(O)C(O)C3O4)C(OC(=O)C(C)=CC)C2O)C(O)C1O	0.838985	COC(=O)C=C1CC2C=CC(C)(C)C3(O)OC(CC(=CC(=O)OC)C3OC(C)=O)CC(C(C)O)OC(=O)CC(O)CC3CC(OC(C)=O)C(C)(C)C(O)(CC(C1)O2)O3	0.894136	CC(C)CC1NC(=O)C(C(C)O)NC(=O)C(CC(N)=O)NC(=O)C(CO)NC(=O)C(CCCNC(=N)N)NC(=O)C(N)CSSCC(C(=O)O)NC1=O	0.896086			-0.208554	-5.2238	-0.23276	-5.04545	3.06198	1.71757
	CCCC(=O)OC1C(C)OC(OC2C(CC=O)CC(C)C(OC(C)=O)C=CC=CCC(C)OC(=O)CC(OC(C)=O)C2OC)C(O)C1N(C)C	0.869239	CCCC(=O)OC1C(C)OC(OC2C(C)OC(OC3C(CC=O)CC(C)C(O)C=CC=CCC(C)OC(=O)CC(O)C3OC)C(OC(=O)CC)C2N(C)C)CC1(C)O	0.802868	COC1C=CC=C(C)C(=O)Nc2cc(O)c(N=CCc3cnc[nH]3)c(c2O)CC(C)CC(OC)C(OC)C(C)C=C(C)C1OC(N)=O	0.903304	COC(=O)C=C1CC2C=CC(C)(C)C3(O)OC(CC(=CC(=O)OC)C3OC(C)=O)CC(C(C)O)OC(=O)CC(O)CC3CC(OC(C)=O)C(C)(C)C(O)(CC(C1)O2)O3	0.892656			-1.97554	0.384842	0.278307	-3.38781	5.83056	-4.67212
	COC1CC(CC(C)C2CC(=O)C(C)C=C(C)C(O)C(OC)C(=O)C(C)CC(C)C=CC=CC=C(C)C(N(O)C(=O)N(C)C)CC3CCC(C)C(O)(O3)C(=O)C(=O)N3CCCCC3C(=O)O2)CCC1O	0.93588	CC(C)CC1NC(=O)C(CC(C(=O)O)C(=O)O)NC(=O)C[S+]([O-])CC(C(N)=O)NC(=O)CCNC(=O)C(CC(N)=O)NC(=O)C2(CCCCC2)NC(=O)C(Cc2ccc(O)c(N)c2)NC1=O	0.815239	N=C(N)NCCCC1NC(=O)CNC(=O)CS(=O)CC(C(=O)O)NC(=O)C(CC(=O)O)NC(=O)CNC1=O	0.838295	COC1C=CC=C(C)C(=O)Nc2cc(O)c(N=CCc3cnc[nH]3)c(c2O)CC(C)CC(OC)C(OC)C(C)C=C(C)C1OC(N)=O	0.792387			0.378573	-3.10457	5.41991	-3.91547	3.67692	-2.2887
	CC1C=CC=CC=CC=CC=CC=CC=CC(OC2OC(C)C(O)C(N)C2O)CC2OC(O)(CC(O)CC(O)C(O)CCC(O)CC(O)CC(=O)OC(C)C(C)C1O)C(F)C(O)C2C(=O)O	0.930887	CC(C)CC1NC(=O)C(CCCC(=O)O)NC(=O)CSCC(C(N)=O)NC(=O)CCCCNC(=O)C(CC(N)=O)NC(=O)C2(CCCCC2)NC(=O)C(Cc2ccc(O)c(O)c2)NC1=O	0.813836	CC1NC(=O)C(Cc2cccs2)NC(=O)CCCNC(=O)C(CCCNC(=N)N)NC(=O)C2CC3CCCCC3N2C(=O)C2Cc3ccccc3CN2C1=O	0.943802	N=C(N)NCCCC1NC(=O)CNC(=O)CS(=O)CC(C(=O)O)NC(=O)C(CC(=O)O)NC(=O)CNC1=O	0.853521			0.453965	-1.57627	6.78514	-2.49601	2.93165	1.49782
	CC(C)CC1NC(=O)C(Cc2ccccc2)NC(=O)CCCCCNC(=O)C(N)CSCc2cccc(c2)CSCC(C(N)=O)NC(=O)CCCCCNC(=O)C(CC(N)=O)NC(=O)C(CCCNC(=N)N)NC(=O)C2CC3CCCCC3N2C(=O)C(CCCNC(=N)N)NC(=O)C(Cc2ccccc2)NC1=O	0.928361	CCCCCCCCCC(=O)NC1CC(=O)NCCCCC(C(N)=O)NC(=O)C(Cc2c[nH]c3ccccc23)NC(=O)C(CCCN=C(N)N)NC(=O)C(Cc2ccccc2)NC(=O)C(Cc2c[nH]cn2)NC1=O	0.866163	O=C(NC(Cc1ccccc1)C(O)CN1CCCCCCCCC=CCCOC1=O)OC1COC2OCCC12	0.920042	CC1NC(=O)C(Cc2cccs2)NC(=O)CCCNC(=O)C(CCCNC(=N)N)NC(=O)C2CC3CCCCC3N2C(=O)C2Cc3ccccc3CN2C1=O	0.905441			1.37228	0.565665	4.42517	0.173786	2.80755	-1.6195
	CC1C=CC=CC=CC=CC=CC=CC=CC(OC2OC(O)C(O)C(N)C2O)CC2OC(O)(CC(O)CC(O)C(O)CCC(O)CC(O)CC(=O)OC(C)C(C)C1O)CC(O)C2C(=O)O	0.945664	CC(C)C(NC(=O)C1CC(=O)NCCC(=O)NCCCCC(NC(=O)C(CCCCN)NC(=O)C(N)Cc2ccc(O)cc2)C(=O)NC(C(C)O)C(=O)N1)C(=O)O	0.814361	NC(=O)NCCCC1NC(=O)C(Cc2ccc(O)cc2)NC(=O)CNC(=O)C(Cc2ccc3ccccc3c2)NC(=O)C(CCCN=C(N)N)NC1=O	0.928784	O=C(NC(Cc1ccccc1)C(O)CN1CCCCCCCCC=CCCOC1=O)OC1COC2OCCC12	0.872824			0.624051	1.80029	5.97314	-3.669	-2.57392	-0.0872159
	CC(C)CC1NC(=O)C(CC(C(=O)O)C(=O)O)NC(=O)CSCC(C(N)=O)NC(=O)CCCCNC(=O)C(C(C)C)NC(=O)C(CC(N)=O)NC(=O)C(CCCC(=O)O)NC(=O)C(Cc2ccc(O)cc2)NC1=O	0.903892	CCC1C=CC=CCC(C)C(O)C(C)(O)C(=O)C(C)C(O)C(C)C(=O)C(C)C(O)C(C)C=CC(=O)OC2C(C)C(CC1)OC1(CCC(C)C(CC(C)n3cc(C(=O)NCCN(C)C)nn3)O1)C2C	0.818903	COC1C=CC=C(C)C(=O)Nc2cc(O)c(N=CCN(C)C)c(c2O)CC(C)CC(OC)C(O)C(C)C=C(C)C1OC(=O)NCC(N)=O	0.888164	NC(=O)NCCCC1NC(=O)C(Cc2ccc(O)cc2)NC(=O)CNC(=O)C(Cc2ccc3ccccc3c2)NC(=O)C(CCCN=C(N)N)NC1=O	0.890406			-0.521503	-4.66049	-3.49274	1.50882	1.87744	-0.814931
	CC=C(C)C(=O)OC1C(C)OC(OC2C(C)OC(OC3C4OC(CO)C(O)C3OC(=O)CCCCCCCCCC(CCC)OC3OC(C)C(O)C(O)C3O4)C(OC(=O)C(C)=CC)C2O)C(O)C1O	0.927988	CC(=O)NC(CCCNC(=N)N)C(=O)NC1CCC(O)=NCCCC(C(=O)O)N=C(O)C(Cc2c[nH]c3ccccc23)N=C(O)C(CCCNC(=N)N)N=C(O)C(Cc2ccccc2)N=C(O)C(Cc2cnc[nH]2)N=C1O	0.847614	O=C(NC(Cc1ccccc1)C(O)CN1CCCCCCCCC=CCC(c2ccccc2)OC1=O)OC1COC2OCCC12	0.912917	COC1C=CC=C(C)C(=O)Nc2cc(O)c(N=CCN(C)C)c(c2O)CC(C)CC(OC)C(O)C(C)C=C(C)C1OC(=O)NCC(N)=O	0.853183			-1.00803	-2.17297	2.40497	4.26837	2.02319	-2.90905
	CCCC(=O)OC1C(C)OC(OC2C(C)OC(OC3C(CC=O)CC(C)C(O)C=CC=CCC(C)OC(=O)CC(O)C3OC)C(OC(=O)CC)C2N(C)C)CC1(C)O	0.873485	CC(=O)NC(CCCCN)C(=O)NC1CCCNC(=O)CCC(C(N)=O)NC(=O)C(Cc2c[nH]c3ccccc23)NC(=O)C(CCCNC(=N)N)NC(=O)C(Cc2ccccc2)NC(=O)C(C[n+]2cc[nH]c2)NC1=O	0.860367	CC(C)CC1NC(=O)C(C(C)O)NC(=O)C(C)NC(=O)C(CO)NC(=O)C(CCCNC(=N)N)NC(=O)C(N)CSSCC(C(N)=O)NC1=O	0.826032	O=C(NC(Cc1ccccc1)C(O)CN1CCCCCCCCC=CCC(c2ccccc2)OC1=O)OC1COC2OCCC12	0.845154			0.368774	0.658482	-0.639235	-4.31017	1.00707	-5.9129
	CC(C)CC1NC(=O)C(CC(C(=O)O)C(=O)O)NC(=O)C[S+]([O-])CC(C(N)=O)NC(=O)CCNC(=O)C(CC(N)=O)NC(=O)C2(CCCCC2)NC(=O)C(Cc2ccc(O)c(N)c2)NC1=O	0.919014	N=C(N)NCCCC1NC(=O)C(Cc2ccc3ccccc3c2)NC(=O)C(N)CCCCC(=O)CCC(=O)NCCCCC(C(N)=O)NC(=O)C(Cc2c[nH]c3ccccc23)NC1=O	0.851067	COC1C=CC=C(C)C(=O)Nc2cc(O)c(NC(=O)OCC(C)C)c(c2O)C=C(C)CC(OC)C(O)C(C)C=C(C)C1OC(N)=O	0.813742	CC(C)CC1NC(=O)C(C(C)O)NC(=O)C(C)NC(=O)C(CO)NC(=O)C(CCCNC(=N)N)NC(=O)C(N)CSSCC(C(N)=O)NC1=O	0.786713			2.10957	3.2251	5.32981	-1.63847	-0.148241	-0.555889
	CC(C)CC1NC(=O)C(CCCC(=O)O)NC(=O)CSCC(C(N)=O)NC(=O)CCCCNC(=O)C(CC(N)=O)NC(=O)C2(CCCCC2)NC(=O)C(Cc2ccc(O)c(O)c2)NC1=O	0.912906	NNC(=O)C1CCCCNC(=O)CCC(=O)NC(Cc2ccc3ccccc3c2)C(=O)NC(CCCN=C(N)N)C(=O)NC(Cc2c[nH]c3ccccc23)C(=O)N1	0.81491	CC1=C2NC(=C3CSC(=N3)c3coc(n3)-c3coc(n3)-c3coc(n3)-c3coc(n3)-c3coc(n3)-c3nc2oc3C)O1	0.825981	COC1C=CC=C(C)C(=O)Nc2cc(O)c(NC(=O)OCC(C)C)c(c2O)C=C(C)CC(OC)C(O)C(C)C=C(C)C1OC(N)=O	0.843996			0.712736	2.62036	-0.753897	-1.76604	2.19495	-0.821129
	CCCCCCCCCC(=O)NC1CC(=O)NCCCCC(C(N)=O)NC(=O)C(Cc2c[nH]c3ccccc23)NC(=O)C(CCCN=C(N)N)NC(=O)C(Cc2ccccc2)NC(=O)C(Cc2c[nH]cn2)NC1=O	0.855162	c1cc2c[n+](c1)CCCCCCCCCCCCCCc1ccc[n+](c1)CCCCCCCCCCCCC2	0.768619	CCCC(NC(=O)C1CC2CN1C(=O)C(C1CCCCC1)NC(=O)Cc1cccc(c1)OCCCCO2)C(=O)C(=O)NCC(=O)NC(C(=O)N(C)C)c1ccccc1	0.849816	CC1=C2NC(=C3CSC(=N3)c3coc(n3)-c3coc(n3)-c3coc(n3)-c3coc(n3)-c3coc(n3)-c3nc2oc3C)O1	0.673387			2.4044	-2.31983	2.46626	-0.320604	-1.83162	-1.76857
	CC(C)C(NC(=O)C1CC(=O)NCCC(=O)NCCCCC(NC(=O)C(CCCCN)NC(=O)C(N)Cc2ccc(O)cc2)C(=O)NC(C(C)O)C(=O)N1)C(=O)O	0.873687	CC(=O)OC1C(=O)C2(C)C(O)CC3OCC3(OC(C)=O)C2C2OC(=O)CC(C)CCC=CCCC(=O)NC(C=C(C)C)C(O)C(=O)OC3CC2(O)C(C)(C)C1=C3C	0.817756	CCCC(NC(=O)C1CC2CN1C(=O)C(C1CCCCC1)NC(=O)Cc1cccc(c1)OCCCS2)C(=O)C(=O)NCC(=O)NC(C(=O)N(C)C)c1ccccc1	0.892837	CCCC(NC(=O)C1CC2CN1C(=O)C(C1CCCCC1)NC(=O)Cc1cccc(c1)OCCCCO2)C(=O)C(=O)NCC(=O)NC(C(=O)N(C)C)c1ccccc1	0.799107			-1.14006	3.16108	5.47672	-6.16882	5.3635	-4.41803
	CCC1C=CC=CCC(C)C(O)C(C)(O)C(=O)C(C)C(O)C(C)C(=O)C(C)C(O)C(C)C=CC(=O)OC2C(C)C(CC1)OC1(CCC(C)C(CC(C)n3cc(C(=O)NCCN(C)C)nn3)O1)C2C	0.89528	CC1NC(=O)C(C(C)O)NC(=O)C2CCCN2C(=O)CN(C(=O)C2CCCN2C(=O)CCCCNC(=S)Nc2ccc3c(c2)C2(OC3=O)c3ccc(O)cc3Oc3cc(O)ccc32)CCCCC=CCCCCCCN(CC(=O)NC(CCC(=O)O)C(N)=O)C(=O)C2CCCN2C(=O)C2CCCN2C1=O	0.921267	CC1NC(=O)C(C(C)O)NC(=O)C(CC(=O)O)NC(=O)C(CO)NC(=O)C(CCCNC(=N)N)NC(=O)C(N)CSSCC(C(N)=O)NC1=O	0.840229	CCCC(NC(=O)C1CC2CN1C(=O)C(C1CCCCC1)NC(=O)Cc1cccc(c1)OCCCS2)C(=O)C(=O)NCC(=O)NC(C(=O)N(C)C)c1ccccc1	0.8645			0.339648	-2.61439	3.08608	-3.27284	4.65853	-0.333732
	CC(=O)NC(CCCNC(=N)N)C(=O)NC1CCC(O)=NCCCC(C(=O)O)N=C(O)C(Cc2c[nH]c3ccccc23)N=C(O)C(CCCNC(=N)N)N=C(O)C(Cc2ccccc2)N=C(O)C(Cc2cnc[nH]2)N=C1O	0.964323	CCCC1NC(=O)C(CCCNC(=N)N)NC(=O)C2CCCN2C(=O)C(CCCNC(=N)N)NC(=O)CCC(=O)NCCCCN(CC(N)=O)C(=O)C(CCC(C)C)NC(=O)C(CN)NC(=O)C(Cc2ccc(O)cc2)NC1=O	0.870753	COC1C=CC=C(C)C(=O)Nc2cc(O)c(N)c(c2O)C=C(C)CC(OC)C(O)C(C)C=C(C)C1OC(=O)c1ccc[nH]1	0.839909	CC1NC(=O)C(C(C)O)NC(=O)C(CC(=O)O)NC(=O)C(CO)NC(=O)C(CCCNC(=N)N)NC(=O)C(N)CSSCC(C(N)=O)NC1=O	0.784544			-2.93748	1.8369	-1.30107	-1.18014	0.839113	4.15028
	CC(=O)NC(CCCCN)C(=O)NC1CCCNC(=O)CCC(C(N)=O)NC(=O)C(Cc2c[nH]c3ccccc23)NC(=O)C(CCCNC(=N)N)NC(=O)C(Cc2ccccc2)NC(=O)C(C[n+]2cc[nH]c2)NC1=O	0.869347	CCCC(NC(=O)C1CC2CN1C(=O)C(C1CCCCC1)NC(=O)Cc1cccc(c1)OCCCO2)C(=O)C(=O)NCC(=O)NC(C(=O)OC(C)(C)C)c1ccccc1	0.807752	CCCN(CCC)Cc1ccc(C(=O)Nc2c(O)cc3c(O)c2C=C(C)CC(OC)C(O)C(C)C=C(C)C(OC(N)=O)C(OC)C=CC=C(C)C(=O)N3)cc1	0.893678	COC1C=CC=C(C)C(=O)Nc2cc(O)c(N)c(c2O)C=C(C)CC(OC)C(O)C(C)C=C(C)C1OC(=O)c1ccc[nH]1	0.783782			-0.763599	1.45607	5.50786	1.9375	1.48918	-2.30155
	N=C(N)NCCCC1NC(=O)C(Cc2ccc3ccccc3c2)NC(=O)C(N)CCCCC(=O)CCC(=O)NCCCCC(C(N)=O)NC(=O)C(Cc2c[nH]c3ccccc23)NC1=O	0.92866	N=C(N)NCCCC1NC(=O)C(Cc2ccccc2)NC(=O)C(N)CCCCC(=O)CCC(=O)NCCCCC(C(N)=O)NC(=O)C(Cc2c[nH]c3ccccc23)NC1=O	0.835375	N=C(N)NCCCC(NC(=O)C(N)Cc1ccc(O)cc1)C(=O)NC1CSSCC(C(=O)O)NC(=O)C2CCCN2C(=O)C(CC(=O)O)NC1=O	0.84231	CCCN(CCC)Cc1ccc(C(=O)Nc2c(O)cc3c(O)c2C=C(C)CC(OC)C(O)C(C)C=C(C)C(OC(N)=O)C(OC)C=CC=C(C)C(=O)N3)cc1	0.871832			2.73947	-2.43123	2.16113	-0.688858	1.19683	-5.40469
	NNC(=O)C1CCCCNC(=O)CCC(=O)NC(Cc2ccc3ccccc3c2)C(=O)NC(CCCN=C(N)N)C(=O)NC(Cc2c[nH]c3ccccc23)C(=O)N1	0.898242	CC1NC(=O)C(C(C)O)NC(=O)C2CCCN2C(=O)C(CCC(=O)O)NC(=O)CN(C(=O)CCCCNC(=S)Nc2ccc3c(c2)C2(OC3=O)c3ccc(O)cc3Oc3cc(O)ccc32)CCC=CCCCCCCCCCN(CC(N)=O)C(=O)C(CCC(=O)O)NC(=O)C2CCCN2C(=O)C2CCCN2C1=O	0.897595	CC1NC(=O)CS(=O)CC(C(=O)O)NC(=O)C(CC(=O)O)NC(=O)CNC(=O)C(CCCNC(=N)N)NC1=O	0.804262	N=C(N)NCCCC(NC(=O)C(N)Cc1ccc(O)cc1)C(=O)NC1CSSCC(C(=O)O)NC(=O)C2CCCN2C(=O)C(CC(=O)O)NC1=O	0.823116			-2.45387	-2.02642	5.16037	-4.35338	0.126075	-3.41861
	c1cc2c[n+](c1)CCCCCCCCCCCCCCc1ccc[n+](c1)CCCCCCCCCCCCC2	0.907052	CC1NC(=O)C(C(C)O)NC(=O)C2CCCN2C(=O)CN(C(=O)C2CCCN2C(=O)CCCCNC(=S)Nc2ccc3c(c2)C2(OC3=O)c3ccc(O)cc3Oc3cc(O)ccc32)CCC=CCCCCCCN(CC(N)=O)C(=O)C(CCC(=O)O)NC(=O)C2CCCN2C(=O)C2CCCN2C1=O	0.914524	CCC(C)CC(=O)NC(C)C(=O)NC1CNC(=O)C=CC(Cc2ccc(O)cc2)NC(=O)C(C(C)CC)NC(=O)C(=O)C(CCCN=C(N)N)NC(=O)C2CCCN2C1=O	0.908486	CC1NC(=O)CS(=O)CC(C(=O)O)NC(=O)C(CC(=O)O)NC(=O)CNC(=O)C(CCCNC(=N)N)NC1=O	0.8369			1.82906	-2.89504	-0.627025	1.94356	-1.85277	-0.441024
	CC(=O)OC1C(=O)C2(C)C(O)CC3OCC3(OC(C)=O)C2C2OC(=O)CC(C)CCC=CCCC(=O)NC(C=C(C)C)C(O)C(=O)OC3CC2(O)C(C)(C)C1=C3C	0.862622	C=CC1CC1(NC(=O)C1CC2CN1C(=O)C(C1CCCC1)NC(=O)OC1CCCC1CCCCCc1nc3ccccc3nc1O2)C(=O)NS(=O)(=O)C1CC1	0.798167	O=C(NC(Cc1ccccc1)C(O)CN1CCCCCCCCC=CCC(c2ccccc2)OC1=O)OC1COC2OCCC12	0.929333	CCC(C)CC(=O)NC(C)C(=O)NC1CNC(=O)C=CC(Cc2ccc(O)cc2)NC(=O)C(C(C)CC)NC(=O)C(=O)C(CCCN=C(N)N)NC(=O)C2CCCN2C1=O	0.891502			1.1402	0.450708	2.06107	-0.220178	3.24547	-3.89444
	CC1NC(=O)C(C(C)O)NC(=O)C2CCCN2C(=O)CN(C(=O)C2CCCN2C(=O)CCCCNC(=S)Nc2ccc3c(c2)C2(OC3=O)c3ccc(O)cc3Oc3cc(O)ccc32)CCCCC=CCCCCCCN(CC(=O)NC(CCC(=O)O)C(N)=O)C(=O)C2CCCN2C(=O)C2CCCN2C1=O	0.988534	CC(C)C1NC(=O)C(C(O)C(Cc2ccccc2)NC(=O)OC(C)(C)C)NCc2cccc(c2)OCCOCCOCCNC1=O	0.796249	CC(C)C1NC(=O)Cc2csc(n2)NC(=O)C(CC(=O)O)NC(=O)CNC(=O)C(CCCNC(=N)N)N(C)C1=O	0.862425	O=C(NC(Cc1ccccc1)C(O)CN1CCCCCCCCC=CCC(c2ccccc2)OC1=O)OC1COC2OCCC12	0.88788			-2.65954	-3.99024	-1.24529	-2.94337	4.02871	-3.37197
	CCCC1NC(=O)C(CCCNC(=N)N)NC(=O)C2CCCN2C(=O)C(CCCNC(=N)N)NC(=O)CCC(=O)NCCCCN(CC(N)=O)C(=O)C(CCC(C)C)NC(=O)C(CN)NC(=O)C(Cc2ccc(O)cc2)NC1=O	0.954746	COCC(C(=O)OC1CC=CC=CC(=O)OC(C(C)C(O)C(C)CCC(O)C(C)C(OC(C)=O)C(C)C=CN(C)C=O)CC=CC(OC)CC(C)CC=C(C)C(OC)CCC(C)C(O)C1C)N(C)C	0.81545	CC(=O)NC1CSSCC(C(N)=O)NC(=O)C(CC(=O)O)NC(=O)CNC(=O)C(CCCNC(=N)N)NC(=O)CNC1=O	0.846717	CC(C)C1NC(=O)Cc2csc(n2)NC(=O)C(CC(=O)O)NC(=O)CNC(=O)C(CCCNC(=N)N)N(C)C1=O	0.806131			1.48037	-0.335531	3.82549	-1.89977	-1.97259	-0.859024
	CCCC(NC(=O)C1CC2CN1C(=O)C(C1CCCCC1)NC(=O)Cc1cccc(c1)OCCCO2)C(=O)C(=O)NCC(=O)NC(C(=O)OC(C)(C)C)c1ccccc1	0.910536	O=C(NC(Cc1ccccc1)C(O)CN1CCCCCCCCCCCOC1=O)OC1COC2OCCC12	0.750293	CC(C)CC1NC(=O)C(C(C)O)NC(=O)C(CCC(N)=O)NC(=O)C(CO)NC(=O)C(CCCNC(=N)N)NC(=O)C(N)CSSCC(C(N)=O)NC1=O	0.81336	CC(=O)NC1CSSCC(C(N)=O)NC(=O)C(CC(=O)O)NC(=O)CNC(=O)C(CCCNC(=N)N)NC(=O)CNC1=O	0.794192			4.15082	0.270923	4.12168	-2.0635	-0.491122	-2.59742
	N=C(N)NCCCC1NC(=O)C(Cc2ccccc2)NC(=O)C(N)CCCCC(=O)CCC(=O)NCCCCC(C(N)=O)NC(=O)C(Cc2c[nH]c3ccccc23)NC1=O	0.91537	CSCCC1NC(=O)C(NC(C)=O)CSSCC(C(N)=O)NC(=O)CNC(=O)C(CCCNC(=N)N)NC(=O)C(CC(C)C)NCC(CCCNC(=N)N)NC(=O)C2CCCN2C1=O	0.817817	NC(N)=NCCCC1NC(=O)C(Cc2ccc(O)cc2)NC(=O)CN=C(N)C(Cc2ccc3ccccc3c2)NC(=O)C(CCCN=C(N)N)NC1=O	0.916583	CC(C)CC1NC(=O)C(C(C)O)NC(=O)C(CCC(N)=O)NC(=O)C(CO)NC(=O)C(CCCNC(=N)N)NC(=O)C(N)CSSCC(C(N)=O)NC1=O	0.804341			1.77826	-1.38408	-1.64551	-2.17738	0.352334	-0.494328
	CC1NC(=O)C(C(C)O)NC(=O)C2CCCN2C(=O)C(CCC(=O)O)NC(=O)CN(C(=O)CCCCNC(=S)Nc2ccc3c(c2)C2(OC3=O)c3ccc(O)cc3Oc3cc(O)ccc32)CCC=CCCCCCCCCCN(CC(N)=O)C(=O)C(CCC(=O)O)NC(=O)C2CCCN2C(=O)C2CCCN2C1=O	0.970969	CC(C)CC(NC(=O)C1CC(=O)NCC=CCOC(=O)NC(C(C)C)C(=O)N1)C(O)CC(C)C(=O)NC(C(=O)NCc1ccccc1)C(C)C	0.797949	CC(C)CC1NC(=O)C(C(C)O)NC(=O)C(C)NC(=O)C(CO)NC(=O)C(CCCNC(=N)N)NC(=O)C(N)CSSCC(C(N)=O)NC1=O	0.858175	NC(N)=NCCCC1NC(=O)C(Cc2ccc(O)cc2)NC(=O)CN=C(N)C(Cc2ccc3ccccc3c2)NC(=O)C(CCCN=C(N)N)NC1=O	0.892691			0.720914	3.88268	6.07933	-2.71121	1.87185	3.58984
	CC1NC(=O)C(C(C)O)NC(=O)C2CCCN2C(=O)CN(C(=O)C2CCCN2C(=O)CCCCNC(=S)Nc2ccc3c(c2)C2(OC3=O)c3ccc(O)cc3Oc3cc(O)ccc32)CCC=CCCCCCCN(CC(N)=O)C(=O)C(CCC(=O)O)NC(=O)C2CCCN2C(=O)C2CCCN2C1=O	0.97185	CC(C)CC1NC(=O)C(Cc2ccccc2)NC(=O)C(CO)NC(=O)C(CCCNC(=N)N)NC(=O)C2CCCN2C(=O)OCCCCCCOC(=O)NCCCCC(C(=O)N2CCCC2C(N)=O)NC(=O)C(CCCNC(=N)N)NC(=O)C(C(C)C)NC1=O	0.905595	CC(C)C1NC(=O)C(Cc2ccc(Cl)cc2)NCCOc2ccccc2CCCNC(=O)C(CN=C(N)N)NC1=O	0.875504	CC(C)CC1NC(=O)C(C(C)O)NC(=O)C(C)NC(=O)C(CO)NC(=O)C(CCCNC(=N)N)NC(=O)C(N)CSSCC(C(N)=O)NC1=O	0.822163			-0.220578	-1.58062	1.28972	3.071	-1.3697	1.79189
	C=CC1CC1(NC(=O)C1CC2CN1C(=O)C(C1CCCC1)NC(=O)OC1CCCC1CCCCCc1nc3ccccc3nc1O2)C(=O)NS(=O)(=O)C1CC1	0.913155	COc1ccc2c(OC3CC4C(=O)NC5(C(=O)NS(=O)(=O)C6CC6)CC5C=CCCCCCNC(=O)N4C3)cc(-c3cscn3)nc2c1	0.795308	NC(N)=NCCCC1NC(=O)C(Cc2ccccc2)NCC(Cc2cnc[nH]2)NC(=O)CCCCCCCC(=O)C(Cc2c[nH]c3ccccc23)NC1=O	0.897665	CC(C)C1NC(=O)C(Cc2ccc(Cl)cc2)NCCOc2ccccc2CCCNC(=O)C(CN=C(N)N)NC1=O	0.873071			2.6858	-1.10929	4.37057	-3.37777	1.47258	4.68051
	CC(C)C1NC(=O)C(C(O)C(Cc2ccccc2)NC(=O)OC(C)(C)C)NCc2cccc(c2)OCCOCCOCCNC1=O	0.829093	COC(=O)C(O)CC=CCC=CCC1OC23CC1OC(=O)CC1CCCC(CC(O)CC(O)CC4OC5(CCC4C)CCC(OC)C(O5)C(O)C(O)C(C)CCC4CC(OC)CC(CCC2C)(O4)O3)O1	0.833934	CC1NC(=O)C(Cc2cccs2)NC(=O)CCCNC(=O)C(CCCNC(=N)N)NC(=O)C2CC3CCCCC3N2C(=O)C2Cc3ccccc3CN2C1=O	0.891177	NC(N)=NCCCC1NC(=O)C(Cc2ccccc2)NCC(Cc2cnc[nH]2)NC(=O)CCCCCCCC(=O)C(Cc2c[nH]c3ccccc23)NC1=O	0.889115			-1.37609	-2.75135	5.50255	-3.04854	3.67955	-4.60994
	COCC(C(=O)OC1CC=CC=CC(=O)OC(C(C)C(O)C(C)CCC(O)C(C)C(OC(C)=O)C(C)C=CN(C)C=O)CC=CC(OC)CC(C)CC=C(C)C(OC)CCC(C)C(O)C1C)N(C)C	0.926034	COC(CC1OC(=O)CC(O)CC=CC(=O)C(C)C(OC)c2coc(n2)-c2coc(n2)-c2coc(n2)C=CCC(OC)C1C)C(C)CCC(O)C(C)C(OC(C)=O)C(C)C=CN(C)C=O	0.817324	NC(N)=NCCCC1NC(=O)C2COCCN2C(=O)C(Cc2ccc(O)c(I)c2)NC(=O)C(CC(=O)O)NC(=O)CNC1=O	0.890647	CC1NC(=O)C(Cc2cccs2)NC(=O)CCCNC(=O)C(CCCNC(=N)N)NC(=O)C2CC3CCCCC3N2C(=O)C2Cc3ccccc3CN2C1=O	0.898103			-0.652097	-5.12111	5.434	-6.664	-1.3214	-2.77803
	O=C(NC(Cc1ccccc1)C(O)CN1CCCCCCCCCCCOC1=O)OC1COC2OCCC12	0.83637	CCCC1NC(=O)C(CCCNC(=N)N)NC(=O)C2CCCN2C(=O)C(CCCNC(=N)N)NC(=O)CCCC(=O)NCCCCCCN(CC(N)=O)C(=O)C(CCC(C)C)NC(=O)C(CN)NC(=O)C(Cc2ccc(O)cc2)NC1=O	0.881358	COc1c(O)cc2c(O)c1C=C(C)CC(OC)C(O)C(C)C=C(C)C(OC(N)=O)C(OC)C=CC=C(C)C(=O)N2	0.856941	NC(N)=NCCCC1NC(=O)C2COCCN2C(=O)C(Cc2ccc(O)c(I)c2)NC(=O)C(CC(=O)O)NC(=O)CNC1=O	0.858064			0.521039	-4.35885	6.78152	-2.46902	-1.74323	1.3019
	CSCCC1NC(=O)C(NC(C)=O)CSSCC(C(N)=O)NC(=O)CNC(=O)C(CCCNC(=N)N)NC(=O)C(CC(C)C)NCC(CCCNC(=N)N)NC(=O)C2CCCN2C1=O	0.906511	CCCCCCCC(=O)OC1C(=CC(=O)OC)CC2CC(CO)OC(=O)CC(O)CCOC(c3ccc(-c4ccccc4)cc3)CC3CCOC(C=CC(C)(C)C1(O)O2)O3	0.814232	N=C(N)NCCC1NC(=O)C(Cc2c[nH]c3ccccc23)NC(=O)C(CC2CCCCC2)NC(=O)C2CCCN2C(=O)C(NC(=O)C(N)Cc2ccccc2)CCCCNC1=O	0.921502	COc1c(O)cc2c(O)c1C=C(C)CC(OC)C(O)C(C)C=C(C)C(OC(N)=O)C(OC)C=CC=C(C)C(=O)N2	0.819039			2.8891	-0.408775	-2.45166	3.37002	-0.352769	-4.71609
	CC(C)CC(NC(=O)C1CC(=O)NCC=CCOC(=O)NC(C(C)C)C(=O)N1)C(O)CC(C)C(=O)NC(C(=O)NCc1ccccc1)C(C)C	0.880033	C=C1CC2CC=CC(=O)OC3C(C)C(CC=Cc4nc(co4)C4CC(O)CC(CC(C1)O2)O4)OC(C(C)=Cc1coc(CC2(OC)CC(OC)CC(C(O)C=C(C)C=CC(CC=CBr)OC)O2)n1)C3C	0.824458	COC1C=CC=C(C)C(=O)Nc2cc(O)c(N=CCN(C)C)c(c2O)CC(C)CC(OC)C(O)C(C)C=C(C)C1OC(=O)NCCO	0.874222	N=C(N)NCCC1NC(=O)C(Cc2c[nH]c3ccccc23)NC(=O)C(CC2CCCCC2)NC(=O)C2CCCN2C(=O)C(NC(=O)C(N)Cc2ccccc2)CCCCNC1=O	0.923422			2.42454	-1.08961	4.76843	-4.69959	-3.4837	-0.898297
	CC(C)CC1NC(=O)C(Cc2ccccc2)NC(=O)C(CO)NC(=O)C(CCCNC(=N)N)NC(=O)C2CCCN2C(=O)OCCCCCCOC(=O)NCCCCC(C(=O)N2CCCC2C(N)=O)NC(=O)C(CCCNC(=N)N)NC(=O)C(C(C)C)NC1=O	0.932033	CCC(O)CC1OC2(CCC1C)CC1OC(=O)C=CC(C)C(O)C(C)C(O)CC(OC)CC(O)C(C)C(O)CCC=CC=CC(CC)CCC(O2)C1CCC(C)O	0.777978	N=C(N)NCCCC1NC(=O)C(CCC(N)=O)NC(=O)CSCC(C(=O)O)NC(=O)C(CC(=O)O)NC(=O)CNC1=O	0.879614	COC1C=CC=C(C)C(=O)Nc2cc(O)c(N=CCN(C)C)c(c2O)CC(C)CC(OC)C(O)C(C)C=C(C)C1OC(=O)NCCO	0.790985			-1.30506	-1.69452	5.80437	-1.62121	1.8659	-1.82745
	COc1ccc2c(OC3CC4C(=O)NC5(C(=O)NS(=O)(=O)C6CC6)CC5C=CCCCCCNC(=O)N4C3)cc(-c3cscn3)nc2c1	0.902704	c1cc2c[n+](c1)CCCCCCCCCCCCCc1ccc[n+](c1)CCCCCCCCCCCC2	0.761092	NC(N)=NCCCC1NC(=O)CC(Cc2ccc(O)cc2)NC(=O)C(Cc2cccc3ccccc23)NC(=O)C(CCCCCC(=O)O)NC1=O	0.898876	N=C(N)NCCCC1NC(=O)C(CCC(N)=O)NC(=O)CSCC(C(=O)O)NC(=O)C(CC(=O)O)NC(=O)CNC1=O	0.871498			0.549374	-0.840874	5.49155	-3.81074	-1.63347	-3.48491
	COC(=O)C(O)CC=CCC=CCC1OC23CC1OC(=O)CC1CCCC(CC(O)CC(O)CC4OC5(CCC4C)CCC(OC)C(O5)C(O)C(O)C(C)CCC4CC(OC)CC(CCC2C)(O4)O3)O1	0.877687	CC(C)NCc1ccc(CC2NC(=O)C(Cc3ccc4ccccc4c3)NC(=O)C(Cc3ccccc3)NC(=O)C(Cc3ccccc3)NC(=O)C(CCCCN)NC(=O)C(NC(=O)CCc3ccc(O)cc3)CSSCC(C(=O)O)NC(=O)C(CO)NC(=O)C(C(C)O)NC(=O)C(Cc3ccccc3)NC(=O)C(C(C)O)NC2=O)cc1	0.895111	COc1c(O)cc2c(O)c1C=C(C)CC(OC)C(OC)C(C)C=C(C)C(OC(N)=O)C(OC)C=CC=C(C)C(=O)N2	0.84182	NC(N)=NCCCC1NC(=O)CC(Cc2ccc(O)cc2)NC(=O)C(Cc2cccc3ccccc23)NC(=O)C(CCCCCC(=O)O)NC1=O	0.880359			2.4108	-0.373206	0.653634	1.30636	1.77501	0.512564
	COC(CC1OC(=O)CC(O)CC=CC(=O)C(C)C(OC)c2coc(n2)-c2coc(n2)-c2coc(n2)C=CCC(OC)C1C)C(C)CCC(O)C(C)C(OC(C)=O)C(C)C=CN(C)C=O	0.872724	C=CC1CC1(NC(=O)C1CC2CN1C(=O)C(C1CCCC1)NC(=O)OC1CCCC1CCCCCc1nc3ccccc3cc1O2)C(=O)NS(=O)(=O)C1CC1	0.791612	CC(C)C1NC(=O)C(C(C)O)NC(=O)C(CC(=O)O)NC(=O)C(CO)NC(=O)C(CCCNC(=N)N)NC(=O)C(N)CSSCC(C(N)=O)NC1=O	0.892031	COc1c(O)cc2c(O)c1C=C(C)CC(OC)C(OC)C(C)C=C(C)C(OC(N)=O)C(OC)C=CC=C(C)C(=O)N2	0.83077			-2.55117	-1.99705	1.83756	1.5421	3.19128	-2.74494
	CCCC1NC(=O)C(CCCNC(=N)N)NC(=O)C2CCCN2C(=O)C(CCCNC(=N)N)NC(=O)CCCC(=O)NCCCCCCN(CC(N)=O)C(=O)C(CCC(C)C)NC(=O)C(CN)NC(=O)C(Cc2ccc(O)cc2)NC1=O	0.960263	CC(C)CC1NC(=O)C(CC(=O)O)NC(=O)CNC(=O)C(CCCN=C(N)N)NC(=O)C(Cc2c[nH]cn2)NC(=O)CNC(=O)C(N)CCCN=C(N)NC(=O)C(N)C(C)(C)SSCC(C(=O)NC(CCCN=C(N)N)C(=O)O)NC(=O)C(CCCN=C(N)N)NC1=O	0.882842	CN1C(=O)c2ccccc2SSc2ccccc2NC(=O)C(CC(=O)O)NC(=O)CNC(=O)C1CCCNC(=N)N	0.873395	CC(C)C1NC(=O)C(C(C)O)NC(=O)C(CC(=O)O)NC(=O)C(CO)NC(=O)C(CCCNC(=N)N)NC(=O)C(N)CSSCC(C(N)=O)NC1=O	0.867948			0.143716	-1.82242	6.49821	-1.17672	2.24686	2.29921
	CCCCCCCC(=O)OC1C(=CC(=O)OC)CC2CC(CO)OC(=O)CC(O)CCOC(c3ccc(-c4ccccc4)cc3)CC3CCOC(C=CC(C)(C)C1(O)O2)O3	0.914229	COC1CC(C)OC(CCC(C)C(O)C(C)C2OC(=O)C=CC(C)=CCC(O)CC3C=CCC(CC(OC)C(C)C(O)CC(O)C(C)C(C(C)C(O)C(C)CC(O)C4CC(OC)CC(C)O4)OC(=O)C=CC(C)=CCC(O)CC4C=CCC(CC(OC)C(C)C(O)CC(O)C2C)O4)O3)C1	0.875878	NC(N)=NCCCC1NC(=O)C2CCC(C2)NC(=O)C(CC(=O)O)NC(=O)CNC1=O	0.835503	CN1C(=O)c2ccccc2SSc2ccccc2NC(=O)C(CC(=O)O)NC(=O)CNC(=O)C1CCCNC(=N)N	0.845565			0.47219	0.228657	2.90246	-2.53153	1.89268	-0.816142
	C=C1CC2CC=CC(=O)OC3C(C)C(CC=Cc4nc(co4)C4CC(O)CC(CC(C1)O2)O4)OC(C(C)=Cc1coc(CC2(OC)CC(OC)CC(C(O)C=C(C)C=CC(CC=CBr)OC)O2)n1)C3C	0.903762	CNC(=N)NCCCC=CCCCC(C)CC(C)C1OC(=O)C(C)C(O)C=CC(C)C(O)CC(O)C(C)C(O)CCC(C)C(O)CC2(O)OC(CC(OC(=O)CC(=O)O)CC(O)CC(O)C(C)C(O)C=CC=CC1C)CC(O)C2O	0.831667	COC1CC(C)Cc2c(O)c(cc(O)c2N=CCN(C)C)NC(=O)C(C)=CC=CC(OC)C(OC(N)=O)C(C)=CC(C)C1=O	0.85381	NC(N)=NCCCC1NC(=O)C2CCC(C2)NC(=O)C(CC(=O)O)NC(=O)CNC1=O	0.834083			-0.56051	-2.39656	4.76136	-2.50042	0.39214	-2.026
	CCC(O)CC1OC2(CCC1C)CC1OC(=O)C=CC(C)C(O)C(C)C(O)CC(OC)CC(O)C(C)C(O)CCC=CC=CC(CC)CCC(O2)C1CCC(C)O	0.902644	COC1CC=CC=CCC(C)C2OC(C)(C)OC(C(C)C(O)CC(=O)OC(C(C)C(O)C=C(C)C=CCO)CC(O)CCC1)C2C	0.759172	O=C(NC(Cc1ccccc1)C(O)CN1CCCCCCCCC=CCCOC1=O)OC1COC2OCCC12	0.830758	COC1CC(C)Cc2c(O)c(cc(O)c2N=CCN(C)C)NC(=O)C(C)=CC=CC(OC)C(OC(N)=O)C(C)=CC(C)C1=O	0.791042			3.93133	-1.81891	5.94854	-3.84919	2.17876	-2.09858
	c1cc2c[n+](c1)CCCCCCCCCCCCCc1ccc[n+](c1)CCCCCCCCCCCC2	0.923362	CCC(C)C1C(=O)N2CCCC2C(=O)OC(C(C)(C)C)CC(C)CC(O)C(C)C(=O)N(C)CCCC(=O)NC(Cc2ccc(OC)cc2)C(=O)N(C)C(C)C(=O)N1C	0.81665	CC1NC(=O)C(Cc2cc3ccccc3[nH]2)NC(=O)CCCNC(=O)C(CCCNC(=N)N)NC(=O)C2CC3CCCCC3N2C(=O)C2Cc3ccccc3CN2C1=O	0.894602	O=C(NC(Cc1ccccc1)C(O)CN1CCCCCCCCC=CCCOC1=O)OC1COC2OCCC12	0.829748			0.318768	-5.69132	-3.46864	1.5771	-1.5403	1.46207
	CC(C)NCc1ccc(CC2NC(=O)C(Cc3ccc4ccccc4c3)NC(=O)C(Cc3ccccc3)NC(=O)C(Cc3ccccc3)NC(=O)C(CCCCN)NC(=O)C(NC(=O)CCc3ccc(O)cc3)CSSCC(C(=O)O)NC(=O)C(CO)NC(=O)C(C(C)O)NC(=O)C(Cc3ccccc3)NC(=O)C(C(C)O)NC2=O)cc1	0.957412	COC1CC2CCC(C)C(O)(O2)C(=O)C(=O)N2CCCCC2C(=O)OC(C(C)CC2CCC(OCCOC(=O)CSCC(NC(=O)CCC(N)C(=O)O)C(=O)NCC(=O)O)C(OC)C2)CC(=O)C(C)C=C(C)C(O)C(OC)C(=O)C(C)CC(C)C=CC=CC=C1C	0.880906	N=C(N)NCCCC1NC(=O)C(CCC(N)=O)NC(=O)C(Cc2ccc(O)cc2)NC(=O)CNC(=O)C(Cc2ccc3ccccc3c2)NC1=O	0.901964	CC1NC(=O)C(Cc2cc3ccccc3[nH]2)NC(=O)CCCNC(=O)C(CCCNC(=N)N)NC(=O)C2CC3CCCCC3N2C(=O)C2Cc3ccccc3CN2C1=O	0.867648			-0.790928	-1.24029	1.22796	4.02963	-2.06123	-3.0075
	C=CC1CC1(NC(=O)C1CC2CN1C(=O)C(C1CCCC1)NC(=O)OC1CCCC1CCCCCc1nc3ccccc3cc1O2)C(=O)NS(=O)(=O)C1CC1	0.877695	CC(C)CC1NC(=O)CCCCCCCCCNC(=O)C(Cc2ccc3ccccc3c2)NC(=O)C(CCCNC(=N)N)NC(=O)C(CC(C)C)NC(=O)C(Cc2ccc3ccccc3c2)NC(=O)C(CCCNC(=N)N)NC1=O	0.867735	NC(N)=NCCCC1N=C(N)C(CCCN=C(N)N)NC(=O)C(Cc2ccc(O)cc2)NC(=O)CNC(=O)C(Cc2ccc3ccccc3c2)NC1=O	0.916613	N=C(N)NCCCC1NC(=O)C(CCC(N)=O)NC(=O)C(Cc2ccc(O)cc2)NC(=O)CNC(=O)C(Cc2ccc3ccccc3c2)NC1=O	0.850955			-2.99366	-3.70201	-0.24682	-1.36639	3.49266	-4.06056
	CC(C)CC1NC(=O)C(CC(=O)O)NC(=O)CNC(=O)C(CCCN=C(N)N)NC(=O)C(Cc2c[nH]cn2)NC(=O)CNC(=O)C(N)CCCN=C(N)NC(=O)C(N)C(C)(C)SSCC(C(=O)NC(CCCN=C(N)N)C(=O)O)NC(=O)C(CCCN=C(N)N)NC1=O	0.942706	CCN(CC)c1ccc2cc(NC(=O)OC(NC=O)C(=O)NCC(C)=CC=C(C)C3OC(=O)C(C)=CC(C)C=CC(C)=CC(OC)CC=CC(C)=CCCC(OC)C=CC=CC3C)c(=O)oc2c1	0.816275	C=CCOC1C(C)C=C(C)C(OC(N)=O)C(OC)C=CC=C(C)C(=O)Nc2cc(O)c(N3CCC3)c(c2O)C=C(C)CC1OC	0.879423	NC(N)=NCCCC1N=C(N)C(CCCN=C(N)N)NC(=O)C(Cc2ccc(O)cc2)NC(=O)CNC(=O)C(Cc2ccc3ccccc3c2)NC1=O	0.872229			-0.806949	-0.641843	6.57919	-0.6018	0.785983	-1.01335
	COC1CC(C)OC(CCC(C)C(O)C(C)C2OC(=O)C=CC(C)=CCC(O)CC3C=CCC(CC(OC)C(C)C(O)CC(O)C(C)C(C(C)C(O)C(C)CC(O)C4CC(OC)CC(C)O4)OC(=O)C=CC(C)=CCC(O)CC4C=CCC(CC(OC)C(C)C(O)CC(O)C2C)O4)O3)C1	0.875415	CCCCCC1C2CC3(CCC(C)C(CC(C)O)O3)OC1CCC(CC)C=CC=CCCC(O)C(C)C(O)CC(OC)CC(O)C(C)C(O)C(C)C=CC(=O)O2	0.809693	CC1C(=O)NC(CCCNC(=N)N)C(=O)NC(Cc2ccc3ccccc3c2)C(=O)NCC(=O)NC(Cc2ccc(O)cc2)C(=O)N1C	0.917922	C=CCOC1C(C)C=C(C)C(OC(N)=O)C(OC)C=CC=C(C)C(=O)Nc2cc(O)c(N3CCC3)c(c2O)C=C(C)CC1OC	0.842384			4.53597	0.311138	-0.803828	3.18976	3.26455	-2.73863
	CNC(=N)NCCCC=CCCCC(C)CC(C)C1OC(=O)C(C)C(O)C=CC(C)C(O)CC(O)C(C)C(O)CCC(C)C(O)CC2(O)OC(CC(OC(=O)CC(=O)O)CC(O)CC(O)C(C)C(O)C=CC=CC1C)CC(O)C2O	0.905779	COc1cc(Oc2ccc(C3NC(=O)C(NC(=O)OC(C)(C)C)CCCCCCCCCCS(=O)(=O)NC(=O)c4ccccc4NC3=O)cc2)nc(-c2ccccc2)n1	0.831551	CC1CCCC(=O)C(=O)C(=O)CCCc2cc(O)cc(O)c2C(=O)O1	0.771189	CC1C(=O)NC(CCCNC(=N)N)C(=O)NC(Cc2ccc3ccccc3c2)C(=O)NCC(=O)NC(Cc2ccc(O)cc2)C(=O)N1C	0.864604			1.08609	-0.594522	4.5819	-6.01383	1.15468	-4.04175
	COC1CC=CC=CCC(C)C2OC(C)(C)OC(C(C)C(O)CC(=O)OC(C(C)C(O)C=C(C)C=CCO)CC(O)CCC1)C2C	0.899254	CCCCC(NC(C)=O)C(=O)NC1CCCCc2cn(nn2)CC(C(N)=O)NC(=O)C(Cc2c[nH]c3ccccc23)NC(=O)C(CCCNC(=N)N)NC(=O)C(Cc2ccccc2)NC(=O)C(Cc2cnc[nH]2)NC1=O	0.848358	CC(=O)NC1CSSCC(C(N)=O)NC(=O)C(CO)NC(=O)C(CC(=O)O)NC(=O)CNC(=O)C(CCCNC(=N)N)NC1=O	0.828217	CC1CCCC(=O)C(=O)C(=O)CCCc2cc(O)cc(O)c2C(=O)O1	0.825719			6.30427	-1.50614	6.3601	1.67186	6.03561	-4.05516
	CCC(C)C1C(=O)N2CCCC2C(=O)OC(C(C)(C)C)CC(C)CC(O)C(C)C(=O)N(C)CCCC(=O)NC(Cc2ccc(OC)cc2)C(=O)N(C)C(C)C(=O)N1C	0.820093	CCCC(=O)OC1C(C)OC(OC2C(C)OC(OC3C(CC=O)CC(C)C(O)C=CC=CCC(C)OC(=O)CC(OC(C)=O)C3OC)C(OC(=O)CC)C2N(C)C)CC1(C)O	0.822053	CCCC(NC(=O)C1CC2CN1C(=O)C(C1CCCCC1)NC(=O)Cc1cccc(c1)OCCO2)C(=O)C(=O)NCC(=O)NC(C(=O)N(C)C)c1ccccc1	0.86618	CC(=O)NC1CSSCC(C(N)=O)NC(=O)C(CO)NC(=O)C(CC(=O)O)NC(=O)CNC(=O)C(CCCNC(=N)N)NC1=O	0.752185			1.32323	2.9684	5.09686	-0.289792	0.624624	0.375234
	COC1CC2CCC(C)C(O)(O2)C(=O)C(=O)N2CCCCC2C(=O)OC(C(C)CC2CCC(OCCOC(=O)CSCC(NC(=O)CCC(N)C(=O)O)C(=O)NCC(=O)O)C(OC)C2)CC(=O)C(C)C=C(C)C(O)C(OC)C(=O)C(C)CC(C)C=CC=CC=C1C	0.953805	CCCCCCCCCCCC(=O)OC1C(OC2C(C)OC3OC4C(OC(CCCCC)CCCCCCCCCC(=O)OC2C3O)OC(C)C(O)C4O)OC(C)C(OC2OC(C)C(OC(=O)C(C)CC)C(O)C2O)C1OC1OC(CO)C(O)C(O)C1O	0.890355	COC1C=CC=C(C)C(=O)Nc2cc(O)c(N=CCN(C)C)c(c2O)CC(C)CC(OC)C(NCCF)C(C)C=C(C)C1OC(N)=O	0.837387	CCCC(NC(=O)C1CC2CN1C(=O)C(C1CCCCC1)NC(=O)Cc1cccc(c1)OCCO2)C(=O)C(=O)NCC(=O)NC(C(=O)N(C)C)c1ccccc1	0.863499			4.14602	-3.30859	2.08838	0.730624	-0.632505	-0.12622
	CC(C)CC1NC(=O)CCCCCCCCCNC(=O)C(Cc2ccc3ccccc3c2)NC(=O)C(CCCNC(=N)N)NC(=O)C(CC(C)C)NC(=O)C(Cc2ccc3ccccc3c2)NC(=O)C(CCCNC(=N)N)NC1=O	0.938002	COc1ccc(N2CCN(c3nc4c(s3)c3c(O)c5c(O)c(C)c6c(c54)C(=O)C(C)(OC=CC(OC)C(C)C(OC(C)=O)C(C)C(O)C(C)C(O)C(C)C=CC=C(C)C(=O)N3)O6)CC2)cc1	0.814574	CC1NC(=O)C(Cc2cccs2)NC(=O)CCCNC(=O)C(CCCNC(=N)N)NC(=O)C2CC3CCCCC3N2C(=O)C2Cc3ccccc3CN2C1=O	0.920141	COC1C=CC=C(C)C(=O)Nc2cc(O)c(N=CCN(C)C)c(c2O)CC(C)CC(OC)C(NCCF)C(C)C=C(C)C1OC(N)=O	0.791585			4.11396	-3.38234	1.04406	3.75072	2.01056	-5.07335
	CCN(CC)c1ccc2cc(NC(=O)OC(NC=O)C(=O)NCC(C)=CC=C(C)C3OC(=O)C(C)=CC(C)C=CC(C)=CC(OC)CC=CC(C)=CCCC(OC)C=CC=CC3C)c(=O)oc2c1	0.900614	CCCCCCCCCCCC(=O)OC1C(OC2C(C)OC3OC4C(OC(CCCCC)CCCCCCCCCC(=O)OC3C2O)OC(C)C(O)C4O)OC(C)C(OC2OC(C)C(O)C(O)C2OC2OC(CO)C(O)C(O)C2O)C1O	0.87704	COc1c(O)cc2c(O)c1C=C(C)CC(OC)C(OC(=O)CCN)C(C)C=C(C)C(OC(N)=O)C(OC)C=CC=C(C)C(=O)N2	0.898902	CC1NC(=O)C(Cc2cccs2)NC(=O)CCCNC(=O)C(CCCNC(=N)N)NC(=O)C2CC3CCCCC3N2C(=O)C2Cc3ccccc3CN2C1=O	0.885677			1.77294	-0.123159	3.87112	1.67629	2.84595	-5.1985
	CCCCCC1C2CC3(CCC(C)C(CC(C)O)O3)OC1CCC(CC)C=CC=CCCC(O)C(C)C(O)CC(OC)CC(O)C(C)C(O)C(C)C=CC(=O)O2	0.907391	CCC(C)CCCCC(=O)NC(CCN)C(=O)NC(C(=O)NC(CCN)C(=O)NC1CCNC(=O)C(C(C)O)NC(=O)C(CCN)NC(=O)C(CCN)NC(=O)CCCCNC(=O)C(CCN)NC1=O)C(C)O	0.844996	COC1C=CC=C(C)C(=O)Nc2cc(O)c(NC(=O)c3ccco3)c(c2O)C=C(C)CC(OC)C(O)C(C)C=C(C)C1OC(N)=O	0.83777	COc1c(O)cc2c(O)c1C=C(C)CC(OC)C(OC(=O)CCN)C(C)C=C(C)C(OC(N)=O)C(OC)C=CC=C(C)C(=O)N2	0.768581			1.50605	-1.6002	5.072	-3.33538	5.75593	-2.44816
	COc1cc(Oc2ccc(C3NC(=O)C(NC(=O)OC(C)(C)C)CCCCCCCCCCS(=O)(=O)NC(=O)c4ccccc4NC3=O)cc2)nc(-c2ccccc2)n1	0.855813	CC(C)C1NC(=O)C(Cc2ccc(OP(=O)(O)O)cc2)NC(=O)CCCCCCNC(=O)C2CCCN2C(=O)C(C(C)C)NC(=O)C(CC(N)=O)NC1=O	0.79652	CNCC=Nc1c(O)cc2c(O)c1CC(C)CC(OC)C(OC(=O)CN)C(C)C=C(C)C(OC(N)=O)C(OC)C=CC=C(C)C(=O)N2	0.879799	COC1C=CC=C(C)C(=O)Nc2cc(O)c([NH2+]CC(O)CO)c(c2O)CC(C)CC(OC)C(O)C(C)C=C(C)C1OC(N)=O	0.845842			-3.13323	-3.73863	-3.01909	1.00103	1.91126	-2.71074
	CCCCC(NC(C)=O)C(=O)NC1CCCCc2cn(nn2)CC(C(N)=O)NC(=O)C(Cc2c[nH]c3ccccc23)NC(=O)C(CCCNC(=N)N)NC(=O)C(Cc2ccccc2)NC(=O)C(Cc2cnc[nH]2)NC1=O	0.925618	CC(C)Cc1cccc(CC2NC(=O)C(N)CCCCCCCCNC(=O)C3CCCN3C(=O)C(CCCNC(=N)N)NC(=O)C3(CCC3)NC(=O)C3CCCN3C2=O)c1	0.856891	CC(=S)NC1CCCCNC(=O)C2CCCN2C(=O)C(C(C)C)NC(=O)C(CC(N)=O)NC(=O)C(C(C)C)NC(=O)C(Cc2ccc(OP(=O)(O)O)cc2)NC1=O	0.877479	COC1C=CC=C(C)C(=O)Nc2cc(O)c(NC(=O)c3ccco3)c(c2O)C=C(C)CC(OC)C(O)C(C)C=C(C)C1OC(N)=O	0.887923			-2.49605	3.40656	4.83458	-2.13875	-0.21058	-0.147476
	CCCC(=O)OC1C(C)OC(OC2C(C)OC(OC3C(CC=O)CC(C)C(O)C=CC=CCC(C)OC(=O)CC(OC(C)=O)C3OC)C(OC(=O)CC)C2N(C)C)CC1(C)O	0.871815	COC1C=COC2(C)Oc3c(c4c5c(nn(CCO)c5c3C)C(=C(C=NN3CCN(C)CC3)C4=O)NC(=O)C(C)=CC=CC(C)C(O)C(C)C(O)C(C)C(OC(C)=O)C1C)C2=O	0.801303	CC(=O)NC1C(=O)N(C)C(CCCNC(=N)N)C(=O)NCC(=O)NC(CC(=O)O)C(=O)NC(C(N)=O)C(C)(C)SSC1(C)C	0.828817	CNCC=Nc1c(O)cc2c(O)c1CC(C)CC(OC)C(OC(=O)CN)C(C)C=C(C)C(OC(N)=O)C(OC)C=CC=C(C)C(=O)N2	0.853167			1.63069	-3.62889	-2.51505	2.11125	-0.713629	0.151005
	CCCCCCCCCCCC(=O)OC1C(OC2C(C)OC3OC4C(OC(CCCCC)CCCCCCCCCC(=O)OC2C3O)OC(C)C(O)C4O)OC(C)C(OC2OC(C)C(OC(=O)C(C)CC)C(O)C2O)C1OC1OC(CO)C(O)C(O)C1O	0.920351	N=C(N)NCCCC1NC(=O)C(Cc2cccc3ccccc23)NC(=O)CCC(=O)NCCCCC(C(N)=O)NC(=O)C(Cc2c[nH]c3ccccc23)NC1=O	0.825143	CC1CC=CCCCCCC(=O)Cc2c(Cl)c(O)cc(O)c2C(=O)O1	0.749853	CC(=S)NC1CCCCNC(=O)C2CCCN2C(=O)C(C(C)C)NC(=O)C(CC(N)=O)NC(=O)C(C(C)C)NC(=O)C(Cc2ccc(OP(=O)(O)O)cc2)NC1=O	0.87196			-0.702629	-3.35536	1.32553	-6.95331	2.41883	4.23721
	COc1ccc(N2CCN(c3nc4c(s3)c3c(O)c5c(O)c(C)c6c(c54)C(=O)C(C)(OC=CC(OC)C(C)C(OC(C)=O)C(C)C(O)C(C)C(O)C(C)C=CC=C(C)C(=O)N3)O6)CC2)cc1	0.934488	CSCCC(NC(=O)C1CCCCNC(=O)CNC(=O)CCCCC(=O)NCC(=O)NCCCCC(NC(C)=O)C(=O)NC(CCCCN)C(=O)NC(CCCCNC(C)=S)C(=O)N1)C(N)=O	0.874784	CC(C)C1NC(=O)C(Cc2ccc(Cl)cc2)NCCOc2ccccc2CCCNC(=O)C(CN=C(N)N)NC1=O	0.88588	CC(=O)NC1C(=O)N(C)C(CCCNC(=N)N)C(=O)NCC(=O)NC(CC(=O)O)C(=O)NC(C(N)=O)C(C)(C)SSC1(C)C	0.821079			2.93825	-1.27149	1.30676	1.50395	-0.327734	-3.1839
	CCCCCCCCCCCC(=O)OC1C(OC2C(C)OC3OC4C(OC(CCCCC)CCCCCCCCCC(=O)OC3C2O)OC(C)C(O)C4O)OC(C)C(OC2OC(C)C(O)C(O)C2OC2OC(CO)C(O)C(O)C2O)C1O	0.91176	CCCCCC1CCCCCCCCCC(=O)OC2C(OC(C)C(OC3OC(C)C(OC4OC(C)C(OC(=O)C(C)C)C(O)C4O)C(OC4OC(C)C(O)C(O)C4O)C3OC(=O)C(C)CC)C2O)OC2C(O1)OC(C)C(O)C2O	0.863503	CN1C(=O)CNC(=O)C(Cc2ccc(O)cc2)NC(=O)C(CCCN=C(N)N)NC(=O)C(CCCN=C(N)N)NC(=O)C1Cc1ccc2ccccc2c1	0.905197	CC1CC=CCCCCCC(=O)Cc2c(Cl)c(O)cc(O)c2C(=O)O1	0.80482			0.127597	-0.765651	6.67885	-2.59948	3.16843	-3.63864
	CCC(C)CCCCC(=O)NC(CCN)C(=O)NC(C(=O)NC(CCN)C(=O)NC1CCNC(=O)C(C(C)O)NC(=O)C(CCN)NC(=O)C(CCN)NC(=O)CCCCNC(=O)C(CCN)NC1=O)C(C)O	0.88939	CCC1NC(=O)C2CCCN2C(=O)C(Cc2ccccc2)NC(=O)C(N)CCCCCCCCNC(=O)C2CCCN2C(=O)C(CCCNC(=N)N)NC1=O	0.822997	CC(C)CC1NC(=O)C(C(C)O)NC(=O)C(CC(=O)O)NC(=O)C(CO)NC(=O)C(CCCNC(=N)N)NC(=O)C(N)CSSCC(C(=O)O)NC1=O	0.804845	CC(C)C1NC(=O)C(Cc2ccc(Cl)cc2)NCCOc2ccccc2CCCNC(=O)C(CN=C(N)N)NC1=O	0.867096			1.10953	-0.0140052	5.07275	-1.24925	1.21819	-1.70362
	CC(C)C1NC(=O)C(Cc2ccc(OP(=O)(O)O)cc2)NC(=O)CCCCCCNC(=O)C2CCCN2C(=O)C(C(C)C)NC(=O)C(CC(N)=O)NC1=O	0.908159	CNc1ccc(C(=O)CC(O)CCC(C)C2OC(=O)CC(O)CC(=O)CC(O)CC(O)CC(O)CC(O)CC3(O)CC(O)C(C(=O)NCCN4CCOCC4)C(CC(OC4OC(C)C(O)C(N)C4O)C=CC=CC=CC=CC=CC=CC=CC2C)O3)cc1	0.873567	NC(N)=NCCCC1NC(=O)CNC(=O)CC(C(=O)O)NC(=O)C(c2ccccc2)NC(=O)C(Cc2ccc(O)cc2)NC1=O	0.879088	CN1C(=O)CNC(=O)C(Cc2ccc(O)cc2)NC(=O)C(CCCN=C(N)N)NC(=O)C(CCCN=C(N)N)NC(=O)C1Cc1ccc2ccccc2c1	0.861516			2.54875	-2.44974	5.18412	-6.35111	4.33721	-0.507137
	CC(C)Cc1cccc(CC2NC(=O)C(N)CCCCCCCCNC(=O)C3CCCN3C(=O)C(CCCNC(=N)N)NC(=O)C3(CCC3)NC(=O)C3CCCN3C2=O)c1	0.946931	CC=C(C)C(=O)OC1C(C)OC(OC2C(C)OC(OC3C4OC(CO)C(O)C3OC(=O)CCCCCCCCCC(CCCCC)OC3OC(C)C(O)C(O)C3O4)C(OC(=O)C(C)=CC)C2O)C(O)C1O	0.852104	N=C(N)NCCCC1NC(=O)C(Cc2ccc(O)cc2)NC(=O)CS(=O)CC(C(=O)O)NC(=O)C(CC(=O)O)NC(=O)CNC1=O	0.88055	CC(C)CC1NC(=O)C(C(C)O)NC(=O)C(CC(=O)O)NC(=O)C(CO)NC(=O)C(CCCNC(=N)N)NC(=O)C(N)CSSCC(C(=O)O)NC1=O	0.774934			0.188205	1.53097	5.6763	-4.04179	2.13645	-4.61256
	COC1C=COC2(C)Oc3c(c4c5c(nn(CCO)c5c3C)C(=C(C=NN3CCN(C)CC3)C4=O)NC(=O)C(C)=CC=CC(C)C(O)C(C)C(O)C(C)C(OC(C)=O)C1C)C2=O	0.872768	NC(=O)CCC1NC(=O)C=CC(=O)NNCCCCC(C(=O)COCCOCCOCCCNC(=O)CCCCC2SCC3NC(=O)NC32)NCCCCNC(=O)C(Cc2ccc(C(=O)c3ccccc3)cc2)NC(=O)C(CC2CCCCC2)NC1=O	0.893201	COC1C=CC=C(C)C(=O)Nc2cc(O)c(N=CCN(C)C)c(c2O)CC(C)CC(OC)C(OC(O)=NN)C(C)C=C(C)C1OC(N)=O	0.917162	NC(N)=NCCCC1NC(=O)CNC(=O)CC(C(=O)O)NC(=O)C(c2ccccc2)NC(=O)C(Cc2ccc(O)cc2)NC1=O	0.809595			1.97307	-1.56263	2.69615	-3.17374	0.58343	-5.00644
	N=C(N)NCCCC1NC(=O)C(Cc2cccc3ccccc23)NC(=O)CCC(=O)NCCCCC(C(N)=O)NC(=O)C(Cc2c[nH]c3ccccc23)NC1=O	0.897548	CCCCCCCCCCCC(=O)OC1C(OC2C(C)OC3OC4C(OC(CCCCC)CCCCCCCCCC(=O)OC3C2O)OC(CO)C(O)C4O)OC(C)C(OC2OC(C)C(OC(=O)CC)C(OC(=O)C(C)C(C)O)C2OC2OC(CO)C(O)C(O)C2O)C1O	0.896482	N=C(N)NCCCC1NC(=O)C(CCCN)NC(=O)CSCC(C(=O)O)NC(=O)C(CC(=O)O)NC(=O)CNC1=O	0.860285	N=C(N)NCCCC1NC(=O)C(Cc2ccc(O)cc2)NC(=O)CS(=O)CC(C(=O)O)NC(=O)C(CC(=O)O)NC(=O)CNC1=O	0.8818			1.17584	-2.15955	-2.98954	-2.18635	4.10819	-3.10637
	CSCCC(NC(=O)C1CCCCNC(=O)CNC(=O)CCCCC(=O)NCC(=O)NCCCCC(NC(C)=O)C(=O)NC(CCCCN)C(=O)NC(CCCCNC(C)=S)C(=O)N1)C(N)=O	0.955232	CCCC1CCCCCCCCCC(=O)OC2C(OC(C)C(O)C2OC(=O)C(C)C(C)O)OC2C(O)C(C)OC(OC3C(O1)OC(C)C(O)C3O)C2OC1OC(C)C(OC(C)=O)C(O)C1O	0.846242	CCC(C)C1NC(=O)C(C(C)O)NC(=O)C(CC(=O)O)NC(=O)C(CO)NC(=O)C(CCCNC(=N)N)NC(=O)C(N)CSSCC(C(N)=O)NC1=O	0.881682	COC1C=CC=C(C)C(=O)Nc2cc(O)c(N=CCN(C)C)c(c2O)CC(C)CC(OC)C(OC(O)=NN)C(C)C=C(C)C1OC(N)=O	0.915451			-1.83609	1.37728	0.808794	-0.462	2.89096	1.73531
	CCCCCC1CCCCCCCCCC(=O)OC2C(OC(C)C(OC3OC(C)C(OC4OC(C)C(OC(=O)C(C)C)C(O)C4O)C(OC4OC(C)C(O)C(O)C4O)C3OC(=O)C(C)CC)C2O)OC2C(O1)OC(C)C(O)C2O	0.924926	CCC(C)C1NC(=O)C(CCCN=C(N)N)NC(=O)CNC(=O)CNC(=O)C(C2CCCCC2)NC(=O)CCSSCC(C(N)=O)NC(=O)C(CCCN=C(N)N)NC(=O)C(Cc2ccccc2)NC(=O)C(C(C)CC)NC(=O)C(CCCN=C(N)N)NC(=O)C(CC(=O)O)NC1=O	0.877452	CC1NC(=O)CCCNC(=O)C(CCCNC(=N)N)NC(=O)C2CC3CCCCC3N2C(=O)C2Cc3ccccc3CN2C(=O)C(CO)NC1=O	0.881617	N=C(N)NCCCC1NC(=O)C(CCCN)NC(=O)CSCC(C(=O)O)NC(=O)C(CC(=O)O)NC(=O)CNC1=O	0.842855			-0.342521	-5.85782	4.74645	-1.86752	0.812618	-5.24219
	CCC1NC(=O)C2CCCN2C(=O)C(Cc2ccccc2)NC(=O)C(N)CCCCCCCCNC(=O)C2CCCN2C(=O)C(CCCNC(=N)N)NC1=O	0.855514	CC(=O)NC1CSCc2cccc(c2)CSCC(C(N)=O)NC(=O)C(Cc2ccccc2)NC(=O)C(CCCNC(=N)N)NC(=O)C(CS)NC(=O)C(CCCNC(=N)N)NC(=O)C2CCCN2C(=O)C(C(c2ccccc2)c2ccccc2)NC1=O	0.861614	CNCC=Nc1c(O)cc2c(O)c1CC(C)CC(OC)C(OC(=O)CN)C(C)C=C(C)C(OC(N)=O)C(OC)C=CC=C(C)C(=O)N2	0.867527	CCC(C)C1NC(=O)C(C(C)O)NC(=O)C(CC(=O)O)NC(=O)C(CO)NC(=O)C(CCCNC(=N)N)NC(=O)C(N)CSSCC(C(N)=O)NC1=O	0.86801			0.295547	-4.60659	1.00841	3.45068	1.79094	1.55029
	CNc1ccc(C(=O)CC(O)CCC(C)C2OC(=O)CC(O)CC(=O)CC(O)CC(O)CC(O)CC(O)CC3(O)CC(O)C(C(=O)NCCN4CCOCC4)C(CC(OC4OC(C)C(O)C(N)C4O)C=CC=CC=CC=CC=CC=CC=CC2C)O3)cc1	0.938942	COC1CC2CCC(C)C(O)(O2)C(=O)C(=O)N2CCCCC2C(=O)OC(C(C)CC2CCC(OC(=O)CCCCCNc3ccc(N=[N+]=[N-])cc3[N+](=O)[O-])C(OC)C2)CC(=O)C(C)C=C(C)C(O)C(OC)C(=O)C(C)CC(C)C=CC=CC=C1C	0.860208	CC(C)CC1NC(=O)C(CO)NC(=O)C(CC(=O)O)NC(=O)C(CO)NC(=O)C(CCCNC(=N)N)NC(=O)C(N)CSSCC(C(N)=O)NC1=O	0.852897	CC1NC(=O)CCCNC(=O)C(CCCNC(=N)N)NC(=O)C2CC3CCCCC3N2C(=O)C2Cc3ccccc3CN2C(=O)C(CO)NC1=O	0.868942			1.14914	-2.22013	6.19781	1.12231	-1.29892	1.91319
	CC=C(C)C(=O)OC1C(C)OC(OC2C(C)OC(OC3C4OC(CO)C(O)C3OC(=O)CCCCCCCCCC(CCCCC)OC3OC(C)C(O)C(O)C3O4)C(OC(=O)C(C)=CC)C2O)C(O)C1O	0.916248	CNc1ccc(C(=O)CC(O)CCC(C)C2OC(=O)CC(O)CC(=O)CC(O)CC(O)CC(O)CC(O)CC3(O)CC(O)C(C(=O)NCCN4CCCCC4)C(CC(OC4OC(C)C(O)C(N)C4O)C=CC=CC=CC=CC=CC=CC=CC2C)O3)cc1	0.880698	NC(=O)C1CCCCNC(=O)c2cccc(n2)C(=O)NC(Cc2ccccc2)C(=O)NC(CCCN=C(N)N)C(=O)NC(Cc2c[nH]c3ccccc23)C(=O)N1	0.919571	CNCC=Nc1c(O)cc2c(O)c1CC(C)CC(OC)C(OC(=O)CN)C(C)C=C(C)C(OC(N)=O)C(OC)C=CC=C(C)C(=O)N2	0.862064			1.9309	1.47807	4.53076	-0.344185	-0.164249	1.57902
	NC(=O)CCC1NC(=O)C=CC(=O)NNCCCCC(C(=O)COCCOCCOCCCNC(=O)CCCCC2SCC3NC(=O)NC32)NCCCCNC(=O)C(Cc2ccc(C(=O)c3ccccc3)cc2)NC(=O)C(CC2CCCCC2)NC1=O	0.915811	CC(C)CC1NC(=O)C(CC(C(=O)O)C(=O)O)NC(=O)CSCC(C(N)=O)NC(=O)CCCCNC(=O)C(CC(N)=O)NC(=O)C2(CCCCC2)NC(=O)C(Cc2ccc(O)c(N)c2)NC1=O	0.810159	NC(N)=NCCCC1NC(=O)C(Cc2ccccc2)NCC(Cc2cnc[nH]2)NC(=O)CCCCCCCC(=O)C(Cc2c[nH]c3ccccc23)NC1=O	0.884182	CC(C)CC1NC(=O)C(CO)NC(=O)C(CC(=O)O)NC(=O)C(CO)NC(=O)C(CCCNC(=N)N)NC(=O)C(N)CSSCC(C(N)=O)NC1=O	0.825553			-2.8529	-2.05883	1.41057	-5.87038	-2.22251	-0.459669
	CCCCCCCCCCCC(=O)OC1C(OC2C(C)OC3OC4C(OC(CCCCC)CCCCCCCCCC(=O)OC3C2O)OC(CO)C(O)C4O)OC(C)C(OC2OC(C)C(OC(=O)CC)C(OC(=O)C(C)C(C)O)C2OC2OC(CO)C(O)C(O)C2O)C1O	0.913606	CCCC1NC(=O)C(CCCNC(=N)N)NC(=O)CNCCCCCCNC(=O)NCCN(CC(N)=O)C(=O)C(CCC(C)C)NC(=O)C(CN)NC(=O)C(Cc2ccc(O)cc2)NC1=O	0.843192	O=c1[nH]c2cccc3c2nc1-c1cccc2c(=O)n(sc12)CCCCO3	0.824831	NC(=O)C1CCCCNC(=O)c2cccc(n2)C(=O)NC(Cc2ccccc2)C(=O)NC(CCCN=C(N)N)C(=O)NC(Cc2c[nH]c3ccccc23)C(=O)N1	0.903608			1.17466	-0.546532	1.6731	2.80844	0.690627	-4.11052
	CCCC1CCCCCCCCCC(=O)OC2C(OC(C)C(O)C2OC(=O)C(C)C(C)O)OC2C(O)C(C)OC(OC3C(O1)OC(C)C(O)C3O)C2OC1OC(C)C(OC(C)=O)C(O)C1O	0.919175	CCCCCCCC(=O)OC1C(C)OC(OC2C(C)OC(OC3C(C)OC4OC5C(OC(CCCCC)CCCCCCCCCC(=O)OC3C4O)OC(C)C(O)C5O)C(OC(=O)C(C)CC)C2OC2OC(C)C(O)C(O)C2O)C(O)C1O	0.838327	NC(=O)CN1CCNC(=O)CCCC(=O)N(Cc2ccccc2)CC(=O)N(Cc2ccccc2)CC(=O)NC(CCCN=C(N)N)C(=O)NC(Cc2c[nH]c3ccccc23)C1=O	0.886792	NC(N)=NCCCC1NC(=O)C(Cc2ccccc2)NCC(Cc2cnc[nH]2)NC(=O)CCCCCCCC(=O)C(Cc2c[nH]c3ccccc23)NC1=O	0.921375			-3.33291	-2.67221	5.5867	-4.75422	2.5175	0.136289
	CCC(C)C1NC(=O)C(CCCN=C(N)N)NC(=O)CNC(=O)CNC(=O)C(C2CCCCC2)NC(=O)CCSSCC(C(N)=O)NC(=O)C(CCCN=C(N)N)NC(=O)C(Cc2ccccc2)NC(=O)C(C(C)CC)NC(=O)C(CCCN=C(N)N)NC(=O)C(CC(=O)O)NC1=O	0.954238	CCCC(NC(=O)C1CC2CN1C(=O)C(C1CCCCC1)NC(=O)Cc1cccc(c1)OCCCO2)C(=O)C(=O)NCC(=O)NCc1ccccc1	0.792357	C=CCOC1C(C)C=C(C)C(OC(N)=O)C(OC)C=CC=C(C)C(=O)Nc2cc(O)c(N3CCC3)c(c2O)C=C(C)CC1OC	0.842129	O=c1[nH]c2cccc3c2nc1-c1cccc2c(=O)n(sc12)CCCCO3	0.731319			-1.18157	-2.77251	2.68565	-1.36602	-1.14559	-2.38078
	CC(=O)NC1CSCc2cccc(c2)CSCC(C(N)=O)NC(=O)C(Cc2ccccc2)NC(=O)C(CCCNC(=N)N)NC(=O)C(CS)NC(=O)C(CCCNC(=N)N)NC(=O)C2CCCN2C(=O)C(C(c2ccccc2)c2ccccc2)NC1=O	0.947147	CCCC(NC(=O)C1Cc2cccc(c2)OCCCCCCC(=O)NC(C2CCCCC2)C(=O)N1)C(=O)C(=O)NCC(=O)NC(C(=O)O)c1ccccc1	0.800669	CCCC1SCC(C(=O)O)NC(=O)C(CC(=O)O)NC(=O)CNC(=O)C(CCCNC(=N)N)NC(=O)CNC1=O	0.869995	NC(=O)CN1CCNC(=O)CCCC(=O)N(Cc2ccccc2)CC(=O)N(Cc2ccccc2)CC(=O)NC(CCCN=C(N)N)C(=O)NC(Cc2c[nH]c3ccccc23)C1=O	0.819397			-1.82703	-1.56048	3.91124	-0.910244	2.79181	0.504749
	COC1CC2CCC(C)C(O)(O2)C(=O)C(=O)N2CCCCC2C(=O)OC(C(C)CC2CCC(OC(=O)CCCCCNc3ccc(N=[N+]=[N-])cc3[N+](=O)[O-])C(OC)C2)CC(=O)C(C)C=C(C)C(O)C(OC)C(=O)C(C)CC(C)C=CC=CC=C1C	0.947616	CCCCCCCCCCCC(=O)NC(CCCN(O)C=O)C(O)C(C)C(=O)NC(CO)C(=O)NC1CCCN(O)C(=O)CC(C)OC(=O)C(C(O)C(=O)O)NC(=O)C(C(C)O)NC1=O	0.844877	COC1=CC2=NC1=Cc1ccc([nH]1)CCCCC=CCCCc1cccc2c1	0.828287	C=CCOC1C(C)C=C(C)C(OC(N)=O)C(OC)C=CC=C(C)C(=O)Nc2cc(O)c(N3CCC3)c(c2O)C=C(C)CC1OC	0.754496			4.77958	-1.48119	3.60937	-5.15411	3.65003	-0.759727
	CNc1ccc(C(=O)CC(O)CCC(C)C2OC(=O)CC(O)CC(=O)CC(O)CC(O)CC(O)CC(O)CC3(O)CC(O)C(C(=O)NCCN4CCCCC4)C(CC(OC4OC(C)C(O)C(N)C4O)C=CC=CC=CC=CC=CC=CC=CC2C)O3)cc1	0.92979	CCCC(=O)OC1C(C)OC(OC2C(C)OC(OC3C(CC=O)CC(C)C(OC(=O)CCl)C=CC=CCC(C)OC(=O)CC(O)C3OC)C(O)C2N(C)C)CC1(C)O	0.80811	N=C(N)NCCCCC1NC(=O)C(Cc2ccc(O)cc2)NC(=O)CNC(=O)C(Cc2ccc3ccccc3c2)NC(=O)C(CCCNC(=N)N)NC1=O	0.923096	CCCC1SCC(C(=O)O)NC(=O)C(CC(=O)O)NC(=O)CNC(=O)C(CCCNC(=N)N)NC(=O)CNC1=O	0.872035			0.21891	-2.41328	1.0758	-3.1503	-1.09158	2.69955
	CC(C)CC1NC(=O)C(CC(C(=O)O)C(=O)O)NC(=O)CSCC(C(N)=O)NC(=O)CCCCNC(=O)C(CC(N)=O)NC(=O)C2(CCCCC2)NC(=O)C(Cc2ccc(O)c(N)c2)NC1=O	0.904982	CNC(=N)NCCCC=CCCCC(C)CC(C)C1OC(=O)C(C)C(O)C=CC(C)C(O)CC(O)C(C)C(O)CCC(C)C(OC(=O)CC(=O)O)CC2(O)OC(CC(OC(=O)CC(=O)O)CC(O)CC(O)C(C)C(O)C=CC=CC1C)CC(O)C2O	0.857454	CC1NC(=O)C(CCCN=C(N)N)NC(=O)C(CCCN=C(N)N)NC(=O)C(Cc2ccc3ccccc3c2)NC(=O)CNC1=O	0.873478	COC1=CC2=NC1=Cc1ccc([nH]1)CCCCC=CCCCc1cccc2c1	0.851644			-1.38176	-2.76265	1.9818	4.25543	2.72859	0.835323
	CCCC1NC(=O)C(CCCNC(=N)N)NC(=O)CNCCCCCCNC(=O)NCCN(CC(N)=O)C(=O)C(CCC(C)C)NC(=O)C(CN)NC(=O)C(Cc2ccc(O)cc2)NC1=O	0.920587	Cc1oc2c(C)c3oc(=O)cc(C)c3cc2c1CN1C(=O)C2OCCOCCOCCOCCOCCOC2C1=O	0.744086	NC(=O)C1CCCCNC(=O)c2nccnc2C(=O)NC(Cc2ccccc2)C(=O)NC(CCCN=C(N)N)C(=O)NC(Cc2c[nH]c3ccccc23)C(=O)N1	0.915409	N=C(N)NCCCCC1NC(=O)C(Cc2ccc(O)cc2)NC(=O)CNC(=O)C(Cc2ccc3ccccc3c2)NC(=O)C(CCCNC(=N)N)NC1=O	0.902599			0.472605	-6.33857	5.83705	-3.86288	-0.591531	-3.34586
	CCCCCCCC(=O)OC1C(C)OC(OC2C(C)OC(OC3C(C)OC4OC5C(OC(CCCCC)CCCCCCCCCC(=O)OC3C4O)OC(C)C(O)C5O)C(OC(=O)C(C)CC)C2OC2OC(C)C(O)C(O)C2O)C(O)C1O	0.928144	COC1C=COC2(C)Oc3c(C)c(O)c4c(c3C2O)C2=NC3(CC[N+]([O-])(CC(C)C)CC3)NC2=C(NC(=O)C(C)=CC=CC(C)C(O)C(C)C(O)C(C)C(OC(C)=O)C1C)C4=O	0.798975	NC(=O)C1CCCCNC(=O)c2cccc(n2)C(=O)NC(Cc2ccc3ccccc3c2)C(=O)NC(CCCN=C(N)N)C(=O)NC(Cc2c[nH]c3ccccc23)C(=O)N1	0.865337	CC1NC(=O)C(CCCN=C(N)N)NC(=O)C(CCCN=C(N)N)NC(=O)C(Cc2ccc3ccccc3c2)NC(=O)CNC1=O	0.809589			-2.45134	1.97123	4.56561	-1.55651	-0.294001	2.33618
	CCCC(NC(=O)C1CC2CN1C(=O)C(C1CCCCC1)NC(=O)Cc1cccc(c1)OCCCO2)C(=O)C(=O)NCC(=O)NCc1ccccc1	0.938348	COC1C=CC=CCCCC(C)OC(=O)C=CC=CCC(OC2OC(CO)C(O)C(O)C2O)C=CC=CCC(O)C1	0.750147	NC(=O)C1CCCCNCCCC(=O)N2CCCC2C(=O)NC(Cc2ccccc2)C(=O)NC(CCCN=C(N)N)C(=O)NC(Cc2c[nH]c3ccccc23)C(=O)N1	0.918358	NC(=O)C1CCCCNC(=O)c2nccnc2C(=O)NC(Cc2ccccc2)C(=O)NC(CCCN=C(N)N)C(=O)NC(Cc2c[nH]c3ccccc23)C(=O)N1	0.868615			-1.96393	-4.30777	3.15594	-2.63485	4.21153	-1.83997
	CCCC(NC(=O)C1Cc2cccc(c2)OCCCCCCC(=O)NC(C2CCCCC2)C(=O)N1)C(=O)C(=O)NCC(=O)NC(C(=O)O)c1ccccc1	0.911286	CC(C)CC1NC(=O)C(CCCC(=O)O)NC(=O)C[S+]([O-])CC(C(N)=O)NC(=O)CCCCNC(=O)C(CC(N)=O)NC(=O)C2(CCCCC2)NC(=O)C(Cc2ccc(O)c(O)c2)NC1=O	0.798303	CC1CC2OC2C=CCC=C(N=O)Cc2c(Cl)c(O)cc(O)c2C(=O)O1	0.842937	NC(=O)C1CCCCNC(=O)c2cccc(n2)C(=O)NC(Cc2ccc3ccccc3c2)C(=O)NC(CCCN=C(N)N)C(=O)NC(Cc2c[nH]c3ccccc23)C(=O)N1	0.825479			-1.17805	-3.62785	1.25265	1.25659	6.32054	1.22333
	CCCCCCCCCCCC(=O)NC(CCCN(O)C=O)C(O)C(C)C(=O)NC(CO)C(=O)NC1CCCN(O)C(=O)CC(C)OC(=O)C(C(O)C(=O)O)NC(=O)C(C(C)O)NC1=O	0.933514	CSCCC(NC(=O)C1CCCCNC(=O)CNC(=O)CCCCC(=O)NCC(=O)NCCCCC(NC(C)=O)C(=O)NC(CCCCN)C(=O)NC(CCCCNC(C)=S)C(=O)N1)C(N)=O	0.835268	NC(=O)NCCCC1NC(=O)C(CCCN=C(N)N)NC(=O)C(Cc2ccc(O)cc2)NC(=O)CNC(=O)C(Cc2ccc3ccccc3c2)NC1=O	0.928032	NC(=O)C1CCCCNCCCC(=O)N2CCCC2C(=O)NC(Cc2ccccc2)C(=O)NC(CCCN=C(N)N)C(=O)NC(Cc2c[nH]c3ccccc23)C(=O)N1	0.908326			4.76246	-1.92046	1.68604	1.26985	1.2463	0.494422
	CCCC(=O)OC1C(C)OC(OC2C(C)OC(OC3C(CC=O)CC(C)C(OC(=O)CCl)C=CC=CCC(C)OC(=O)CC(O)C3OC)C(O)C2N(C)C)CC1(C)O	0.908122	C=CC1CC1(NC(=O)C1CC2CN1C(=O)C(C(C)(C)C)NC(=O)OCC1(CCCCc3cccc4c3CN(C4)C(=O)O2)CCC1)C(=O)NS(=O)(=O)C1CC1	0.770276	CC1CCCCOC(CN(C)C(=O)Cc2ccccc2)C(C)CN(C(C)CO)C(=O)c2cc(NS(C)(=O)=O)ccc2O1	0.862748	CC(=O)NC1CSSC(C)(C)C(C(N)=O)NC(=O)C(CC(=O)O)N(C)C(=O)CNC(=O)C(CCCNC(=N)N)N(C)C1=O	0.863667			-1.9865	-4.14351	5.45166	-4.25582	0.988873	1.05816
	CNC(=N)NCCCC=CCCCC(C)CC(C)C1OC(=O)C(C)C(O)C=CC(C)C(O)CC(O)C(C)C(O)CCC(C)C(OC(=O)CC(=O)O)CC2(O)OC(CC(OC(=O)CC(=O)O)CC(O)CC(O)C(C)C(O)C=CC=CC1C)CC(O)C2O	0.933293	COc1ccc2c(OC3CC4C(=O)NC5(C(=O)NS(=O)(=O)C6CC6)CC5C=CCCCCCCC(=O)N4C3)cc(-c3nc(C(C)C)cs3)nc2c1	0.79318	CC(C)C1NC(=O)C(Cc2cccc(Cl)c2)NCCOc2ccccc2CCCNC(=O)C(CN=C(N)NC#N)NC1=O	0.924408	COC1C=CC=C(C)C(=O)Nc2cc(O)c(NCC(=O)CO)c(c2O)CC(C)CC(OC)C(O)C(C)C=C(C)C1OC(N)=O	0.843077			2.71361	-1.88728	2.5641	0.109444	1.74617	-2.8038
	Cc1oc2c(C)c3oc(=O)cc(C)c3cc2c1CN1C(=O)C2OCCOCCOCCOCCOCCOC2C1=O	0.89626	O=C1NCCCCC(C(=O)NCC(=O)N2CCNCC2)NC(=O)C(Cc2ccc(-c3cccc(C(F)(F)F)c3)cc2)C(C(=O)NO)CCCO1	0.825797	O=C1CCCCCCC=CCCOC(=O)c2c(O)cc(O)c(Cl)c2C1	0.795602	CC1NC(=O)C(CCCN=C(N)N)NC(=O)C(CCCN=C(N)N)NC(=O)C(Cc2ccc3ccccc3c2)NC(=O)CNC1=O	0.785753			1.36961	0.464535	3.3081	-5.49699	-0.383976	2.38657
	COC1C=COC2(C)Oc3c(C)c(O)c4c(c3C2O)C2=NC3(CC[N+]([O-])(CC(C)C)CC3)NC2=C(NC(=O)C(C)=CC=CC(C)C(O)C(C)C(O)C(C)C(OC(C)=O)C1C)C4=O	0.927766	CC1C=CC=CC=CC=CC=CC=CC=CC(OC2OC(C)C(O)C(NCc3ccc(F)cc3)C2O)CC2OC(O)(CC(O)CC(O)C(O)CCC(O)CC(O)CC(=O)OC(C)C(C)C1O)CC(O)C2C(=O)O	0.841819	COC1C=CC=C(C)C(=O)Nc2cc(O)c(N)c(c2O)C=C(C)CC(OC)C(OC)C(C)C=C(C)C1OC(N)=O	0.830787	CC(=O)NC1CSSc2ccccc2NC(=O)C(CC(=O)O)NC(=O)CNC(=O)C(CCCNC(=N)N)NC1=O	0.863505			1.44839	-0.446315	2.77194	2.93319	4.89891	-3.41615
	COC1C=CC=CCCCC(C)OC(=O)C=CC=CCC(OC2OC(CO)C(O)C(O)C2O)C=CC=CCC(O)C1	0.781831	C=CC1CC1(NC(=O)C1CC2CN1C(=O)C(C(C)(C)C)NC(=O)OC1CC1CCCCC(F)(F)c1nc3ccc(OC)cc3nc1O2)C(=O)NS(=O)(=O)C1CC1	0.800452	COC1CC(C)Cc2c(O)c(cc(O)c2N=CCN(C)C)NC(=O)C(C)=CC=CC(OC)C(OC(N)=O)C(C)=CC(C)C1=NOCC(=O)O	0.893042	COC1CC(C)=Cc2c(O)c(cc(O)c2N2CCC2)NC(=O)C(C)=CC=CC(OC)C(OC(N)=O)C(C)=CC(C)C1=O	0.83511			3.40315	-0.416363	2.98786	-5.39429	3.41244	-0.848654
	CC(C)CC1NC(=O)C(CCCC(=O)O)NC(=O)C[S+]([O-])CC(C(N)=O)NC(=O)CCCCNC(=O)C(CC(N)=O)NC(=O)C2(CCCCC2)NC(=O)C(Cc2ccc(O)c(O)c2)NC1=O	0.911285	CC(O)C(NC(=O)CNCC(=O)O)C(=O)NC1CSCc2cccc(c2)CSCC(C(N)=O)NC(=O)C(Cc2ccccc2)NC(=O)C(CCCNC(=N)N)NC(=O)C(CS)NC(=O)C(CCCNC(=N)N)NC(=O)C2CCCN2C(=O)C(C(c2ccccc2)c2ccccc2)NC1=O	0.873095	CC(C)C1NC(=O)C(CCCN=C(N)N)NC(=O)CNC(=O)CC(C(=O)O)NC(=O)C(c2ccccc2)NC1=O	0.841472	NC(=O)C1CCCCNC(=O)c2nccnc2C(=O)NC(Cc2ccc3ccccc3c2)C(=O)NC(CCCN=C(N)N)C(=O)NC(Cc2c[nH]c3ccccc23)C(=O)N1	0.822758			0.863394	-0.569651	-2.91963	1.7854	3.77067	-1.28688
	CSCCC(NC(=O)C1CCCCNC(=O)CNC(=O)CCCCC(=O)NCC(=O)NCCCCC(NC(C)=O)C(=O)NC(CCCCN)C(=O)NC(CCCCNC(C)=S)C(=O)N1)C(N)=O	0.954196	CC1C=CC=CC=CC=CC=CC=CC=CC(OC2OC(C)C(O)C(N)C2O)CC2OC(O)(CC(O)C(O)CCC(O)CC(O)CC(O)CC(=O)OC(C)C(C)C1O)CC(O)C2C(=O)NCCO	0.827348	CC1NC(=O)CSCC(C(=O)O)NC(=O)C(CC(=O)O)NC(=O)CNC(=O)C(CCCNC(=N)N)NC1=O	0.872783	NC(=O)C1CCCCNC(=O)c2cccc(n2)C(=O)NC(Cc2ccccc2)C(=O)NC(CCCN=C(N)N)C(=O)NC(Cc2c[nH]c3ccccc23)C(=O)N1	0.818612			-1.68017	2.87289	4.06813	-4.08308	-2.82183	-3.01154
	C=CC1CC1(NC(=O)C1CC2CN1C(=O)C(C(C)(C)C)NC(=O)OCC1(CCCCc3cccc4c3CN(C4)C(=O)O2)CCC1)C(=O)NS(=O)(=O)C1CC1	0.880204	CC1NC(=O)C(CO)NC(=O)CNC(=O)C(CCCNC(=N)N)NC(=O)CNC(=O)C(CCCNC(=N)N)NC(=O)C(N)CSCc2cccc(c2)CSCC(C(=O)NCC(N)=O)NC1=O	0.800837	CC1NC(=O)C(C(C)O)NC(=O)C(CC(=O)O)NC(=O)C(CO)NC(=O)C(CCCNC(=N)N)NC(=O)C(N)CSSCC(C(N)=O)NC1=O	0.874249	NC(=O)CN1CCNC(=O)CCC(=O)NC(Cc2ccccc2)C(=O)NC(Cc2ccccc2)C(=O)NC(CCCN=C(N)N)C(=O)NC(Cc2c[nH]c3ccccc23)C1=O	0.899284			2.54099	-6.42108	4.66307	-6.04706	3.9849	-5.22437
	COc1ccc2c(OC3CC4C(=O)NC5(C(=O)NS(=O)(=O)C6CC6)CC5C=CCCCCCCC(=O)N4C3)cc(-c3nc(C(C)C)cs3)nc2c1	0.929289	COc1ccc2c(c1)OCCCC=CCCC(C)(C)CN(CC(O)C(Cc1ccccc1)NC(=O)OC1COC3OCCC13)S2(=O)=O	0.772172	CC1NC(=O)C(CCCN=C(N)N)NC(=O)C(Cc2ccc3ccccc3c2)NC(=O)CNC(=O)C(Cc2ccc(O)cc2)NC1=O	0.906675	NC1=NCCCC(C(=O)O)NC(=O)CNC(=O)C(N)CC(=O)NC2CNC(C2)C(=O)N1	0.810871			1.13462	0.425036	-1.0729	0.0732919	0.879041	-5.43549
	O=C1NCCCCC(C(=O)NCC(=O)N2CCNCC2)NC(=O)C(Cc2ccc(-c3cccc(C(F)(F)F)c3)cc2)C(C(=O)NO)CCCO1	0.909464	CCCCCC1CCCCCCCCCC(=O)OC2C(OC(C)C(OC3OC(C)C(OC4OC(C)C(OC(=O)C(C)C)C(O)C4O)C(OC4OC(C)C(O)C(O)C4O)C3OC(=O)C(C)CC)C2O)OC2C(O1)OC(CO)C(O)C2O	0.887048	NC(=O)C1CCCCNC(=O)c2nccnc2C(=O)NC(Cc2ccc3ccccc3c2)C(=O)NC(CCCN=C(N)N)C(=O)NC(Cc2c[nH]c3ccccc23)C(=O)N1	0.917473	CC1(C)SSCCC(=O)NC(CCCNC(=N)N)C(=O)NCC(=O)NC(CC(=O)O)C(=O)NC(Cc2c[nH]c3ccccc23)C(=O)N2CCCC2C(=O)NC1C(N)=O	0.868843			0.892366	-5.24748	3.41293	-1.15999	1.24687	-5.75679
	CC1C=CC=CC=CC=CC=CC=CC=CC(OC2OC(C)C(O)C(NCc3ccc(F)cc3)C2O)CC2OC(O)(CC(O)CC(O)C(O)CCC(O)CC(O)CC(=O)OC(C)C(C)C1O)CC(O)C2C(=O)O	0.952102	CCCC1NC(=O)C(CCCNC(=N)N)NC(=O)CN(C(=O)C(N)CCCNC(=N)N)CCCCCCNC(=O)NCCCCN(CC(N)=O)C(=O)C(CCC(C)C)NC(=O)C(CN)NC(=O)C(Cc2ccc(O)cc2)NC1=O	0.888739	CC(C)CC1NC(=O)C(C(C)O)NC(=O)C(C)NC(=O)C(CO)NC(=O)C(CCCNC(=N)N)NC(=O)C(N)CSSCC(C(N)=O)NC1=O	0.827962	N=C(N)NCCCC1NC(=O)C(CCC(=O)O)NC(=O)CS(=O)CC(C(=O)O)NC(=O)C(CC(=O)O)NC(=O)CNC1=O	0.856282			1.39604	0.398885	2.3358	4.33438	2.26406	-5.2047
	C=CC1CC1(NC(=O)C1CC2CN1C(=O)C(C(C)(C)C)NC(=O)OC1CC1CCCCC(F)(F)c1nc3ccc(OC)cc3nc1O2)C(=O)NS(=O)(=O)C1CC1	0.892471	CCCCCCCCCCCCOCCCCCCCCCC=Cc1ccc2c(c1)OCCOCCOCCOCCO2	0.789582	NC(N)=NCCCC1NC(=O)C(Cc2ccccc2)NC(=O)C(Cc2cnc[nH]2)NC(=O)CCCCCNC(=O)C(Cc2c[nH]c3ccccc23)NC1=O	0.913503	CC1CCCC(=O)C(=O)C(=O)CCCc2cc(O)cc(O)c2C(=O)O1	0.757464			0.113408	0.136158	3.84742	-2.64462	3.42578	-5.159
	CC(O)C(NC(=O)CNCC(=O)O)C(=O)NC1CSCc2cccc(c2)CSCC(C(N)=O)NC(=O)C(Cc2ccccc2)NC(=O)C(CCCNC(=N)N)NC(=O)C(CS)NC(=O)C(CCCNC(=N)N)NC(=O)C2CCCN2C(=O)C(C(c2ccccc2)c2ccccc2)NC1=O	0.905458	CC(C)CC1NC(=O)C(Cc2ccccc2)NC(=O)CCCCCNC(=O)C(N)CSCc2cccc(c2)CSCC(C(N)=O)NC(=O)CCCCCNC(=O)C(CC(N)=O)NC(=O)C(CCCNC(=N)N)NC(=O)C2CCCN2C(=O)C(CCCNC(=N)N)NC(=O)C(Cc2ccccc2)NC1=O	0.91138	N=C(N)NCCCC1NC(=O)C(Cc2ccccc2)NC(=O)C(Cc2cnc[nH]2)NC(=O)CCCCCCNC(=O)C(Cc2c[nH]c3ccccc23)NC1=O	0.909157	CC1NC(=O)CNC(=O)C(Cc2ccc(O)cc2)NC(=O)C(CCCN=C(N)N)NC(=O)C(CCCN=C(N)N)NC1=O	0.810385			-1.44256	-2.44427	2.1349	-0.424963	-1.10224	-2.62278
	CC1C=CC=CC=CC=CC=CC=CC=CC(OC2OC(C)C(O)C(N)C2O)CC2OC(O)(CC(O)C(O)CCC(O)CC(O)CC(O)CC(=O)OC(C)C(C)C1O)CC(O)C2C(=O)NCCO	0.927005	CC1C=CC=CC=CC=CC=CC=CC=CC(OC2OC(C)C(O)C(NCC3(O)OCC(O)C(OC4OC(CO)C(O)C(O)C4O)C3O)C2O)CC2OC(O)(CC(O)C(O)CCC(O)CC(O)CC(O)CC(=O)OC(C)C(C)C1O)CC(O)C2C(=O)O	0.861057	CC(C)CC1NC(=O)C(C(C)C)NC(=O)C(CC(=O)O)NC(=O)C(CO)NC(=O)C(CCCNC(=N)N)NC(=O)C(N)CSSCC(C(N)=O)NC1=O	0.869458	CON=C1C(C)C=C(C)C(OC(N)=O)C(OC)C=CC=C(C)C(=O)Nc2cc(O)c(N=CCN(C)C)c(c2O)CC(C)CC1OC	0.917833			0.186904	-4.74508	1.11004	1.22323	-0.409944	-5.29016
	CC1NC(=O)C(CO)NC(=O)CNC(=O)C(CCCNC(=N)N)NC(=O)CNC(=O)C(CCCNC(=N)N)NC(=O)C(N)CSCc2cccc(c2)CSCC(C(=O)NCC(N)=O)NC1=O	0.88138	CCCCCC1CCCCCCCCCC(=O)OC2C(O)C(OC(C)C2OC2OC(C)C(OC3OC(C)C(O)C(O)C3O)C(OC3OC(CO)C(O)C(O)C3O)C2OC(=O)C(C)CC)OC2C(O1)OC(C)C(O)C2O	0.866149	N=C(N)NCCCC1NC(=O)C(CC(=O)O)NC(=O)CS(=O)CC(C(=O)O)NC(=O)C(CC(=O)O)NC(=O)CNC1=O	0.856918	CCC(O)C(C)C1OC1CC(C)(O)C=CC=C(C)C1OC(=O)CC(O)CCC(C)(O)C(OC(C)=O)C=CC1C	0.825059			0.691726	1.74443	5.20062	-3.01926	-1.04233	-2.91418
	COc1ccc2c(c1)OCCCC=CCCC(C)(C)CN(CC(O)C(Cc1ccccc1)NC(=O)OC1COC3OCCC13)S2(=O)=O	0.76291	CC1C=CC=CCCC=CC=CC=CC=CC(OC2OC(C)C(O)C(N)C2O)CC(O)C(C(=O)O)C(O)CC(=O)CC(O)C(O)CCC(O)CC(O)CC(O)CC(=O)OC(C)C(C)C1O	0.809482	COC1C=CC=C(C)C(=O)Nc2cc(O)c(NC(=O)c3ccc(CN4CCN(C5CCCCC5)CC4)cc3)c(c2O)C=C(C)CC(OC)C(O)C(C)C=C(C)C1OC(N)=O	0.920694	CC1CC=CCCCCCC(=O)Cc2c(Cl)c(O)cc(O)c2C(=O)O1	0.782979			1.62914	-5.76163	3.08596	3.68888	0.611633	1.81138
	CCCCCC1CCCCCCCCCC(=O)OC2C(OC(C)C(OC3OC(C)C(OC4OC(C)C(OC(=O)C(C)C)C(O)C4O)C(OC4OC(C)C(O)C(O)C4O)C3OC(=O)C(C)CC)C2O)OC2C(O1)OC(CO)C(O)C2O	0.920053	CC1(C)COC(=O)CCCCCCCCC(=O)c2cccc(c2)C(CCc2ccccc2)OC(=O)C2CCCCN2C(=O)C1=O	0.805828	NC(N)=NCCCC1NC(=O)CNC(=O)C(Cc2ccc(O)cc2)NC(=O)CNC(=O)C(Cc2ccc3ccccc3c2)NC1=O	0.913917	NC(N)=NCCCC1CCC(Cc2ccc(O)cc2)NC(=O)CNC(=O)C(Cc2ccc3ccccc3c2)NC(=O)C(CCCN=C(N)N)NC1=O	0.889665			2.71684	-4.11356	1.33417	4.03542	-0.929865	1.58423
	CCCC1NC(=O)C(CCCNC(=N)N)NC(=O)CN(C(=O)C(N)CCCNC(=N)N)CCCCCCNC(=O)NCCCCN(CC(N)=O)C(=O)C(CCC(C)C)NC(=O)C(CN)NC(=O)C(Cc2ccc(O)cc2)NC1=O	0.866549	CCCC(NC(=O)C1Cc2cccc(c2)CCCCCCCC(=O)NC(C2CCCCC2)C(=O)N1)C(=O)C(=O)NCC(=O)NC(C(=O)O)c1ccccc1	0.798528	CC(C)C1NC(=O)C(Cc2cccc(C(F)(F)F)c2)NCCOc2ccccc2CCCNC(=O)C(CN=C(N)N)NC1=O	0.910638	NC(=O)CN1CCCNC(=O)CCC(=O)NC(Cc2ccccc2)C(=O)NC(Cc2ccccc2)C(=O)NC(CCCN=C(N)N)C(=O)NC(Cc2c[nH]c3ccccc23)C1=O	0.888253			4.07393	0.817475	6.3972	-2.44835	3.69721	-1.45845
	CCCCCCCCCCCCOCCCCCCCCCC=Cc1ccc2c(c1)OCCOCCOCCOCCO2	0.869255	O=C1CNC(=O)C(Cc2ccc(NC(=O)C(Cc3ccccc3Cl)NC(=O)Cc3ccccc3)cc2)NC(=O)CC2(CCCC2)CC(=O)NC(C(=O)O)CCCCN1	0.819993	CC1NC(=O)C(CCCN=C(N)N)NC(=O)C(CCCN=C(N)N)NC(=O)C(Cc2ccc3ccccc3c2)NC(=O)CNC1=O	0.888237	CN1C(=O)C(Cc2ccc3ccccc3c2)NC(=O)CNC(=O)C(Cc2ccc(O)cc2)NC(=O)C(CCCN=C(N)N)NC(=O)C1CCCN=C(N)N	0.875508			2.95115	-0.33899	4.53656	-1.47963	1.06302	-4.84934
	CC(C)CC1NC(=O)C(Cc2ccccc2)NC(=O)CCCCCNC(=O)C(N)CSCc2cccc(c2)CSCC(C(N)=O)NC(=O)CCCCCNC(=O)C(CC(N)=O)NC(=O)C(CCCNC(=N)N)NC(=O)C2CCCN2C(=O)C(CCCNC(=N)N)NC(=O)C(Cc2ccccc2)NC1=O	0.956845	CC1NC(=O)CCC(=O)NCCCCC(C(N)=O)NC(=O)C(Cc2c[nH]c3ccccc23)NC(=O)C(CCCN=C(N)N)NC(=O)C(Cc2ccccc2)NC1=O	0.838002	NC(N)=NCCCC1NC(=O)CNC(=O)CC(C(=O)O)NC(=O)C(c2ccccc2)NC(=O)C(Cc2c[nH]c3ccccc23)NC1=O	0.846576	COC1C=CC=C(C)C(=O)Nc2cc(O)c(N=CCN(C)C)c(c2O)CC(C)CC(OC)C(OC)C(C)C=C(C)C1OC(N)=O	0.858478			0.855312	-1.48149	3.65996	-2.62864	1.98815	-5.1038
	CC1C=CC=CC=CC=CC=CC=CC=CC(OC2OC(C)C(O)C(NCC3(O)OCC(O)C(OC4OC(CO)C(O)C(O)C4O)C3O)C2O)CC2OC(O)(CC(O)C(O)CCC(O)CC(O)CC(O)CC(=O)OC(C)C(C)C1O)CC(O)C2C(=O)O	0.956059	CC1NC(=O)C(C(C)O)NC(=O)C2CCCN2C(=O)C(CCC(=O)O)NC(=O)CN(C(=O)CCCCNC(=S)Nc2ccc3c(c2)C2(OC3=O)c3ccc(O)cc3Oc3cc(O)ccc32)CCCC=CCCCCCCCCCN(CC(N)=O)C(=O)C(CCC(=O)O)NC(=O)C2CCCN2C(=O)C2CCCN2C1=O	0.91254	CC(C)CC1C(=O)NCC(=O)N(C)C(CCCN=C(N)N)C(=O)NCC(=O)NC(CC(=O)O)C(=O)N(C)C(Cc2ccccc2)C(=O)N1C	0.855687	CC(C)C1NC(=O)CSCC(C(=O)O)NC(=O)C(CC(=O)O)NC(=O)CNC(=O)C(CCCNC(=N)N)NC1=O	0.864512			-0.855882	-1.87722	1.34309	4.86286	0.586636	3.83317
	CCCCCC1CCCCCCCCCC(=O)OC2C(O)C(OC(C)C2OC2OC(C)C(OC3OC(C)C(O)C(O)C3O)C(OC3OC(CO)C(O)C(O)C3O)C2OC(=O)C(C)CC)OC2C(O1)OC(C)C(O)C2O	0.895156	NC(=O)CCC1NC(=O)C=CC(=O)NNCCCC(C(N)=O)NCCCCNC(=O)C(Cc2ccc(C(=O)c3ccccc3)cc2)NC(=O)C(CC2CCCCC2)NC1=O	0.83108	NC(N)=NCCCC1NC(=O)C(Cc2ccccc2)NC(=O)C(Cc2cnc[nH]2)NC(=O)CCCCCNC(=O)C(Cc2c[nH]c3ccccc23)NC1=O	0.876655	CC1NC(=O)CCC(=O)NCCCCC(C(N)=O)NC(=O)C(Cc2c[nH]c3ccccc23)NC(=O)C(CCCNC(=N)N)NC(=O)C(Cc2ccccc2)NC1=O	0.804055			-0.959777	-2.55597	1.53178	2.36626	1.85928	3.69076
	CC1C=CC=CCCC=CC=CC=CC=CC(OC2OC(C)C(O)C(N)C2O)CC(O)C(C(=O)O)C(O)CC(=O)CC(O)C(O)CCC(O)CC(O)CC(O)CC(=O)OC(C)C(C)C1O	0.940193	COc1ccc2c(OC3CC4C(=O)NC5(C(=O)NS(=O)(=O)C6(C)CC6)CC5C=CCCCCCNC(=O)N4C3)cc(-c3nc(C(C)C)cs3)nc2c1Cl	0.812948	CC(C)CC1NC(=O)CS(=O)CC(C(=O)O)NC(=O)C(CC(=O)O)NC(=O)CNC(=O)C(CCCNC(=N)N)NC1=O	0.858675	COC1C=CC=C(C)C(=O)Nc2cc(O)c(N=CCN(C)C)c(c2O)CC(C)CC(OC)C(N)C(C)C=C(C)C1OC(N)=O	0.768661			-1.54331	1.28137	1.63349	-2.14623	-2.13581	-3.6753
	CC1(C)COC(=O)CCCCCCCCC(=O)c2cccc(c2)C(CCc2ccccc2)OC(=O)C2CCCCN2C(=O)C1=O	0.864299	O=CC1CCC(=O)NCCCCCCn2cc(nn2)CC(NC(=O)OCc2ccccc2)C(=O)NC(CC2CCCCC2)C(=O)N1	0.79057	N#Cc1ncc2nc1OCCCCCOc1cc(NCc3cnc[nH]3)c(Cl)cc1NC(=O)N2	0.87837	N=C(N)NCCCC1NC(=O)C(Cc2ccc3ccccc3c2)NC(=O)C(Cc2cnc[nH]2)NCC(=O)CCC(C(N)=O)NC(=O)C(Cc2c[nH]c3ccccc23)NC1=O	0.8487			1.35575	1.2505	4.54905	-3.69225	3.80875	-2.12175
	CCCC(NC(=O)C1Cc2cccc(c2)CCCCCCCC(=O)NC(C2CCCCC2)C(=O)N1)C(=O)C(=O)NCC(=O)NC(C(=O)O)c1ccccc1	0.909313	CNC(=O)OC(CC(C)C)c1nc(C2OC(=O)C(C)=CCC(C)=CC(O[Si](C)(C)C(C)(C)C)C(C)C=C(C)C=C(C)C=CC(O)C(C)C(OC)C(C)=CC=CC2C)cs1	0.765588	NC(N)=NCCCC1NC(=O)C(Cc2ccccc2)NC(=O)C(Cc2cnc[nH]2)NC(=O)CCCNC(=O)C(Cc2c[nH]c3ccccc23)NC1=O	0.916998	O=C1NCC(=O)N2CCCC2C(O)N=C(Cc2ccccc2)P(O)(O)=CCC(=O)N2CCCC12	0.795563			-1.00033	-1.43442	-0.96307	0.501482	-1.26642	-3.71309
	O=C1CNC(=O)C(Cc2ccc(NC(=O)C(Cc3ccccc3Cl)NC(=O)Cc3ccccc3)cc2)NC(=O)CC2(CCCC2)CC(=O)NC(C(=O)O)CCCCN1	0.912563	C=C(C)C12CC(C)C34OC5(C=CCCCCCCCCCCCC(C)C6C(C)C(=O)C(O)(C(O)C7(COC(=O)CCCCCCCCCCCCCCC)OC7C3C1O5)C64)O2	0.841131	O=C1CCCC=CCCOC(=O)c2c(O)cc(O)c(Cl)c2C1	0.761402	CC(C)C1NC(=O)C(CCCN=C(N)N)NC(=O)CNC(=O)CC(C(=O)O)NC(=O)C(c2ccccc2)NC1=O	0.856316			-0.466029	-2.82791	5.16878	-1.76346	1.26978	-4.35825
	CC1NC(=O)CCC(=O)NCCCCC(C(N)=O)NC(=O)C(Cc2c[nH]c3ccccc23)NC(=O)C(CCCN=C(N)N)NC(=O)C(Cc2ccccc2)NC1=O	0.909149	CCCCCC1CCCCCCCCCC(=O)OC2C(O)C(OC(C)C2OC2OC(C)C(OC3OC(C)C(O)C(O)C3O)C(OC3OC(CO)C(O)C(O)C3O)C2OC(=O)C(C)CC)OC2C(O1)OC(C)C(O)C2O	0.833996	CCC1=CC2=NC1=Cc1ccc([nH]1)CCCCCCCCCc1ccc2[nH]1	0.772225	NC(=O)CN1CCNC(=O)CCC(=O)N(Cc2ccccc2)CC(=O)N(Cc2ccccc2)CC(=O)NC(CCCN=C(N)N)C(=O)NC(Cc2c[nH]c3ccccc23)C1=O	0.917498			7.03102	-2.18859	2.7301	-1.16462	4.63226	-0.647495
	CC1NC(=O)C(C(C)O)NC(=O)C2CCCN2C(=O)C(CCC(=O)O)NC(=O)CN(C(=O)CCCCNC(=S)Nc2ccc3c(c2)C2(OC3=O)c3ccc(O)cc3Oc3cc(O)ccc32)CCCC=CCCCCCCCCCN(CC(N)=O)C(=O)C(CCC(=O)O)NC(=O)C2CCCN2C(=O)C2CCCN2C1=O	0.990426	CC(O)C1NC(=O)C(CCCCN)NC(=O)C(Cc2c[nH]c3ccccc23)NC(=O)C(Cc2ccccc2)NC(=O)C(Cc2ccccc2)NC(=O)C(N)CSSCC(C(=O)O)NC(=O)N(C)C(O)NC1=O	0.842362	CC(C)C1NC(=O)C(Cc2ccccc2)NC(=O)C(CC(=O)O)NC(=O)CNC(=O)C(CCCNC(=N)N)N(C)C1=O	0.860681	NC(N)=NCCCC1NC(=O)C(c2ccc(CNC(=O)CCC(=O)O)cc2)NC(=O)C(Cc2ccccc2)NC(=O)C(CC(=O)O)NC(=O)CNC1=O	0.905031			2.14503	-5.66192	3.81892	-1.13768	3.59049	0.954928
	NC(=O)CCC1NC(=O)C=CC(=O)NNCCCC(C(N)=O)NCCCCNC(=O)C(Cc2ccc(C(=O)c3ccccc3)cc2)NC(=O)C(CC2CCCCC2)NC1=O	0.926869	CCOC(=O)N1CCN(c2nc3c(s2)c2c(O)c4c(O)c(C)c5c(c43)C(=O)C(C)(OC=CC(OC)C(C)C(OC(C)=O)C(C)C(O)C(C)C(O)C(C)C=CC=C(C)C(=O)N2)O5)CC1	0.799613	CC(C)CC1NC(=O)C(C(C)O)NC(=O)C(CC(=O)O)NC(=O)C(C(C)O)NC(=O)C(CCCNC(=N)N)NC(=O)C(N)CSSCC(C(N)=O)NC1=O	0.855237	NC(N)=NCCCC1NC(=O)C(Cc2ccccc2)(C(F)F)NC(=O)C(Cc2ccccc2)NC(=O)C(CC(=O)O)NC(=O)CNC1=O	0.887853			4.04562	-0.0416584	-0.0404117	-3.26355	-3.09989	-1.57571
	COc1ccc2c(OC3CC4C(=O)NC5(C(=O)NS(=O)(=O)C6(C)CC6)CC5C=CCCCCCNC(=O)N4C3)cc(-c3nc(C(C)C)cs3)nc2c1Cl	0.907606	CC(O)C1NC(=O)C(CCCCN)NC(=O)C(Cc2c[nH]c3ccccc23)NC(=O)C(Cc2c[nH]c3ccccc23)NC(=O)C(Cc2ccccc2)NC(=O)CCCNC(=O)CCCN(CC(N)=O)C(=O)C(Cc2ccccc2)NC1=O	0.880353	CC1CCCCOC(CN(C)Cc2ccc3c(c2)OCO3)C(C)CN(C(C)CO)C(=O)c2cc(NC(=O)CCCN(C)C)ccc2O1	0.893853	N=C(N)NCCC1NC(=O)C(Cc2c[nH]c3ccccc23)NC(=O)C(CC2CCCCC2)NC(=O)C2CCCN2C(=O)C(NC(=O)C(N)Cc2ccccc2)CNC1=O	0.905749			2.29547	1.67315	4.00319	-4.68043	5.06178	-4.16733
	O=CC1CCC(=O)NCCCCCCn2cc(nn2)CC(NC(=O)OCc2ccccc2)C(=O)NC(CC2CCCCC2)C(=O)N1	0.894601	CC(=S)NCCCCC1NC(=O)C(Cc2ccc3ccccc3c2)NC(=O)CCCCCCC(=O)NCCCCC(C(N)=O)NC1=O	0.821625	CCCN(CCC)Cc1ccc(C(=O)Nc2c(O)cc3c(O)c2C=C(C)CC(OC)C(O)C(C)C=C(C)C(OC(N)=O)C(OC)C=CC=C(C)C(=O)N3)cc1	0.900286	CCCC(NC(=O)C1CC2CN1C(=O)C(C1CCCCC1)NC(=O)Cc1cccc(c1)OCCC(C)(C)O2)C(=O)C([NH3+])=O	0.761858			1.62953	-1.13543	4.11172	1.13856	1.68574	2.82377
	CNC(=O)OC(CC(C)C)c1nc(C2OC(=O)C(C)=CCC(C)=CC(O[Si](C)(C)C(C)(C)C)C(C)C=C(C)C=C(C)C=CC(O)C(C)C(OC)C(C)=CC=CC2C)cs1	0.904644	COc1cc(C=CC(=O)OCC2COC(=O)CCCCCCCCCCCCCCCCCCO2)ccc1O	0.754548	COC1CC(C)Cc2c(O)c(cc(O)c2N=CCN(C)C)NC(=O)C(C)=CC=CC(OC)C(OC(N)=O)C(C)=CC(C)C1=O	0.905449	NC(=O)CN1CCNC(=O)CCCC(=O)NC(Cc2ccccc2)C(=O)NC(Cc2ccccc2)C(=O)NC(CCCN=C(N)N)C(=O)NC(Cc2c[nH]c3ccccc23)C1=O	0.901089			-0.711685	-4.0719	4.48119	1.40518	5.0087	-1.51485
	C=C(C)C12CC(C)C34OC5(C=CCCCCCCCCCCCC(C)C6C(C)C(=O)C(O)(C(O)C7(COC(=O)CCCCCCCCCCCCCCC)OC7C3C1O5)C64)O2	0.945767	CC1C=CC=CC=CC=CC=CC=CC=CC(OC2OC(C)C(O)C(N)C2O)CC(O)C(C(=O)O)C(O)CC(=O)CC(O)CC(O)CC(O)CC(=O)CCCC(=O)CC(=O)OC1C(C)CC(C)C(O)CC(=O)c1ccc(N)cc1	0.852152	COc1cc(OC)c2c(c1Cl)CC(=O)CCCCC=CCC(C)OC2=O	0.797006	CCCC(NC(=O)C1CC2CN1C(=O)C(C(C)(C)C)NC(=O)Cc1cccc(c1)OCCCO2)C(=O)C(=O)NCC(=O)NC(C(=O)N(C)C)c1ccccc1	0.797249			1.81037	-3.93722	-0.321074	-1.79273	0.187528	-4.69993
	CCCCCC1CCCCCCCCCC(=O)OC2C(O)C(OC(C)C2OC2OC(C)C(OC3OC(C)C(O)C(O)C3O)C(OC3OC(CO)C(O)C(O)C3O)C2OC(=O)C(C)CC)OC2C(O1)OC(C)C(O)C2O	0.950609	CC(C)(C)OC(=O)C(NC(=O)NC1CCCCCCCCCCC(C(=O)C(N)=O)NC(=O)C2C3C(CN2C1=O)C3(C)C)C(C)(C)C	0.786203	CC1NC(=O)C(Cc2ccc(O)cc2)NC(=O)CNC(=O)C(Cc2ccc3ccccc3c2)NC(=O)C(CCCN=C(N)N)NC1=O	0.846785	CC(C)CC1NC(=O)C(C(C)O)NC(=O)C(CC(N)=O)NC(=O)C(CO)NC(=O)C(CCCNC(=N)N)NC(=O)C(N)CSSCC(C(=O)O)NC1=O	0.878834			0.110801	-3.80196	1.08689	-2.49464	2.43586	-2.17314
	CC(O)C1NC(=O)C(CCCCN)NC(=O)C(Cc2c[nH]c3ccccc23)NC(=O)C(Cc2ccccc2)NC(=O)C(Cc2ccccc2)NC(=O)C(N)CSSCC(C(=O)O)NC(=O)N(C)C(O)NC1=O	0.883212	CC1C=CC=CCCC=CC=CC=CC=CC(OC2OC(C)C(O)C(N)C2O)CC(O)C(C(=O)O)C(O)CC(=O)CC(O)C(O)CCC(O)CC(O)CC(O)CC(=O)OC(C)C(C)C1O	0.817093	COC1C=CC=C(C)C(=O)Nc2cc(O)c(N=CCN(C)C)c(c2O)CC(C)CC(OC)C(O)C(C)C=C(C)C1OC(O)=NN	0.876229	CC1CCCCOC(CN(C)C(=O)CCC(F)(F)F)C(C)CN(C(C)CO)C(=O)c2cc(NC(=O)CCC(F)(F)F)ccc2O1	0.856054			2.63911	-0.506642	5.00368	0.773116	1.21182	-3.03022
	CCOC(=O)N1CCN(c2nc3c(s2)c2c(O)c4c(O)c(C)c5c(c43)C(=O)C(C)(OC=CC(OC)C(C)C(OC(C)=O)C(C)C(O)C(C)C(O)C(C)C=CC=C(C)C(=O)N2)O5)CC1	0.929153	C1=CCC[n+]2cccc(c2)CCCCCCCCCCCCCC[n+]2cccc(c2)CCCCCCCCCC1	0.774117	COC1CC(C)Cc2c(O)c(cc(O)c2N=CCN(C)C)NC(=O)C(C)=CC=CC(OC)C(OC(N)=O)C(C)=CC(C)C1=NOCCN(C)C	0.888731	NC(=O)C1CCCCNC(=O)c2nccnc2C(=O)NC(Cc2ccc3ccccc3c2)C(=O)NC(CCCN=C(N)N)C(=O)NC(Cc2c[nH]c3ccccc23)C(=O)N1	0.856114			-0.609109	-0.228788	2.75868	0.177388	1.49659	-6.06517
	CC(O)C1NC(=O)C(CCCCN)NC(=O)C(Cc2c[nH]c3ccccc23)NC(=O)C(Cc2c[nH]c3ccccc23)NC(=O)C(Cc2ccccc2)NC(=O)CCCNC(=O)CCCN(CC(N)=O)C(=O)C(Cc2ccccc2)NC1=O	0.93441	COc1cc(C=CC(=O)OCC2COC(=O)CCCCCCCCCCCCCCCCCCCCCCCCCCCCCCCCCO2)ccc1O	0.83234	NC(N)=NCCCC1NC(=O)C(CCCC(=O)O)NC(=O)C(Cc2ccccc2)NC(=O)C(CC(=O)O)NC(=O)CNC1=O	0.870034	CC(C)C(NC(=O)C(NC(=O)C1CSCCCCCC(=O)NC(CC[NH2+]c2ccc3ccccc3c2)C(=O)N1)C(C)O)C(=O)NC(C(=O)NCCc1ccccc1)C(C)O	0.917206			2.0891	-2.38741	-0.384585	-1.05727	1.76723	3.83316
	CC(=S)NCCCCC1NC(=O)C(Cc2ccc3ccccc3c2)NC(=O)CCCCCCC(=O)NCCCCC(C(N)=O)NC1=O	0.93992	CCCCCCCCCCCC(=O)OC1C(OC2C(C)OC3OC4C(OC(CCCCC)CCCCCCCCCC(=O)OC3C2O)OC(CO)C(O)C4O)OC(C)C(OC2OC(C)C(OC(=O)C(C)CC)C(OC(=O)C(C)C(C)O)C2OC2OC(CO)C(O)C(O)C2O)C1O	0.863357	CC1C(=O)NC(CCCNC(=N)N)C(=O)NCC(=O)NC(CC(=O)O)C(=O)NC(Cc2ccccc2)C(=O)N1C	0.858018	CC1CC=CCCCCCCCOC(=O)N(CC(O)C(Cc2ccccc2)NC(=O)OC2COC3OCCC23)C1	0.883125			2.34894	-1.93429	6.47596	-1.60368	-0.138027	-2.30345
	COc1cc(C=CC(=O)OCC2COC(=O)CCCCCCCCCCCCCCCCCCO2)ccc1O	0.877869	CC(C)CC1NC(=O)C(CCCC(=O)O)NC(=O)C[S+]([O-])CC(C(N)=O)NC(=O)CCCCNC(=O)C(CC(N)=O)NC(=O)C(C)(CCC(=O)O)NC(=O)C(Cc2ccc(O)c(N)c2)NC1=O	0.830134	CC(C)CC1C(=O)NCC(=O)N(C)C(CCCN=C(N)N)C(=O)NCC(=O)NC(CC(=O)O)C(=O)NC(Cc2ccccc2)C(=O)N1C	0.895223	CC(=O)NC1CSSC(C)(C)C(C(N)=O)NC(=O)C(CC(=O)O)NC(=O)CNC(=O)C(CCCNC(=N)N)N(C)C(=O)CNC1=O	0.871136			-0.199046	1.27161	1.3146	-6.88275	1.5768	3.24179
	CC1C=CC=CC=CC=CC=CC=CC=CC(OC2OC(C)C(O)C(N)C2O)CC(O)C(C(=O)O)C(O)CC(=O)CC(O)CC(O)CC(O)CC(=O)CCCC(=O)CC(=O)OC1C(C)CC(C)C(O)CC(=O)c1ccc(N)cc1	0.934022	CC(C)CC1NC(=O)C(NC(=O)C(Cc2ccccc2)NC(=O)CCc2ccccc2)CCCCCCCC(C(=O)N(C)C)NC(=O)C2CCCN2C(=O)C(C)NC1=O	0.806934	CC1NC(=O)C(Cc2cnc[nH]2)NC(=O)CCC(=O)NCCCCC(C(N)=O)NC(=O)C(Cc2c[nH]c3ccccc23)NC(=O)C(CCCNC(=N)N)NC1=O	0.865003	COC1C=CC=C(C)C(=O)Nc2cc(O)c(N=CCN(C)C)c(c2O)CC(C)CC(OC)C(OC(O)=NN)C(C)C=C(C)C1OC(N)=O	0.877689			-2.16852	-3.90225	5.16793	-4.28724	5.37959	-4.82586
	CC(C)(C)OC(=O)C(NC(=O)NC1CCCCCCCCCCC(C(=O)C(N)=O)NC(=O)C2C3C(CN2C1=O)C3(C)C)C(C)(C)C	0.895654	CC1NC(=O)C(C(C)O)NC(=O)C2CCCN2C(=O)C(CCC(=O)O)NC(=O)CN(C(=O)CCCCNC(=S)Nc2ccc3c(c2)C2(OC3=O)c3ccc(O)cc3Oc3cc(O)ccc32)CCCCC=CCCCCCCN(CC(N)=O)C(=O)C(CCC(=O)O)NC(=O)C2CCCN2C(=O)C2CCCN2C1=O	0.908281	CC(C)CC1NC(=O)C(CCCNC(=N)N)NC(=O)C(N)CSSCC(C(N)=O)NC(=O)C(CC(C)C)NC(=O)C(C(C)O)NC(=O)C(CC(=O)O)NC1=O	0.895168	N=C(N)NCCCC1NC(=O)C(Cc2ccccc2)NC(=O)C(Cc2cnc[nH]2)NC(=O)CCCCCCCNC(=O)C(Cc2c[nH]c3ccccc23)NC1=O	0.853654			3.93345	-3.70973	5.35521	-2.64771	1.78339	1.56536
	CC1C=CC=CCCC=CC=CC=CC=CC(OC2OC(C)C(O)C(N)C2O)CC(O)C(C(=O)O)C(O)CC(=O)CC(O)C(O)CCC(O)CC(O)CC(O)CC(=O)OC(C)C(C)C1O	0.941687	O=C1CCC(=O)N(O)CCCCCNC(=O)CCC(=O)N(O)CCCCCNC(=O)CCC(=O)N(O)CCCCCN1	0.77803	COC1C=CC=C(C)C(=O)Nc2cc(O)c(NC(=O)c3ccc([N+](=O)[O-])cc3)c(c2O)C=C(C)CC(OC)C(O)C(C)C=C(C)C1OC(N)=O	0.918074	CC1NC(=O)CS(=O)CC(C(=O)O)NC(=O)C(CC(=O)O)NC(=O)CNC(=O)C(CCCNC(=N)N)NC1=O	0.845546			-1.0696	-0.882288	4.0631	-1.89505	-0.716511	-1.12717
	C1=CCC[n+]2cccc(c2)CCCCCCCCCCCCCC[n+]2cccc(c2)CCCCCCCCCC1	0.927901	COC(=O)C(C)=C1C(=O)C(O)C2(C)C3=C(CC4C5(OC(=O)C6=C5CC5C(O)(COC(=O)C(C)=CCOC(=O)CCC(=O)OC6)C6CC6C54C)C13)C1CC12	0.809367	CC(C)CC1C(=O)NCC(=O)N(C)C(CCCN=C(N)N)C(=O)NCC(=O)NC(CC(=O)O)C(=O)NC(Cc2ccccc2)C(=O)N1C	0.875023	CC(=O)NC1CSSC(C)(C)C(C(N)=O)NC(=O)C(CC(=O)O)NC(=O)CNC(=O)C(CCCNC(=N)N)N(C)C(=O)CN(C)C1=O	0.868506			-1.19547	2.60367	1.73011	2.96419	-1.04296	-5.02611
	COc1cc(C=CC(=O)OCC2COC(=O)CCCCCCCCCCCCCCCCCCCCCCCCCCCCCCCCCO2)ccc1O	0.943228	CC(C)CC1NC(=O)C(CC(=O)O)NC(=O)CNC(=O)C(CCCN=C(N)N)NC(=O)C(Cc2c[nH]cn2)NC(=O)CNC(=O)C(N)CCCN=C(N)NC(=O)C(N)C(C)(C)SSCC(C(=O)NC(CCCN=C(N)N)C(=O)O)NC(=O)C(CCCN=C(N)N)NC1=O	0.882362	COC1C=CC=C(C)C(=O)Nc2cc(O)c(N=CCc3cnc[nH]3)c(c2O)CC(C)CC(OC)C(O)C(C)C=C(C)C1OC(N)=O	0.928194	CC(=O)NC1CSSc2ccccc2NC(=O)C(CC(=O)O)NC(=O)CNC(=O)C(CCCNC(=N)N)N(C)C1=O	0.869674			-0.905221	0.254878	1.46881	-5.41076	4.45612	-0.54838
	CCCCCCCCCCCC(=O)OC1C(OC2C(C)OC3OC4C(OC(CCCCC)CCCCCCCCCC(=O)OC3C2O)OC(CO)C(O)C4O)OC(C)C(OC2OC(C)C(OC(=O)C(C)CC)C(OC(=O)C(C)C(C)O)C2OC2OC(CO)C(O)C(O)C2O)C1O	0.964404	CC(C)CC1NC(=O)C(CC(C(=O)O)C(=O)O)NC(=O)C[S+]([O-])CC(C(N)=O)NC(=O)CCCCNC(=O)C(C(C)C)NC(=O)C(CC(N)=O)NC(=O)C2(CCCCC2)NC(=O)C(Cc2ccc(O)c(N)c2)NC1=O	0.847054	COC1C=CC=C(C)C(=O)Nc2cc(O)c(N=CCN(C)C)c(c2O)CC(C)CC(OC)C(N)C(C)C=C(C)C1OC(N)=O	0.891518	CC(=O)NC(Cc1ccccc1)C(=O)NC1CCCNC(=O)C(CCCNC(=N)N)NC(=O)C(C)NC(=O)C(CC2CCCCC2)NC(=O)C2CCCN2C1=O	0.91703			-0.318012	-1.81086	2.30237	-1.65854	0.685683	1.1363
	CC(C)CC1NC(=O)C(CCCC(=O)O)NC(=O)C[S+]([O-])CC(C(N)=O)NC(=O)CCCCNC(=O)C(CC(N)=O)NC(=O)C(C)(CCC(=O)O)NC(=O)C(Cc2ccc(O)c(N)c2)NC1=O	0.877114	N=C(N)NCCCC1NC(=O)C(Cc2ccccc2)NC(=O)C(Cc2c[nH]cn2)NC(=O)CCC(=O)NCCCCC(C(N)=O)NC(=O)C(Cc2c[nH]c3ccccc23)NC1=O	0.840393	C=CC=Nc1c(O)cc2c(O)c1CC(C)CC(OC)C(OC)C(C)C=C(C)C(OC(N)=O)C(OC)C=CC=C(C)C(=O)N2	0.831786	NC1=NCCCC(C(=O)O)NC(=O)CNC(=O)C(N)CC(=O)NC2CNC(C2)C(=O)N1	0.838929			-1.70651	0.181268	4.04207	-1.09811	2.86382	-1.54662
	CC(C)CC1NC(=O)C(NC(=O)C(Cc2ccccc2)NC(=O)CCc2ccccc2)CCCCCCCC(C(=O)N(C)C)NC(=O)C2CCCN2C(=O)C(C)NC1=O	0.903026	COC(=O)CN1CCOCCOCCOCCOc2cc(C3=C4C(C)=CC(C)=[N+]4[B-](F)(F)n4c(C)cc(C)c43)ccc21	0.772448	CC(C)CC1NC(=O)C(C(C)O)NC(=O)C(C)NC(=O)C(CO)NC(=O)C(CCCNC(=N)N)NC(=O)C(N)CSSCC(C(N)=O)NC1=O	0.849047	C=CCON=C1C(C)C=C(C)C(OC(N)=O)C(OC)C=CC=C(C)C(=O)Nc2cc(O)c(N=CCN(C)C)c(c2O)CC(C)CC1OC	0.902797			1.06437	-4.50037	1.98258	1.38881	2.26433	-1.8006
	CC1NC(=O)C(C(C)O)NC(=O)C2CCCN2C(=O)C(CCC(=O)O)NC(=O)CN(C(=O)CCCCNC(=S)Nc2ccc3c(c2)C2(OC3=O)c3ccc(O)cc3Oc3cc(O)ccc32)CCCCC=CCCCCCCN(CC(N)=O)C(=O)C(CCC(=O)O)NC(=O)C2CCCN2C(=O)C2CCCN2C1=O	0.989964	COCC(CC1OC(O)(C(O)C2CC(=O)C(C)=CC(C)=CC(C)=CC(C)C(OC3OC(C)C(OC)C(OC(C)=O)C3O)C=CC(C)=CCCC(O)C(OC)C2)C(C)C(O)C1C)OC1CC(C)(O)C(OC2CC(OC)C(O)C(C)O2)C(C)O1	0.857177	CC1NC(=O)CCCNC(=O)C(CCCNC(=N)N)NC(=O)C2CC3CCCCC3N2C(=O)C2Cc3ccccc3CN2C(=O)C(CO)NC1=O	0.912166	COC1CC2C(=O)NC(CCCNC(=N)N)C(=O)C(=O)NCCCCCCCC(=O)NC(Cc3ccccc3)C(=O)N2C1	0.830341			3.08981	3.70545	6.04679	-2.67388	3.21106	-3.3263
	O=C1CCC(=O)N(O)CCCCCNC(=O)CCC(=O)N(O)CCCCCNC(=O)CCC(=O)N(O)CCCCCN1	0.899497	CC1=CC(=O)OC(C(C)(C)C)CC(O)CCCC(O)CCCC(O)CCCC(O)CCCC(O)CCCC(O)CCCC(O)CCCC(O)CC(O)CCC1	0.82416	COC1C=CC=C(C)C(=O)Nc2cc(O)c(N=CCF)c(c2O)CC(C)CC(OC)C(OC)C(C)C=C(C)C1OC(N)=O	0.887536	NC(=O)C1CCCCNC(=O)CCC(=O)CCCCC(N)C(=O)NC(Cc2ccccc2)C(=O)NC(CCCN=C(N)N)C(=O)NC(Cc2c[nH]c3ccccc23)C(=O)N1	0.865754			-0.241209	-2.0361	-0.1394	-4.00938	-2.32816	-4.73487
	COC(=O)C(C)=C1C(=O)C(O)C2(C)C3=C(CC4C5(OC(=O)C6=C5CC5C(O)(COC(=O)C(C)=CCOC(=O)CCC(=O)OC6)C6CC6C54C)C13)C1CC12	0.844909	COC1CC(C)OC(CCC(C)C(O)C(C)C2OC(=O)C=CC(C)=CCC(O)CC3C=CCC(CC(OC)C(C)C(O)CC(O)C(C)C(C(C)C(O)C(C)CCC4CC(OC)CC(C)O4)OC(=O)C=CC(C)=CCC(O)CC4CCCC(CC(OC)CC(O)CC(O)C2C)O4)O3)C1	0.868472	CN1C(=O)C(CCCN=C(N)N)NC(=O)C(Cc2ccc3ccccc3c2)NC(=O)CNC(=O)C(Cc2ccc(O)cc2)NC(=O)C1CCCN=C(N)N	0.931926	CC1NC(=O)CSCC(C(=O)O)NC(=O)C(CC(=O)O)NC(=O)CNC(=O)C(CCCNC(=N)N)NC1=O	0.854692			-1.36019	-3.56357	2.34258	0.591892	3.40526	-5.02488
	CC(C)CC1NC(=O)C(CC(=O)O)NC(=O)CNC(=O)C(CCCN=C(N)N)NC(=O)C(Cc2c[nH]cn2)NC(=O)CNC(=O)C(N)CCCN=C(N)NC(=O)C(N)C(C)(C)SSCC(C(=O)NC(CCCN=C(N)N)C(=O)O)NC(=O)C(CCCN=C(N)N)NC1=O	0.940202	N=C(N)NCCCC1NC(=O)C2(CCC2)NC(=O)C2CCCN2C(=O)C(CC2CCCCC2)NC(=O)C(N)CCCCCCCCNC(=O)C2CCCN2C1=O	0.824106	N=C(N)NCCCC1NC(=O)C(CCC(N)=O)NC(=O)CSCC(C(=O)O)NC(=O)C(CC(=O)O)NC(=O)CNC1=O	0.884799	NC(=O)C1CCCCNC(=O)CCC(=O)CCCCC(N)C(=O)NC(Cc2ccccc2)C(=O)NC(CCCN=C(N)N)C(=O)NC(Cc2c[nH]c3ccccc23)C(=O)N1	0.901806			-2.56565	-0.611148	6.59973	-2.48685	-1.3332	0.972828
	CC(C)CC1NC(=O)C(CC(C(=O)O)C(=O)O)NC(=O)C[S+]([O-])CC(C(N)=O)NC(=O)CCCCNC(=O)C(C(C)C)NC(=O)C(CC(N)=O)NC(=O)C2(CCCCC2)NC(=O)C(Cc2ccc(O)c(N)c2)NC1=O	0.908304	O=Cc1ccccc1OP12=NP(Oc3ccccc3C=O)(Oc3ccccc3C=O)=NP(NCCNc3cccc4c3C(=O)c3ccccc3C4=O)(=N1)OCCOCCOCCOCCO2	0.833152	CC(C)CC1NC(=O)C(C(C)O)NC(=O)C(C)NC(=O)C(CO)NC(=O)C(CCCNC(=N)N)NC(=O)C(N)CSSCC(C(N)=O)NC1=O	0.864078	CCN1C(=O)C(NC(C)=O)CSSC(C)(C)C(C(N)=O)NC(=O)C(CC(=O)O)NC(=O)CNC(=O)C1CCCNC(=N)N	0.852604			6.23251	-0.982904	1.09161	1.78219	0.319552	2.03105
	N=C(N)NCCCC1NC(=O)C(Cc2ccccc2)NC(=O)C(Cc2c[nH]cn2)NC(=O)CCC(=O)NCCCCC(C(N)=O)NC(=O)C(Cc2c[nH]c3ccccc23)NC1=O	0.902183	O=C(O)c1[nH]c2cc(Cl)ccc2c1C1C(=O)NCCCCCCCCCCCCCC(=O)N1Cc1ccc(Cl)c(Cl)c1	0.753557	CC1C(=O)NC(CCCNC(=N)N)C(=O)NCC(=O)NC(CC(=O)O)C(=O)NC(Cc2ccccc2)C(=O)N1C	0.867792	CC(C)C(NC(=O)C(NC(=O)C1CSCCCCCC(=O)NC(CC[NH2+]c2ccc3ccccc3c2)C(=O)N1)C(C)O)C(=O)NC(C(=O)NCCc1ccccc1)C(C)O	0.84979			0.886636	0.278376	-0.180934	1.40007	-2.50451	2.07069
	COC(=O)CN1CCOCCOCCOCCOc2cc(C3=C4C(C)=CC(C)=[N+]4[B-](F)(F)n4c(C)cc(C)c43)ccc21	0.85955	CNC(=N)NCCCC=CCCCC(C)CC(C)C1OC(=O)C(C)C(O)C=CC(C)C(O)CC(O)C(C)C(O)CCC(C)C(O)CC2(OC)OC(CC(OC(=O)CC(=O)O)CC(O)CC(O)C(C)C(O)C=CC=CC1C)CC(O)C2O	0.840246	NC(=O)C1CCCCNCCCC(=O)N2CCCC2C(=O)NC(Cc2ccccc2)C(=O)NC(CCCN=C(N)N)C(=O)NC(Cc2c[nH]c3ccccc23)C(=O)N1	0.868975	C=CC=Nc1c(O)cc2c(O)c1CC(C)CC(OC)C(N=O)C(C)C=C(C)C(OC(N)=O)C(OC)C=CC=C(C)C(=O)N2	0.763045			0.421476	-3.05718	2.65468	-3.38966	-0.448624	1.67894
	COCC(CC1OC(O)(C(O)C2CC(=O)C(C)=CC(C)=CC(C)=CC(C)C(OC3OC(C)C(OC)C(OC(C)=O)C3O)C=CC(C)=CCCC(O)C(OC)C2)C(C)C(O)C1C)OC1CC(C)(O)C(OC2CC(OC)C(O)C(C)O2)C(C)O1	0.916402	CC(=O)NC(CCCNC(=N)N)C(=O)NC1CCC(=O)NCCCC(C(=O)O)NC(=O)C(Cc2c[nH]c3ccccc23)NC(=O)C(CCCNC(=N)N)NC(=O)C(Cc2ccccc2)NC(=O)C(CCCNC(N)=O)NC1=O	0.868589	COC1C=CC=C(C)C(=O)Nc2cc(O)c(N=CCN(C)C)c(c2O)CC(C)CC(OC)C(NCCN(C)C)C(C)C=C(C)C1OC(N)=O	0.902036	CC(C)C1NC(=O)C(Cc2cccc(Cl)c2)NCCOc2ccccc2CCCNC(=O)C(CN=C(N)NC#N)NC1=O	0.886375			-0.466369	-1.47517	5.13958	0.803929	-0.665314	-0.283658
	CC1=CC(=O)OC(C(C)(C)C)CC(O)CCCC(O)CCCC(O)CCCC(O)CCCC(O)CCCC(O)CCCC(O)CCCC(O)CC(O)CCC1	0.924671	CCC1C=C(C)C(O)C(OC)C(=O)C(C)CC(C)C=CC=CC=C(C)C(OC)CC2CCC(C)C(O)(O2)C(=O)C(=O)N2CCCCC2C(=O)OC(C(C)CC2CCC(OC(=O)C(C)(CO)CO)C(OC)C2)CC1=O	0.825447	CC(C)CC1NC(=O)C(C(C)O)NC(=O)C(C)NC(=O)C(CO)NC(=O)C(CCCNC(=N)N)NC(=O)C(N)CSSCC(C(N)=O)NC1=O	0.863157	NC(=O)C1CCCCNCCCC(=O)N2CCCC2C(=O)NC(Cc2ccccc2)C(=O)NC(CCCN=C(N)N)C(=O)NC(Cc2c[nH]c3ccccc23)C(=O)N1	0.833549			-1.5988	-5.19842	-3.32807	-2.03257	-0.246326	-3.71685
	COC1CC(C)OC(CCC(C)C(O)C(C)C2OC(=O)C=CC(C)=CCC(O)CC3C=CCC(CC(OC)C(C)C(O)CC(O)C(C)C(C(C)C(O)C(C)CCC4CC(OC)CC(C)O4)OC(=O)C=CC(C)=CCC(O)CC4CCCC(CC(OC)CC(O)CC(O)C2C)O4)O3)C1	0.949611	CC1NC(=O)C(C(C)O)NC(=O)C2CCCN2C(=O)C(CCC(=O)O)NC(=O)CN(C(=O)CCCCNC(=S)Nc2ccc3c(c2)C2(OC3=O)c3ccc(O)cc3Oc3cc(O)ccc32)CCCCCCC=CCCCCCCN(CC(=O)NC(CCC(=O)O)C(N)=O)C(=O)C2CCCN2C(=O)C2CCCN2C1=O	0.911939	CNC(=O)NC(N)=NCCCC1NC(=O)C(C)NC(=O)CC(C(=O)O)NC(=O)CC(C(=O)O)NC(=O)C(Cc2ccccc2)N(C)C1=O	0.854147	CC(C)CC1NC(=O)C(C(C)O)NC(=O)C(CC(=O)O)NC(=O)C(C(C)O)NC(=O)C(CCCNC(=N)N)NC(=O)C(N)CSSCC(C(N)=O)NC1=O	0.893992			-0.753017	1.74176	4.63134	-2.45738	-1.49237	-1.13389
	N=C(N)NCCCC1NC(=O)C2(CCC2)NC(=O)C2CCCN2C(=O)C(CC2CCCCC2)NC(=O)C(N)CCCCCCCCNC(=O)C2CCCN2C1=O	0.942725	CCCC(=O)OC1C(C)OC(OC2C(C)OC(OC3C(CC=O)CC(C)C(O)C=CC=CCC(C)OC(=O)CC(OC(C)=O)C3OC)C(OC(=O)CC)C2N(C)C)CC1(C)O	0.78296	CC(C)C1NC(=O)CS(=O)CC(C(=O)O)NC(=O)C(CC(=O)O)NC(=O)CNC(=O)C(CCCNC(=N)N)NC1=O	0.86242	CON=C1C(C)C=C(C)C(OC(N)=O)C(OC)C=CC=C(C)C(=O)Nc2cc(O)c(N=CCN(C)C)c(c2O)CC(C)CC1OC	0.784171			4.44067	1.40847	5.11454	-3.23142	5.59925	-4.67939
	O=Cc1ccccc1OP12=NP(Oc3ccccc3C=O)(Oc3ccccc3C=O)=NP(NCCNc3cccc4c3C(=O)c3ccccc3C4=O)(=N1)OCCOCCOCCOCCO2	0.941087	COC1C=COC2(C)Oc3c(C)c(O)c4c(c3C2=O)C2=NC3(CCN(Cc5cnc6ccccc6c5)CC3)CNC2=C(NC(=O)C(C)=CC=CC(C)C(O)C(C)C(O)C(C)C(OC(C)=O)C1C)C4=O	0.80392	CC(C)CC1NC(=O)C(C(C)O)NC(=O)C(CC(N)=O)NC(=O)C(CO)NC(=O)C(CCCNC(=N)N)NC(=O)C(N)CSSCC(C(=O)O)NC1=O	0.849053	NC(=O)CN1CCNC(=O)CCCC(=O)NC(Cc2ccccc2)C(=O)NC(Cc2ccccc2)C(=O)NC(CCCN=C(N)N)C(=O)NC(Cc2c[nH]c3ccccc23)C1=O	0.913738			6.41342	1.23474	3.94662	-4.19308	4.66401	-3.80312
	CC(C)C(NC(=O)C(NC(=O)C1CSCCCCCC(=O)NC(CCN)C(=O)N1)C(C)O)C(=O)NC(C(N)=O)C(C)O	0.836208	N=C(N)NCCCC1NC(=O)C2CCCN2C(=O)C(CCc2ccccc2)NC(=O)CCCCCCCNC(=O)C1=O	0.770791	CC1NC(=O)C(Cc2ccccc2)NC(=O)C(Cc2cnc[nH]2)NC(=O)CCC(=O)NCCCCC(C(N)=O)NC(=O)C(Cc2c[nH]c3ccccc23)NC1=O	0.931773	N=C(N)NCCCC1NC(=O)C(CCC(N)=O)NC(=O)CSCC(C(=O)O)NC(=O)C(CC(=O)O)NC(=O)CNC1=O	0.798341			0.448937	-1.11722	-0.867911	1.31487	0.949993	-3.53477
	O=C(O)c1[nH]c2cc(Cl)ccc2c1C1C(=O)NCCCCCCCCCCCCCC(=O)N1Cc1ccc(Cl)c(Cl)c1	0.904794	CCC1CCCC(O)C(C)C(=O)OC(C)C(C)CC=C(C)C(=O)CC(=O)N(C)C(C(C)CC)C(=O)N(C)C(C(C)C)C(=O)N(C)C(COC)C(=O)N2CCCC2C(=O)N(C)C(C(C)C)C(=O)N2CCCC2C(=O)O1	0.838266	NC(=O)C1CCCCNC(=O)C=CC(=O)N2CCCC2C(=O)NC(Cc2ccccc2)C(=O)NC(CCCN=C(N)N)C(=O)NC(Cc2c[nH]c3ccccc23)C(=O)N1	0.915585	C=CC[NH2+]c1c(O)cc2nc3oc2c1CC(C)CC(OC)C(O)C(C)C=C(C)C(OC(N)=O)C(OC)C=CC=C3C	0.830805			1.13008	-3.16009	0.877376	3.14906	3.31744	-1.08903
	CNC(=N)NCCCC=CCCCC(C)CC(C)C1OC(=O)C(C)C(O)C=CC(C)C(O)CC(O)C(C)C(O)CCC(C)C(O)CC2(OC)OC(CC(OC(=O)CC(=O)O)CC(O)CC(O)C(C)C(O)C=CC=CC1C)CC(O)C2O	0.925354	c1cc2c[n+](c1)CCCCCCCCCCCCCCc1ccc[n+](c1)CCCCCCCCCCCCC2	0.77477	CC(C)CC1NC(=O)C(C(C)O)NC(=O)C(CC(=O)O)NC(=O)C(C)NC(=O)C(CCCNC(=N)N)NC(=O)C(N)CSSCC(C(N)=O)NC1=O	0.836462	COC1C=CC=C(C)C(=O)Nc2cc(O)c(NC(=O)c3ccc(F)cc3)c(c2O)C=C(C)CC(OC)C(O)C(C)C=C(C)C1OC(N)=O	0.791683			1.05459	-2.12158	5.45611	-4.28019	0.0441728	-3.14032
	CC(=O)NC(CCCNC(=N)N)C(=O)NC1CCC(=O)NCCCC(C(=O)O)NC(=O)C(Cc2c[nH]c3ccccc23)NC(=O)C(CCCNC(=N)N)NC(=O)C(Cc2ccccc2)NC(=O)C(CCCNC(N)=O)NC1=O	0.93225	CC=C(C)C(=O)OC1C(O)C2OC(COC(=O)CCC(=O)CCCC=CCC(CCCCC)OC3OC(C)C(OC(C)=O)C(O)C3O2)C1OC(=O)C=Cc1ccccc1	0.837773	NC(=O)CN1CCNC(=O)CCC(=O)NC(Cc2ccccc2)C(=O)N(Cc2ccccc2)CC(=O)NC(CCCN=C(N)N)C(=O)NC(Cc2c[nH]c3ccccc23)C1=O	0.940175	O=C1CCCCC2OC2CCOC(=O)c2c(O)cc(O)c(Cl)c2C1	0.785991			1.93237	-1.82197	5.54913	-4.53389	-1.28167	-2.75426
	CCC1C=C(C)C(O)C(OC)C(=O)C(C)CC(C)C=CC=CC=C(C)C(OC)CC2CCC(C)C(O)(O2)C(=O)C(=O)N2CCCCC2C(=O)OC(C(C)CC2CCC(OC(=O)C(C)(CO)CO)C(OC)C2)CC1=O	0.904058	COC1C=COC2(C)Oc3c(C)c(O)c4c(c3C2=O)C2=NC3(CCN(C)C3)CNC2=C(NC(=O)C(C)=CC=CC(C)C(O)C(C)C(O)C(C)C(OC(C)=O)C1C)C4=O	0.787266	NC(=O)C1CCCCNCCCC(=O)N2CCCC2C(=O)NC(Cc2ccccc2)C(=O)NC(CCCN=C(N)N)C(=O)NC(Cc2c[nH]c3ccccc23)C(=O)N1	0.864114	CC(=O)N(C)C1CSSC(C)(C)C(C(N)=O)NC(=O)C(CC(=O)O)NC(=O)CNC(=O)C(CCCNC(=N)N)NC1=O	0.85578			1.4272	-6.86594	1.90449	-1.73405	5.0649	-1.01514
	CC1NC(=O)C(C(C)O)NC(=O)C2CCCN2C(=O)C(CCC(=O)O)NC(=O)CN(C(=O)CCCCNC(=S)Nc2ccc3c(c2)C2(OC3=O)c3ccc(O)cc3Oc3cc(O)ccc32)CCCCCCC=CCCCCCCN(CC(=O)NC(CCC(=O)O)C(N)=O)C(=O)C2CCCN2C(=O)C2CCCN2C1=O	0.991485	N=C(N)NCCCC1NC(=O)C(Cc2ccc3ccccc3c2)NC(=O)C(N)CCCCC(=O)CCC(=O)NCCCCC(C(N)=O)NC(=O)C(Cc2c[nH]c3ccccc23)NC1=O	0.826729	N#Cc1ncc2nc1OCCCCCOc1cc(NCc3cnc[nH]3)c(Cl)cc1NC(=O)N2	0.8562	COC1CC(C)Cc2c(O)c(cc(O)c2N=CCN(C)C)NC(=O)C(C)=CC=CC(OC)C(OC(N)=O)C(C)=CC(C)C1=NOCCN(C)C	0.870335			5.17746	-4.16227	4.72896	-2.06926	3.51971	-2.41317
	CCCC(=O)OC1C(C)OC(OC2C(C)OC(OC3C(CC=O)CC(C)C(O)C=CC=CCC(C)OC(=O)CC(OC(C)=O)C3OC)C(OC(=O)CC)C2N(C)C)CC1(C)O	0.867278	COC1C(O)CC(=O)OC(C)CC=CC=CC(O)C(C)CC(CC=O)C1OC1OC(C)C(OC2CC(C)(O)C(OC(=O)CC(C)C)C(C)O2)C(N(C)C)C1O	0.807154	CC1(C)SSCCC(=O)NC(CCCNC(=N)N)C(=O)NCC(=O)NC(CC(=O)O)C(=O)NC(Cc2c[nH]c3ccccc23)C(=O)N2CCCC2C(=O)NC1C(N)=O	0.931987	NC(=O)C1CCCCNC(=O)C=CC(=O)N2CCCC2C(=O)NC(Cc2ccccc2)C(=O)NC(CCCN=C(N)N)C(=O)NC(Cc2c[nH]c3ccccc23)C(=O)N1	0.914669			0.837489	-1.85034	1.36953	-6.93219	2.29933	0.545256
	COC1C=COC2(C)Oc3c(C)c(O)c4c(c3C2=O)C2=NC3(CCN(Cc5cnc6ccccc6c5)CC3)CNC2=C(NC(=O)C(C)=CC=CC(C)C(O)C(C)C(O)C(C)C(OC(C)=O)C1C)C4=O	0.903236	CCOC1CC2CCC(C)C(O)(O2)C(=O)C(=O)N2CCCCC2C(=O)OC(C(C)CC2CCC(O)C(OC)C2)CC(=O)C(C)C=C(C)C(O)C(OC)C(=O)C(C)CC(C)C=CC=CC=C1C	0.806352	NC(=O)C1CCCCNCCCC(=O)N2CCCC2C(=O)NC(Cc2ccccc2)C(=O)NC(CCCN=C(N)N)C(=O)NC(Cc2c[nH]c3ccccc23)C(=O)N1	0.890288	CC(C)CC1NC(=O)C(CO)NC(=O)C(CC(=O)O)NC(=O)C(CO)NC(=O)C(CCCNC(=N)N)NC(=O)C(N)CSSCC(C(N)=O)NC1=O	0.888828			2.3461	-3.16467	-0.277717	-0.99187	-2.07891	-1.23247
	N=C(N)NCCCC1NC(=O)C2CCCN2C(=O)C(CCc2ccccc2)NC(=O)CCCCCCCNC(=O)C1=O	0.894854	COC1C=C(C)C=CC(C)C=CC(=O)OC(C(C)=CC=C(C)CNC(=O)C(NC=O)OC(=O)Nc2ccccc2)C(C)C=CC=CC(OC)CCC=C(C)C=CC1	0.80396	N=C(N)NCCCC1NC(=O)C(Cc2ccc3ccccc3c2)NC(=O)C(N)CC(=O)NCCCCC(C(N)=O)NC(=O)C(Cc2c[nH]c3ccccc23)NC1=O	0.931803	COc1c(O)cc2c(O)c1C=C(C)CC(OC)C(OC(=O)CCN)C(C)C=C(C)C(OC(N)=O)C(OC)C=CC=C(C)C(=O)N2	0.830929			2.52576	-3.90961	-1.27056	2.43357	0.908745	-2.78566
	CCC1CCCC(O)C(C)C(=O)OC(C)C(C)CC=C(C)C(=O)CC(=O)N(C)C(C(C)CC)C(=O)N(C)C(C(C)C)C(=O)N(C)C(COC)C(=O)N2CCCC2C(=O)N(C)C(C(C)C)C(=O)N2CCCC2C(=O)O1	0.903785	O=C(O)c1[nH]c2cc(Cl)ccc2c1C1C(=O)NCCCCCCCCCCCCCCC(=O)N1Cc1cc(F)c(F)c(F)c1	0.792368	NC(=O)CN1CCNC(=O)CCCC(=O)N(Cc2ccccc2)CC(=O)N(Cc2ccccc2)CC(=O)NC(CCCN=C(N)N)C(=O)NC(Cc2c[nH]c3ccccc23)C1=O	0.928918	NC(N)=NCCCC1NC(=O)C(Cc2ccc(N=C(N)N)cc2)NC(=O)C(Cc2ccc(O)cc2)NC(=O)CNC(=O)C(Cc2ccc3ccccc3c2)NC1=O	0.912226			-1.28657	-1.62578	-0.259071	2.59212	-1.00044	-2.56398
	c1cc2c[n+](c1)CCCCCCCCCCCCCCc1ccc[n+](c1)CCCCCCCCCCCCC2	0.914661	COc1cc(C=CC(=O)OCC2COC(=O)CCCCCCCCCCCCCCCCCCCCCCCCO2)ccc1O	0.806359	NC(=O)C1CCCCNC(=O)c2cccc(n2)C(=O)NC(Cc2ccc3ccccc3c2)C(=O)NC(CCCN=C(N)N)C(=O)NC(Cc2c[nH]c3ccccc23)C(=O)N1	0.933525	COC1C=CC=C(C)C(=O)Nc2cc(O)c(N=CCN(C)C)c(c2O)CC(C)CC(OC)C(OC)C(C)C=C(C)C1OC(N)=O	0.87662			1.31024	3.05277	2.08555	0.720273	1.79188	-2.20076
	CC=C(C)C(=O)OC1C(O)C2OC(COC(=O)CCC(=O)CCCC=CCC(CCCCC)OC3OC(C)C(OC(C)=O)C(O)C3O2)C1OC(=O)C=Cc1ccccc1	0.89691	CC(=O)OC1C(=O)C2(C)C(O)CC3OCC3(OC(C)=O)C2C2OC(=O)CC(C)CCCCCOC(=O)NC(CC(C)C)C(O)C(=O)OC3CC2(O)C(C)(C)C1=C3C	0.820779	COc1cc(OC)c2c(c1Cl)CC(=O)CCCCC=CCC(C)OC2=O	0.768432	N=C(N)NCCCC1NC(=O)C(Cc2ccccc2)NC(=O)C(Cc2cnc[nH]2)NC(=O)CCCCCCCNC(=O)C(Cc2c[nH]c3ccccc23)NC1=O	0.890404			0.415545	0.379489	6.65836	-2.00189	2.30565	-5.26205
	COC1C=COC2(C)Oc3c(C)c(O)c4c(c3C2=O)C2=NC3(CCN(C)C3)CNC2=C(NC(=O)C(C)=CC=CC(C)C(O)C(C)C(O)C(C)C(OC(C)=O)C1C)C4=O	0.929649	COC1CC2CCC(C)C(O)(O2)C(=O)C(=O)N2CCCCC2C(=O)OC(C(C)CC2CCC(OC(=O)N3CCOCC3)C(OC)C2)CC(=O)C(C)C=C(C)C(O)C(OC)C(=O)C(C)CC(C)CCCCC=C1C	0.84607	CC(C)CC1NC(=O)C(C(C)O)NC(=O)C(CC(=O)O)NC(=O)C(CO)NC(=O)C(CCCNC(=N)N)NC(=O)C(N)CSSCC(C(=O)O)NC1=O	0.832052	NC(=O)C1CCCCNC(=O)CCC(=O)CCCCC(N)C(=O)NC(Cc2ccccc2)C(=O)NC(CCCN=C(N)N)C(=O)NC(Cc2c[nH]c3ccccc23)C(=O)N1	0.93204			-0.684647	-0.345726	2.66201	-3.4242	0.516803	-2.19188
	N=C(N)NCCCC1NC(=O)C(Cc2ccc3ccccc3c2)NC(=O)C(N)CCCCC(=O)CCC(=O)NCCCCC(C(N)=O)NC(=O)C(Cc2c[nH]c3ccccc23)NC1=O	0.913198	CC1C=CC=CC=CC=CC=CC=CC=CC(OC2OC(C)C(O)C(N)C2O)CC2OC(O)(CC(O)C(O)CCC(O)CC(O)CC(O)CC(=O)OC(C)C(C)C1O)CC(O)C2C(=O)NCCCN(C)C	0.843883	N=C(N)NCCCC1NC(=O)C(Cc2ccccc2)NC(=O)C(Cc2cnc[nH]2)NC(=O)CCCCCCNC(=O)C(Cc2c[nH]c3ccccc23)NC1=O	0.914279	N=C(N)NCCCC1NC(=O)C(Cc2ccccc2)NC(=O)C(Cc2cnc[nH]2)NC(=O)CCCCCCCNC(=O)C(Cc2c[nH]c3ccccc23)NC1=O	0.845444			3.86788	-1.32499	2.04113	-0.615622	0.819864	-0.163332
	COC1C(O)CC(=O)OC(C)CC=CC=CC(O)C(C)CC(CC=O)C1OC1OC(C)C(OC2CC(C)(O)C(OC(=O)CC(C)C)C(C)O2)C(N(C)C)C1O	0.867694	COC1CC2CCC(C)C(O)(O2)C(=O)C(=O)N2CCCCC2C(=O)OC(C(C)CC2CCC(n3cnnn3)C(OC)C2)CC(=O)C(C)C=C(C)C(O)C(OC)C(=O)C(C)CC(C)C=CC=CC=C1C	0.818614	NC(=O)C1CCCCNCCCC(=O)N2CCCC2C(=O)NC(Cc2ccccc2)C(=O)NC(CCCN=C(N)N)C(=O)NC(Cc2c[nH]c3ccccc23)C(=O)N1	0.931299	CC1NC(=O)CCC(=O)NCCCCC(C(N)=O)NC(=O)C(Cc2c[nH]c3ccccc23)NC(=O)C(CCCNC(=N)N)NC(=O)C(Cc2ccccc2)NC1=O	0.825691			0.0841516	-3.48497	-2.97888	-3.62233	-0.189639	2.41979
	CCOC1CC2CCC(C)C(O)(O2)C(=O)C(=O)N2CCCCC2C(=O)OC(C(C)CC2CCC(O)C(OC)C2)CC(=O)C(C)C=C(C)C(O)C(OC)C(=O)C(C)CC(C)C=CC=CC=C1C	0.849709	COC1C=CC=CCCC=CC=CC(=O)NC(C(O)C(=O)O)C(=O)OC(C(NC(=O)C(C)C(O)CCC(C)C(O)C(C)=CC(C)C(O)C(CC(C)C)NC(=O)C=CC(C)(C)C(=O)C(C)C(O)C(C)C)C(C)O)C(C)C(O)CC=C(C)C(O)C(C)C=C(C)C(O)C(C)C(O)CC2CC(C)CC1O2	0.864033	CCN(Cc1ccccc1)Cc1ccc(C(=O)Nc2c(O)cc3c(O)c2C=C(C)CC(OC)C(O)C(C)C=C(C)C(OC(N)=O)C(OC)C=CC=C(C)C(=O)N3)cc1	0.906355	NC(N)=NCCCC1NC(=O)C(Cc2ccccc2)NCC(Cc2cnc[nH]2)NC(=O)CCCCCCCC(=O)C(Cc2c[nH]c3ccccc23)NC1=O	0.909145			2.65989	-0.939874	6.51492	-1.21423	3.27415	-3.95187
	COC1C=C(C)C=CC(C)C=CC(=O)OC(C(C)=CC=C(C)CNC(=O)C(NC=O)OC(=O)Nc2ccccc2)C(C)C=CC=CC(OC)CCC=C(C)C=CC1	0.90857	CC(=O)NC(CCCNC(=N)N)C(=O)NC1CC(=O)NCCCCC(C(N)=O)NC(=O)C(Cc2c[nH]c3ccccc23)NC(=O)C(CCCNC(=N)N)NC(=O)C(Cc2ccccc2)NC(=O)C(CNC(=O)C2CCNC2)NC1=O	0.862986	COC1C=CC=C(C)C(=O)Nc2cc(O)c(NC(=O)OCC(C)C)c(c2O)C=C(C)CC(OC)C(O)C(C)C=C(C)C1OC(N)=O	0.835314	C=CCOC1C(C)C=C(C)C(OC(N)=O)C(OC)C=CC=C(C)C(=O)Nc2cc(O)c(N3CCC3)c(c2O)C=C(C)CC1OC	0.858621			1.40682	0.00460171	-3.05664	1.92145	-0.390283	-5.67406
	O=C(O)c1[nH]c2cc(Cl)ccc2c1C1C(=O)NCCCCCCCCCCCCCCC(=O)N1Cc1cc(F)c(F)c(F)c1	0.869648	COC1C=COC2(C)Oc3c(C)c(O)c4c(c3C2=O)C2=NC3(CC(c5ccccc5)NC(c5ccccc5)C3)NC2=C(NC(=O)C(C)=CC=CC(C)C(O)C(C)C(O)C(C)C(OC(C)=O)C1C)C4=O	0.813138	N=C(N)NCCCC1NC(=O)C(CCCN)NC(=O)CSCC(C(=O)O)NC(=O)C(CC(=O)O)NC(=O)CNC1=O	0.853454	CC(=O)NC1CSSC(C)(C)C(C(N)=O)NC(=O)C(CC(=O)O)NC(=O)CNC(=O)C(CCCNC(=N)N)NC(=O)CN(C)C1=O	0.863684			5.53653	-1.72376	5.59966	-3.63289	1.62183	2.76678
	COc1cc(C=CC(=O)OCC2COC(=O)CCCCCCCCCCCCCCCCCCCCCCCCO2)ccc1O	0.885997	N=C(N)NCCCC1NC(=O)C(Cc2ccccc2)NC(=O)C(N)CCCCC(=O)CCC(=O)NCCCCC(C(N)=O)NC(=O)C(Cc2c[nH]c3ccccc23)NC1=O	0.828125	C=CCOC1C(C)C=C(C)C(OC(N)=O)C(OC)C=CC=C(C)C(=O)Nc2cc(O)c(N3CCC3)c(c2O)C=C(C)CC1OC	0.885368	O=C(NC(Cc1ccccc1)C(O)CN1CCCCCCCCC=CCCOC1=O)OC1COC2OCCC12	0.890406			0.345114	-1.8518	6.3982	1.15478	1.72887	4.19956
	CC(=O)OC1C(=O)C2(C)C(O)CC3OCC3(OC(C)=O)C2C2OC(=O)CC(C)CCCCCOC(=O)NC(CC(C)C)C(O)C(=O)OC3CC2(O)C(C)(C)C1=C3C	0.766153	CC(C)CC1NC(=O)CNC(=O)C2CCCN2C(=O)CNC(=O)C(Cc2c[nH]c3ccccc23)NC(=O)C(CC(C)C)NC(=O)C(CC(N)=O)NC(=O)C(CC(C)C)NC1=O	0.799459	CSCCC1NC(=O)CSCC(C(=O)O)NC(=O)C(CC(=O)O)NC(=O)CNC(=O)C(CCCNC(=N)N)NC1=O	0.895099	CC(C)C1NC(=O)C=CCCNC(=O)C(CC(=O)O)NC(=O)CNC(=O)C(CCCNC(=N)N)N(C)C1=O	0.788772			-1.18603	-2.742	6.76871	-0.655451	-2.8051	0.426574
	COC1CC2CCC(C)C(O)(O2)C(=O)C(=O)N2CCCCC2C(=O)OC(C(C)CC2CCC(OC(=O)N3CCOCC3)C(OC)C2)CC(=O)C(C)C=C(C)C(O)C(OC)C(=O)C(C)CC(C)CCCCC=C1C	0.906225	COCC(C(=O)OC1CCCCCC(=O)OC(C(C)C(O)C(C)CCC(OC(=O)C(C)N(C)C)C(C)C(OC(C)=O)C(C)CCO)CC=CC(OC)CC(C)CC=C(C)C(OC)CCC(C)C(O)C1C)N(C)C	0.846158	CCC(C)CC(=O)NC(C)C(=O)NC1CNC(=O)C=CC(Cc2ccc(O)c(O)c2)NC(=O)C(C(C)CC)NC(=O)C(=O)C(CCCN=C(N)N)NC(=O)C2CCCN2C1=O	0.892258	N=C(N)NCCCC(NC(=O)C(N)Cc1c[nH]c2ccccc12)C(=O)NC1CSSCC(C(=O)O)NC(=O)C2CCCN2C(=O)C(CC(=O)O)NC1=O	0.875197			0.983397	-2.54809	5.43922	-4.19981	-0.884993	-4.86409
	CC1C=CC=CC=CC=CC=CC=CC=CC(OC2OC(C)C(O)C(N)C2O)CC2OC(O)(CC(O)C(O)CCC(O)CC(O)CC(O)CC(=O)OC(C)C(C)C1O)CC(O)C2C(=O)NCCCN(C)C	0.933343	CC(=O)NC1CCC(=O)NCCCC(C(=O)NC(Cc2c[nH]c3ccccc23)C(N)=O)N(CCCCN=C(N)N)C(=O)C(Cc2ccccc2)NC(=O)C(Cc2c[nH]cn2)NC1=O	0.832547	NCCCCC1NC(=O)C(CCCN=C(N)N)NC(=O)CNC(=O)CC(C(=O)O)NC(=O)C(c2ccccc2)NC1=O	0.90381	CC(C)C(NC(=O)C(NC(=O)C1CSCCCCCC(=O)NC(CC[NH2+]c2ccc3ccccc3c2)C(=O)N1)C(C)O)C(=O)NC(C(=O)NCCc1ccccc1)C(C)O	0.894622			-1.12252	0.587341	5.87457	-1.57146	-0.512563	-4.42394
	COC1CC2CCC(C)C(O)(O2)C(=O)C(=O)N2CCCCC2C(=O)OC(C(C)CC2CCC(n3cnnn3)C(OC)C2)CC(=O)C(C)C=C(C)C(O)C(OC)C(=O)C(C)CC(C)C=CC=CC=C1C	0.898729	CCCCCCCCCCCC(=O)OC1C(OC2C(C)OC3OC4C(OC(CCCCC)CCCCCCCCCCC(=O)OC3C2O)OC(C)C(O)C4O)OC(C)C(OC2OC(C)C(OC(=O)C(C)CC)C(O)C2OC(=O)C=Cc2ccccc2)C1OC1OC(C)C(O)C(O)C1O	0.908055	COC1C=CC=C(C)C(=O)Nc2cc(O)c(NCC(=O)CO)c(c2O)CC(C)CC(OC)C(O)C(C)C=C(C)C1OC(N)=O	0.89573	COC1C=CC=C(C)C(=O)Nc2cc(O)c(N=CCN(C)C)c(c2O)CC(C)CC(OC)C(NCC(F)(F)F)C(C)C=C(C)C1OC(N)=O	0.77411			-0.470268	-5.04064	5.10023	-3.10155	5.61034	-2.51104
	COC1C=CC=CCCC=CC=CC(=O)NC(C(O)C(=O)O)C(=O)OC(C(NC(=O)C(C)C(O)CCC(C)C(O)C(C)=CC(C)C(O)C(CC(C)C)NC(=O)C=CC(C)(C)C(=O)C(C)C(O)C(C)C)C(C)O)C(C)C(O)CC=C(C)C(O)C(C)C=C(C)C(O)C(C)C(O)CC2CC(C)CC1O2	0.905972	C=CC1CC1(NC(=O)C1CC2CN1C(=O)C(C(C)(C)C)NC(=O)OCCCCC=Cc1cccc3c1CN(C3)C(=O)O2)C(=O)NS(=O)(=O)C1CC1	0.784521	CSCCC1NC(=O)C(CCCNC(=N)N)NC(=O)C(N)CSSCC(C(N)=O)NC(=O)C(CC(C)C)NC(=O)C(C(C)O)NC(=O)C(CC(=O)O)NC1=O	0.875621	NC(=O)C1CCCCNC(=O)CCC(=O)CCCCC(N)C(=O)NC(Cc2ccccc2)C(=O)NC(CCCN=C(N)N)C(=O)NC(Cc2c[nH]c3ccccc23)C(=O)N1	0.843636			1.92672	-1.9448	-0.958273	-2.58087	-0.0940022	-5.77888
	CC(=O)NC(CCCNC(=N)N)C(=O)NC1CC(=O)NCCCCC(C(N)=O)NC(=O)C(Cc2c[nH]c3ccccc23)NC(=O)C(CCCNC(=N)N)NC(=O)C(Cc2ccccc2)NC(=O)C(CNC(=O)C2CCNC2)NC1=O	0.969472	CCC(C)C1C(=O)N2CCCC2C(=O)OC(C(C)(C)C)CC(C)CC=CC2=NC(CCC(=O)NC(Cc3ccc(OC)cc3)C(=O)N(C)C(C)C(=O)N1C)CS2	0.795056	COC1C=CC=C(C)C(=O)Nc2cc(O)c(N=CCF)c(c2O)CC(C)CC(OC)C(OC(=O)CN)C(C)C=C(C)C1OC(N)=O	0.865584	CSCCC1NC(=O)CSCC(C(=O)O)NC(=O)C(CC(=O)O)NC(=O)CNC(=O)C(CCCNC(=N)N)NC1=O	0.836571			3.16477	1.2916	1.8019	1.18014	2.00848	3.56287
	COC1C=COC2(C)Oc3c(C)c(O)c4c(c3C2=O)C2=NC3(CC(c5ccccc5)NC(c5ccccc5)C3)NC2=C(NC(=O)C(C)=CC=CC(C)C(O)C(C)C(O)C(C)C(OC(C)=O)C1C)C4=O	0.932847	COc1ccc2c(OCCC3NC(=O)N(C)CCCCC=CC4CC4(C(=O)NS(=O)(=O)C4(C)CC4)NC3=O)cc(-c3nc(C(C)C)cs3)nc2c1Br	0.799423	CC(C)C1NC(=O)c2cc(cc(NC(=O)CCCCCNC(=O)c3ccc(NN)nc3)c2)CNC(=O)C(CC(=O)O)NC(=O)CNC(=O)C(CCCNC(=N)N)N(C)C1=O	0.934892	COC1C=CC=C(C)C(=O)Nc2cc(O)c(N)c(c2O)C=C(C)CC(OC)C(O)C(C)C=C(C)C1OC(=O)c1ccc[nH]1	0.839425			2.03822	2.38725	2.3911	-1.78386	2.16443	-2.54902
	N=C(N)NCCCC1NC(=O)C(Cc2ccccc2)NC(=O)C(N)CCCCC(=O)CCC(=O)NCCCCC(C(N)=O)NC(=O)C(Cc2c[nH]c3ccccc23)NC1=O	0.91657	CCCCCCCCCCCC(=O)OC1C(OC2C(C)OC3OC4C(OC(CCCCC)CCCCCCCCCC(=O)OC3C2O)OC(C)C(O)C4O)OC(C)C(OC2OC(C)C(OC(=O)CC)C(O)C2O)C1OC1OC(CO)C(O)C(O)C1O	0.883125	NC(=O)C1CCCCNC(=O)CCC(=O)CCCCC(N)C(=O)NC(Cc2ccccc2)C(=O)NC(CCCN=C(N)N)C(=O)NC(Cc2c[nH]c3ccccc23)C(=O)N1	0.934295	N=C(N)NCCCC1NC(=O)C(Cc2ccc3ccccc3c2)NC(=O)CCC(=O)NCCCCC(C(=O)NN)NC(=O)C(Cc2c[nH]c3ccccc23)NC1=O	0.861276			3.02093	-0.421106	4.02236	-1.02333	0.698344	2.53578
	CC(C)CC1NC(=O)CNC(=O)C2CCCN2C(=O)CNC(=O)C(Cc2c[nH]c3ccccc23)NC(=O)C(CC(C)C)NC(=O)C(CC(N)=O)NC(=O)C(CC(C)C)NC1=O	0.906755	CC1NC(=O)C(C(C)O)NC(=O)C2CCCN2C(=O)CN(C(=O)C2CCCN2C(=O)CCCCNC(=S)Nc2ccc3c(c2)C2(OC3=O)c3ccc(O)cc3Oc3cc(O)ccc32)CCCCCC=CCCCCCCN(CC(N)=O)C(=O)C(CCC(=O)O)NC(=O)C2CCCN2C(=O)C2CCCN2C1=O	0.911337	CC1CC=CCCCCCCCCOC(=O)N1CC(O)C(Cc1ccccc1)NC(=O)OC1COC2OCCC12	0.92829	CC(C)C1NC(=O)c2cc(cc(NC(=O)CCCCCN)c2)CNC(=O)C(CC(=O)O)NC(=O)CNC(=O)C(CCCNC(=N)N)N(C)C1=O	0.865775			-0.263926	-0.971823	3.46618	-2.64625	1.21108	-2.4999
	COCC(C(=O)OC1CCCCCC(=O)OC(C(C)C(O)C(C)CCC(OC(=O)C(C)N(C)C)C(C)C(OC(C)=O)C(C)CCO)CC=CC(OC)CC(C)CC=C(C)C(OC)CCC(C)C(O)C1C)N(C)C	0.924247	CC1C=CC=CC=CC=CC=CC=CC=CC(OC2OC(C)C(O)C(N)C2O)CC2OC(O)(CC(O)C(O)CCC(O)CC(O)CC(O)CC(=O)OC(C)C(C)C1O)CC(O)C2C(=O)N1CCN(CCO)CC1	0.848053	COC1C=CC=C(C)C(=O)Nc2cc(O)c(NC(=O)OCC(C)C)c(c2O)C=C(C)CC(OC)C(O)C(C)C=C(C)C1OC(N)=O	0.824317	COc1cc(O)c2c(c1)CCCC(=O)C(=O)C(=O)CCCC(C)OC2=O	0.770273			-3.87649	-0.750757	6.38949	-2.51024	-0.097098	-3.03785
	CC(=O)NC1CCC(=O)NCCCC(C(=O)NC(Cc2c[nH]c3ccccc23)C(N)=O)N(CCCCN=C(N)N)C(=O)C(Cc2ccccc2)NC(=O)C(Cc2c[nH]cn2)NC1=O	0.856317	N=C(N)NCCCC1NC(=O)C2(CCC2)NC(=O)C2CCCN2C(=O)C(Cc2ccccc2F)NC(=O)C(N)CCCCCCCCNC(=O)C2CCCN2C1=O	0.822748	NC(=O)C1CCCCNC(=O)CCC(=O)CCCCC(N)C(=O)NC(Cc2ccccc2)C(=O)NC(CCCN=C(N)N)C(=O)NC(Cc2c[nH]c3ccccc23)C(=O)N1	0.940501	NC1=NCCCC(C(=O)O)NC(=O)CNC(=O)C(N)CC(=O)NC2CNC(C2)C(=O)N1	0.793124			5.58807	-4.5927	1.05544	-2.91842	4.13334	1.10249
	CCCCCCCCCCCC(=O)OC1C(OC2C(C)OC3OC4C(OC(CCCCC)CCCCCCCCCCC(=O)OC3C2O)OC(C)C(O)C4O)OC(C)C(OC2OC(C)C(OC(=O)C(C)CC)C(O)C2OC(=O)C=Cc2ccccc2)C1OC1OC(C)C(O)C(O)C1O	0.937663	COC1C=C(C)C=CC(C)C=C(C)C(=O)OC(C(C)=CC=C(C)CNC(=O)C(NC=O)OC(=O)Nc2ccccc2)C(C)C=CC=CC(OC)CCC=C(C)C=CC1	0.816863	N=C(N)NCCCC1NC(=O)C(CCC(=O)O)NC(=O)CS(=O)CC(C(=O)O)NC(=O)C(CC(=O)O)NC(=O)CNC1=O	0.882617	COc1c(O)cc2c(O)c1C=C(C)CC(OC)C(OC(=O)CN)C(C)C=C(C)C(OC(N)=O)C(OC)C=CC=C(C)C(=O)N2	0.783037			0.47113	0.896921	2.90709	-3.30195	-0.335539	-5.6775
	C=CC1CC1(NC(=O)C1CC2CN1C(=O)C(C(C)(C)C)NC(=O)OCCCCC=Cc1cccc3c1CN(C3)C(=O)O2)C(=O)NS(=O)(=O)C1CC1	0.832408	CC(O)C1NC(=O)C(CCCN)NC(=O)C(Cc2c[nH]c3ccccc23)NC(=O)C(Cc2ccccc2)NC(=O)C(Cc2ccccc2)NC(=O)CCCCCCNC(=O)C(Cc2ccccc2)NC1=O	0.854531	COC1C=CC=C(C)C(=O)Nc2cc(O)c(NC(=O)c3ccc(CN4CCN(C5CCCCC5)CC4)cc3)c(c2O)C=C(C)CC(OC)C(O)C(C)C=C(C)C1OC(N)=O	0.921095	CC(C)C(NC(=O)C(NC(=O)C1CSCCCCCC(=O)NC(CC[NH2+]c2ccc3ccccc3c2)C(=O)N1)C(C)O)C(=O)NC(C(=O)NCCc1ccccc1)C(C)O	0.912993			-1.97092	-3.83953	1.85487	0.966097	4.5473	-1.92722
	CCC(C)C1C(=O)N2CCCC2C(=O)OC(C(C)(C)C)CC(C)CC=CC2=NC(CCC(=O)NC(Cc3ccc(OC)cc3)C(=O)N(C)C(C)C(=O)N1C)CS2	0.809517	CCC(O)CC1OC2(CCC1C)CC1OC(=O)C=CC(C)C(O)C(C)C(O)CC(OC)CC(O)C(C)C(O)CCC=CC=CC(CC)CCC(O2)C1CCC(C)O	0.775518	CC(C)CC1NC(=O)C(C(C)O)NC(=O)C(CC(=O)O)NC(=O)C(C(C)O)NC(=O)C(CCCNC(=N)N)NC(=O)C(N)CSSCC(C(N)=O)NC1=O	0.870099	CC(C)C1NC(=O)C(CCCNC(=N)N)NC(=O)CNC(=O)C(CC(=O)O)NC(=O)C(Cc2ccccc2)NC1=O	0.79312			4.45574	-0.570047	4.36677	-1.88391	-0.64615	-0.176057
	COc1ccc2c(OCCC3NC(=O)N(C)CCCCC=CC4CC4(C(=O)NS(=O)(=O)C4(C)CC4)NC3=O)cc(-c3nc(C(C)C)cs3)nc2c1Br	0.904626	C=C(C)C12CC(C)C34OC5(C=CCCCCCCCCCCCC(C)C6C(C)C(=O)C(O)(C(O)C7(COC(=O)CCCCCCCCCCCCCCC)OC7C3C1O5)C64)O2	0.828912	NC(=O)C1CCCCNC(=O)c2cccc(n2)C(=O)NC(Cc2ccccc2)C(=O)NC(CCCN=C(N)N)C(=O)NC(Cc2c[nH]c3ccccc23)C(=O)N1	0.914174	NC(=O)C1CCCCNC(=O)C=CC(=O)N2CCCC2C(=O)NC(Cc2ccccc2)C(=O)NC(CCCN=C(N)N)C(=O)NC(Cc2c[nH]c3ccccc23)C(=O)N1	0.879895			-2.36489	-0.675037	4.0621	-2.50562	-0.380193	-0.287111
	CCCCCCCCCCCC(=O)OC1C(OC2C(C)OC3OC4C(OC(CCCCC)CCCCCCCCCC(=O)OC3C2O)OC(C)C(O)C4O)OC(C)C(OC2OC(C)C(OC(=O)CC)C(O)C2O)C1OC1OC(CO)C(O)C(O)C1O	0.929444	CCCCCCCCCCCC(=O)OC1C(OC2C(C)OC3OC4C(OC(CCCCC)CCCCCCCCCC(=O)OC2C3O)OC(C)C(O)C4O)OC(C)C(OC2OC(C)C(OC(=O)C(C)C)C(O)C2O)C1OC1OC(C)C(O)C(O)C1O	0.876279	NC(=O)CN1CCNC(=O)CCCC(=O)NC(Cc2ccccc2)C(=O)NC(Cc2ccccc2)C(=O)NC(CCCN=C(N)N)C(=O)NC(Cc2c[nH]c3ccccc23)C1=O	0.86198	CC1NC(=O)C(CCCN=C(N)N)NC(=O)C(Cc2ccc3ccccc3c2)NC(=O)CNC(=O)C(Cc2ccc(O)cc2)NC1=O	0.855298			-1.03744	0.473472	4.38469	1.28211	2.0559	0.558482
	CC1NC(=O)C(C(C)O)NC(=O)C2CCCN2C(=O)CN(C(=O)C2CCCN2C(=O)CCCCNC(=S)Nc2ccc3c(c2)C2(OC3=O)c3ccc(O)cc3Oc3cc(O)ccc32)CCCCCC=CCCCCCCN(CC(N)=O)C(=O)C(CCC(=O)O)NC(=O)C2CCCN2C(=O)C2CCCN2C1=O	0.981776	CC(C)CC1NC(=O)C(CCCC(=O)O)NC(=O)C[S+]([O-])CC(C(N)=O)NC(=O)CCCCNC(=O)C(CC(N)=O)NC(=O)C(C)(CCCC(=O)O)NC(=O)C(Cc2ccc(O)cc2)NC1=O	0.815544	COc1cccc(C(=O)Nc2c(O)cc3c(O)c2C=C(C)CC(OC)C(O)C(C)C=C(C)C(OC(N)=O)C(OC)C=CC=C(C)C(=O)N3)c1	0.840001	O=C1CCCCCCC=CCCOC(=O)c2c(O)cc(O)c(Cl)c2C1	0.773782			-1.26862	0.0236755	-1.84318	-0.211953	0.992479	-0.752742
	CC1C=CC=CC=CC=CC=CC=CC=CC(OC2OC(C)C(O)C(N)C2O)CC2OC(O)(CC(O)C(O)CCC(O)CC(O)CC(O)CC(=O)OC(C)C(C)C1O)CC(O)C2C(=O)N1CCN(CCO)CC1	0.922666	CSCCC1NC(=O)C(NC(C)=O)CC=CCC(C(N)=O)NC(=O)CNC(=O)C(CCCNC(=N)N)NC(=O)C(CC(C)C)NC(=O)C(CCCNC(=N)N)NC(=O)C2CCCN2C1=O	0.828982	COc1cc(OC)c2c(c1Cl)CC(=O)CCCCC=CCC(C)OC2=O	0.783068	COC1C=CC=C(C)C(=O)Nc2cc(O)c(N=CCN(C)C)c(c2O)CC(C)CC(OC)C(O)C(C)C=C(C)C1OC(=O)NCCO	0.80127			4.24999	-3.45297	0.954002	3.92315	0.703309	0.951948
	N=C(N)NCCCC1NC(=O)C2(CCC2)NC(=O)C2CCCN2C(=O)C(Cc2ccccc2F)NC(=O)C(N)CCCCCCCCNC(=O)C2CCCN2C1=O	0.936838	N=C(N)NCCCC1NC(=O)C2(CCC2)NC(=O)C2CCCN2C(=O)C(Cc2ccc(F)cc2)NC(=O)C(N)CCCCCCCCNC(=O)C2CCCN2C1=O	0.843515	CC1NC(=O)CSCC(C(=O)O)NC(=O)C(CC(=O)O)NC(=O)CNC(=O)C(CCCNC(=N)N)NC1=O	0.836867	NC(=O)CN1CCNC(=O)CCCC(=O)NC(Cc2ccccc2)C(=O)N(Cc2ccccc2)CC(=O)NC(CCCN=C(N)N)C(=O)NC(Cc2c[nH]c3ccccc23)C1=O	0.90346			-0.582234	-2.38783	4.68188	-2.16618	2.44055	-1.88946
	COC1C=C(C)C=CC(C)C=C(C)C(=O)OC(C(C)=CC=C(C)CNC(=O)C(NC=O)OC(=O)Nc2ccccc2)C(C)C=CC=CC(OC)CCC=C(C)C=CC1	0.870253	CC1NC(=O)C2CCCN2C(=O)C(Cc2ccccc2)NC(=O)C(N)CCCCCCCCNC(=O)C2CCCN2C(=O)C(CCCNC(=N)N)NC1=O	0.816843	O=C1CCCC=CCCOC(=O)c2c(O)cc(O)c(Cl)c2C1	0.739256	CC(C)CC1NC(=O)C(CO)NC(=O)C(CC(=O)O)NC(=O)C(CO)NC(=O)C(CCCNC(=N)N)NC(=O)C(N)CSSCC(C(N)=O)NC1=O	0.814996			1.2051	-1.82186	-1.30797	3.29878	-1.19811	-0.327771
	CC(O)C1NC(=O)C(CCCN)NC(=O)C(Cc2c[nH]c3ccccc23)NC(=O)C(Cc2ccccc2)NC(=O)C(Cc2ccccc2)NC(=O)CCCCCCNC(=O)C(Cc2ccccc2)NC1=O	0.892154	CC1C=CC=CC=CC=CC=CC=CC=CC(OC2OC(C)C(O)C(N)C2O)CC2OC(O)(CC(O)C(O)CCC(O)CC(O)CC(O)CC(=O)OC(C)C(C)C1O)CC(O)C2C(=O)NC1C2CC3CC(C2)CC1C3	0.842439	CC1NC(=O)CCC(=O)NCCCCC(C(N)=O)NC(=O)C(Cc2c[nH]c3ccccc23)NC(=O)C(CCCNC(=N)N)NC(=O)C(Cc2ccccc2)NC1=O	0.881636	CC1NC(=O)C(Cc2cnc[nH]2)NC(=O)CCC(=O)NCCCCC(C(N)=O)NC(=O)C(Cc2c[nH]c3ccccc23)NC(=O)C(CCCNC(=N)N)NC1=O	0.841466			0.0450639	2.52886	1.994	-0.191949	2.06368	-4.80406
	CCC(O)CC1OC2(CCC1C)CC1OC(=O)C=CC(C)C(O)C(C)C(O)CC(OC)CC(O)C(C)C(O)CCC=CC=CC(CC)CCC(O2)C1CCC(C)O	0.903117	CS(=O)(=O)N1CCN(c2ccc(N)cc2COc2ccc(-c3c(C4CCCCC4)c4ccc5cc4n3CC(=O)NCCC=CCCNC5=O)cc2)CC1	0.814997	CC1CC=CC(O)C(O)CCC(N=O)Cc2cc(O)cc(O)c2C(=O)O1	0.777988	CC1CCCCOC(CN(C)C(=O)Cc2ccccc2)C(C)CN(C(C)CO)C(=O)c2cc(NS(C)(=O)=O)ccc2O1	0.846681			6.88527	-2.16012	2.08919	-1.18917	-2.69879	0.211977
	C=C(C)C12CC(C)C34OC5(C=CCCCCCCCCCCCC(C)C6C(C)C(=O)C(O)(C(O)C7(COC(=O)CCCCCCCCCCCCCCC)OC7C3C1O5)C64)O2	0.914741	C=C1C(=O)NC(C)C(=O)NC(CCc2ccc(O)cc2)C(=O)NC(C(=O)O)C(C)C(=O)NC(CCCc2ccc(O)cc2)C(=O)NC(C=CC(C)=CC(C)C(Cc2ccccc2)OC)C(C)C(=O)NC(C(=O)O)CCC(=O)N1C	0.86257	NC(N)=NCCCC1NC(=O)C23CCCN2C(=O)C(C3)NC(=O)C(CC(=O)O)NC(=O)CNC1=O	0.887249	CC1CC=CCCCCCCCCOC(=O)N1CC(O)C(Cc1ccccc1)NC(=O)OC1COC2OCCC12	0.812077			-1.40988	-3.68565	2.42286	-0.944264	-0.989968	-3.7392
	CCCCCCCCCCCC(=O)OC1C(OC2C(C)OC3OC4C(OC(CCCCC)CCCCCCCCCC(=O)OC2C3O)OC(C)C(O)C4O)OC(C)C(OC2OC(C)C(OC(=O)C(C)C)C(O)C2O)C1OC1OC(C)C(O)C(O)C1O	0.928717	COC(=O)CN1CCOCCOCCOCCOc2cc(-c3c4cc(F)c(=O)cc-4oc4cc(O)c(F)cc34)ccc21	0.752282	NC(N)=NCCCC1NC(=O)C2(CCNCC2)NC(=O)C(Cc2ccc(O)cc2)NC(=O)CNC(=O)C(Cc2ccc3ccccc3c2)NC1=O	0.915784	O=C(NC(Cc1ccccc1)C(O)CN1CCCCCCCCC=CCCOC1=O)OC1COC2OCCC12	0.807742			3.76336	-1.85745	6.54424	-0.596143	-0.93231	-4.68054
	CC(C)CC1NC(=O)C(CCCC(=O)O)NC(=O)C[S+]([O-])CC(C(N)=O)NC(=O)CCCCNC(=O)C(CC(N)=O)NC(=O)C(C)(CCCC(=O)O)NC(=O)C(Cc2ccc(O)cc2)NC1=O	0.920956	CC=CC(O)C(C)(C)C1CC=CC=CC=CC(OC)Cc2nc(co2)C(=O)OC(C(C)(C)C(O)C=CC)CC=CC(O)C=CC(OC)C=Cc2nc(co2)C(=O)O1	0.774735	CC1CCCCCCCC(=O)Cc2c(Cl)c(O)cc(O)c2C(=O)O1	0.753137	CCC1=CC2=NC1=Cc1ccc([nH]1)CCCCCCCCCc1ccc2[nH]1	0.79712			0.7395	-1.58191	-3.42444	-2.28822	1.05605	3.2529
	CSCCC1NC(=O)C(NC(C)=O)CC=CCC(C(N)=O)NC(=O)CNC(=O)C(CCCNC(=N)N)NC(=O)C(CC(C)C)NC(=O)C(CCCNC(=N)N)NC(=O)C2CCCN2C1=O	0.902035	CC(=O)NC(CCCNC(=N)N)C(=O)NC1CCCNC(=O)CCC(C(N)=O)NC(=O)C(Cc2c[nH]c3ccccc23)NC(=O)C(CCCNC(=N)N)NC(=O)C(Cc2cc(F)cc(F)c2)NC(=O)C(CC(N)=O)NC1=O	0.869135	COC1C=CC=C(C)C(=O)Nc2cc(O)c(N)c(c2O)C=C(C)CC(OC)C(OC)C(C)C=C(C)C1OC(N)=O	0.860122	C=CC=Nc1c(O)cc2c(O)c1CC(C)CC(OC)C(OC)C(C)C=C(C)C(OC(N)=O)C(OC)C=CC=C(C)C(=O)N2	0.851815			2.9419	0.115069	1.25123	-6.62856	3.53028	-0.672878
	N=C(N)NCCCC1NC(=O)C2(CCC2)NC(=O)C2CCCN2C(=O)C(Cc2ccc(F)cc2)NC(=O)C(N)CCCCCCCCNC(=O)C2CCCN2C1=O	0.899003	CC(C)C(NC(=O)OCc1ccccc1)C(=O)NC(Cc1ccccc1)C(O)C1NCc2cccc(c2)OCCOCCNC(=O)C(C(C)C)NC1=O	0.78415	NC(=O)C1CCCCNC(=O)CCC(=O)CCCCC(N)C(=O)NC(Cc2ccccc2)C(=O)NC(CCCN=C(N)N)C(=O)NC(Cc2c[nH]c3ccccc23)C(=O)N1	0.925005	CCCCC1NC(=O)C2CCCN2C(=O)CCP(O)(O)=C(Cc2ccccc2)NC(=O)C2CCCN2C(=O)CNC1=O	0.82403			1.55836	-3.85856	4.50475	-1.78984	-2.19089	0.597094
	CC1NC(=O)C2CCCN2C(=O)C(Cc2ccccc2)NC(=O)C(N)CCCCCCCCNC(=O)C2CCCN2C(=O)C(CCCNC(=N)N)NC1=O	0.934068	COC(=O)C(NC(=O)C1C(O)CC2(O)CC(O)C(O)CCC(O)CC(O)CC(O)CC(=O)OC(C)C(C)C(O)C(C)C=CC=CC=CC=CC=CC=CC=CC(OC3OC(C)C(O)C(N)C3O)CC1O2)C(C)C	0.851211	COc1cc(OC)c2c(c1Cl)CC(=O)CCCCC=CCC(C)OC2=O	0.721596	O=C(NC(Cc1ccccc1)C(O)CN1CCCCCCCCC=CCCOC1=O)OC1COC2OCCC12	0.876496			0.0187906	-2.33336	1.16944	4.6551	-2.70678	-3.95483
	CC1C=CC=CC=CC=CC=CC=CC=CC(OC2OC(C)C(O)C(N)C2O)CC2OC(O)(CC(O)C(O)CCC(O)CC(O)CC(O)CC(=O)OC(C)C(C)C1O)CC(O)C2C(=O)NC1C2CC3CC(C2)CC1C3	0.916848	O=C1c2cc3c(cc2N=CC2CCCN12)OCCCOc1cc2c(cc1OCCCCCCCCCCCO3)C(=O)N1CCCC1C=N2	0.806731	COC1C=CC=C(C)C(=O)Nc2cc(O)c(N=CCN(C)C)c(c2O)CC(C)CC(OC)C(NCCN(C)C)C(C)C=C(C)C1OC(N)=O	0.87272	CC(C)CC1NC(=O)C(C(C)O)NC(=O)C(CC(N)=O)NC(=O)C(CO)NC(=O)C(CCCNC(=N)N)NC(=O)C(N)CSSCC(C(=O)O)NC1=O	0.833688			4.95652	-0.24786	-3.33638	-2.28098	5.03531	0.153158
	CS(=O)(=O)N1CCN(c2ccc(N)cc2COc2ccc(-c3c(C4CCCCC4)c4ccc5cc4n3CC(=O)NCCC=CCCNC5=O)cc2)CC1	0.900167	CC(=O)NC(CCC(N)=O)C(=O)NCC(=O)NC1(C)CCCCCCCCCCCCC(C)(C(=O)NC(CC(C)C)C(=O)NC(CC(=O)O)C(=O)NC(CC(C)C)C(=O)NC(C)C(=O)NC(CC(C(=O)O)C(=O)O)C(N)=O)NC(=O)C(CC(=O)O)NC(=O)C(C23CC4CC(CC(C4)C2)C3)NC1=O	0.90488	COC1C=CC=C(C)C(=O)Nc2cc(O)c(N=CCN(C)C)c(c2O)CC(C)CC(OC)C(N)C(C)C=C(C)C1OC(N)=O	0.870871	CC(C)CC(N)C(=O)NC(CCCNC(=N)N)C(=O)NC1CSSCC(C(=O)O)NC(=O)C2CCCN2C(=O)C(CC(=O)O)NC1=O	0.898415			4.90847	-0.253738	2.35471	-0.22467	-0.241353	-3.20276
	C=C1C(=O)NC(C)C(=O)NC(CCc2ccc(O)cc2)C(=O)NC(C(=O)O)C(C)C(=O)NC(CCCc2ccc(O)cc2)C(=O)NC(C=CC(C)=CC(C)C(Cc2ccccc2)OC)C(C)C(=O)NC(C(=O)O)CCC(=O)N1C	0.910544	CCCCCC1CCCCCCCCCC(=O)OC2C(O)C(OC(C)C2OC2OC(C)C(OC3OC(C)C(OC(=O)C(C)CC)C(O)C3O)C(OC3OC(C)C(O)C(O)C3O)C2OC(=O)C(C)CC)OC2C(O1)OC(C)C(O)C2O	0.872768	O=c1[nH]c2cccc3c2nc1-c1cccc2c(=O)n(sc12)CCCCO3	0.818613	CC(C)C1NC(=O)C=CCCNC(=O)C(CC(=O)O)NC(=O)CNC(=O)C(CCCNC(=N)N)N(C)C1=O	0.863707			2.18005	-0.852928	3.73096	-2.78385	-3.56775	-0.71028
	COC(=O)CN1CCOCCOCCOCCOc2cc(-c3c4cc(F)c(=O)cc-4oc4cc(O)c(F)cc34)ccc21	0.877736	CN1CCN(Cc2ccc(-c3cn4c5nc(ncc35)NCCCCCCCCC(O)CCCC4)cc2)CC1	0.74396	CC1NC(=O)C(Cc2ccccc2)NC(=O)C(Cc2cnc[nH]2)NC(=O)CCC(=O)NCCCCC(C(N)=O)NC(=O)C(Cc2c[nH]c3ccccc23)NC1=O	0.919785	CC1(C)SSC(C)(C)C(NC(=O)C2(N)CCC3CC(=O)C=CC3C2)C(=O)NCC(=O)NC(Cc2ccccc2)C(=O)NC1C(=O)O	0.838207			3.21045	-2.08002	1.25352	1.62352	3.65743	0.222504
	CC=CC(O)C(C)(C)C1CC=CC=CC=CC(OC)Cc2nc(co2)C(=O)OC(C(C)(C)C(O)C=CC)CC=CC(O)C=CC(OC)C=Cc2nc(co2)C(=O)O1	0.887416	N=C(N)NCCCC1NC(=O)C2(CCC2)NC(=O)C2CCCN2C(=O)C(Cc2cccc(-c3ccccc3)c2)NC(=O)C(N)CCCCCCCCNC(=O)C2CCCN2C1=O	0.834641	NC(N)=NCCCC1NC(=O)CNC(=O)CC(C(=O)O)NC(=O)C(c2ccccc2)NC(=O)C(CCC(=O)O)NC1=O	0.886016	CC(=O)NC1CSSC(C)(C)C(C(N)=O)NC(=O)C(CC(=O)O)NC(=O)CNC(=O)C(CCCNC(=N)N)N(C)C(=O)CN(Cc2ccccc2)C1=O	0.851271			0.588024	-1.05009	1.41684	-0.629197	3.76522	1.72047
	CC(=O)NC(CCCNC(=N)N)C(=O)NC1CCCNC(=O)CCC(C(N)=O)NC(=O)C(Cc2c[nH]c3ccccc23)NC(=O)C(CCCNC(=N)N)NC(=O)C(Cc2cc(F)cc(F)c2)NC(=O)C(CC(N)=O)NC1=O	0.96527	CNC(=N)NCCCC=CCCCC(C)CC(C)C1OC(=O)C(C)C(O)C=CC(C)C(O)CC(O)C(C)C(O)CCC(C)C(O)CC2(OC)OC(CC(OC(=O)CC(=O)O)CC(O)CC(O)C(C)C(O)C=CC=CC1C)CC(O)C2O	0.833749	CC(C)CC1NC(=O)C(C(C)O)NC(=O)C(CC(N)=O)NC(=O)C(CO)NC(=O)C(CCCNC(=N)N)NC(=O)C(N)CSSCC(C(N)=O)NC1=O	0.84485	N=C(N)NCCCC1NC(=O)C(Cc2ccc3ccccc3c2)NC(=O)CCC(=O)NCCCCC(C(=O)NN)NC(=O)C(Cc2c[nH]c3ccccc23)NC1=O	0.839127			1.60165	-1.85276	2.62818	-6.4726	5.13048	-4.62112
	CC(C)C(NC(=O)OCc1ccccc1)C(=O)NC(Cc1ccccc1)C(O)C1NCc2cccc(c2)OCCOCCNC(=O)C(C(C)C)NC1=O	0.923735	CCC(C)C(NC(=O)C1Cc2ccc(O)c(c2)CC=CCNCCC(N)C(=O)NC(CCCCN)C(=O)N2CCCC2C(=O)N1)C(=O)NC(CC(C)C)C(=O)O	0.779168	COC1CC(C)=Cc2c(O)c(cc(O)c2N2CCC2)NC(=O)C(C)=CC=CC(OC)C(OC(N)=O)C(C)CC(C)=C1N=O	0.833348	CC(=O)NC1C(=O)NC(CCCNC(=N)N)C(=O)NCC(=O)NC(CC(=O)O)C(=O)NC(C(N)=O)CSSC1(C)C	0.880326			-0.0725856	-1.14888	1.92338	-3.25165	-1.91976	-5.72713
	COC(=O)C(NC(=O)C1C(O)CC2(O)CC(O)C(O)CCC(O)CC(O)CC(O)CC(=O)OC(C)C(C)C(O)C(C)C=CC=CC=CC=CC=CC=CC=CC(OC3OC(C)C(O)C(N)C3O)CC1O2)C(C)C	0.948206	CC=C(C)C(=O)OC1C(OC(=O)C=Cc2ccccc2)C2COC(=O)CCC(=O)C(OC(C)=O)CCCCCC(CCC)OC3OC(C)C(OC(C)=O)C(OC(C)=O)C3OC(O2)C1OC(C)=O	0.824024	CC(C)CC1NC(=O)C(C(C)O)NC(=O)C(CC(=O)O)NC(=O)C(CO)NC(=O)C(CCCNC(=N)N)NC(=O)C(N)CSSCC(C(=O)O)NC1=O	0.820133	CC(Oc1ccccc1)C1NC(=O)C(CCCCN)NC(=O)C(Cc2c[nH]c3ccccc23)NC(=O)C(Cc2ccccc2)NCCCCCCNC1=O	0.898533			2.62335	-2.51839	6.63269	-2.62541	0.865282	4.00559
	O=C1c2cc3c(cc2N=CC2CCCN12)OCCCOc1cc2c(cc1OCCCCCCCCCCCO3)C(=O)N1CCCC1C=N2	0.922212	CCCCCC1CCCCCCCCCC(=O)OC2C(OC3OC(C)C(O)C(O)C3O)C(C)OC(OC3C(OC(COC(=O)C(C)C(C)O)C(O)C3O)OC3C(O1)OC(C)C(O)C3O)C2OC(=O)C(C)CC	0.873118	CC(=O)N(C)C1CSSC(C)(C)C(C(N)=O)NC(=O)C(CC(=O)O)NC(=O)CNC(=O)C(CCCNC(=N)N)NC1=O	0.880729	O=c1[nH]c2cccc3c2nc1-c1cccc2c(=O)n(sc12)CCCCCCO3	0.810728			4.4983	-5.58735	1.36135	-1.44829	-0.117712	-3.43855
	CC(=O)NC(CCC(N)=O)C(=O)NCC(=O)NC1(C)CCCCCCCCCCCCC(C)(C(=O)NC(CC(C)C)C(=O)NC(CC(=O)O)C(=O)NC(CC(C)C)C(=O)NC(C)C(=O)NC(CC(C(=O)O)C(=O)O)C(N)=O)NC(=O)C(CC(=O)O)NC(=O)C(C23CC4CC(CC(C4)C2)C3)NC1=O	0.902472	C=CCNC(=O)C(=O)C1CCCCCCCOCC(NC(=O)NC(CN(C)S(=O)(=O)c2cccs2)C(C)(C)C)C(=O)N2CC3C(C2C(=O)N1)C3(C)C	0.793696	CC(=O)NC1CSSCC(C(N)=O)NC(=O)C(CC(=O)O)NC(=O)CNC(=O)C(CCCNC(=N)N)NC(=O)CNC1=O	0.851996	CC(C)C1NC(=O)C(Cc2cccc(Cl)c2)NCCOc2ccccc2CCCNC(=O)C(CN=C2NCCCN2)NC1=O	0.885783			-0.442191	-1.56487	3.31077	1.20989	0.168156	2.03113
	CCCCCC1CCCCCCCCCC(=O)OC2C(O)C(OC(C)C2OC2OC(C)C(OC3OC(C)C(OC(=O)C(C)CC)C(O)C3O)C(OC3OC(C)C(O)C(O)C3O)C2OC(=O)C(C)CC)OC2C(O1)OC(C)C(O)C2O	0.919348	CCCC1NC(=O)C(CCCNC(=N)N)NC(=O)C2CCCN2C(=O)C(CCCNC(=N)N)NC(=O)CCCC(=O)NCCCCCCN(CC(N)=O)C(=O)C(CCC(C)C)NC(=O)C(CN)NC(=O)C(Cc2ccc(O)cc2)NC1=O	0.880244	NC(=O)C1CCCCNC(=O)c2nccnc2C(=O)NC(Cc2ccccc2)C(=O)NC(CCCN=C(N)N)C(=O)NC(Cc2c[nH]c3ccccc23)C(=O)N1	0.917533	CNCC=Nc1c(O)cc2c(O)c1CC(C)CC(OC)C(OC(=O)CN)C(C)C=C(C)C(OC(N)=O)C(OC)C=CC=C(C)C(=O)N2	0.801117			3.06358	-4.98003	5.298	-1.59891	1.72075	-5.0111
	CN1CCN(Cc2ccc(-c3cn4c5nc(ncc35)NCCCCCCCCC(O)CCCC4)cc2)CC1	0.910443	CSCCC(NC(=O)C(CC(C)C)NC(=O)CN1CCCNC(=O)CCCCC(=O)NC(CCCN=C(N)N)C(=O)NC(Cc2ccccc2)C(=O)NC(Cc2ccccc2)C1=O)C(N)=O	0.86577	CCN1C(=O)C(NC(C)=O)CSSC(C)(C)C(C(N)=O)NC(=O)C(CC(=O)O)NC(=O)CNC(=O)C1CCCNC(=N)N	0.860776	CCC(=O)CCCCCC1NC(=O)C(CCCN=C(N)N)NC(=O)CCN(CC(C)C)C(=O)CN(CCc2c[nH]c3ccccc23)C1=O	0.873619			-0.0504577	-0.609014	4.41586	1.25617	-0.0444737	-1.70051
	N=C(N)NCCCC1NC(=O)C2(CCC2)NC(=O)C2CCCN2C(=O)C(Cc2cccc(-c3ccccc3)c2)NC(=O)C(N)CCCCCCCCNC(=O)C2CCCN2C1=O	0.912465	CC1C=CC=CC=CC=CC=CC=CC=CC(OC2OC(C)C(O)C(NCC3(O)OCC(O)C(OC4OC(CO)C(O)C(O)C4O)C3O)C2O)CC2OC(O)(CC(O)C(O)CCC(O)CC(O)CC(O)CC(=O)OC(C)C(C)C1O)CC(O)C2C(=O)O	0.876012	N=C(N)NCCCC1NC(=O)C(NC(=O)CCNC(=N)N)CC=CCCC(C(N)=O)NC(=O)C(Cc2ccc3ccccc3c2)NC1=O	0.899058	N=C(N)NCCCC1NC(=O)C(CCCCN)NC(=O)CS(=O)CC(C(=O)O)NC(=O)C(CC(=O)O)NC(=O)CNC1=O	0.864856			0.178245	-0.877371	4.50515	1.37298	2.04664	-1.92996
	CNC(=N)NCCCC=CCCCC(C)CC(C)C1OC(=O)C(C)C(O)C=CC(C)C(O)CC(O)C(C)C(O)CCC(C)C(O)CC2(OC)OC(CC(OC(=O)CC(=O)O)CC(O)CC(O)C(C)C(O)C=CC=CC1C)CC(O)C2O	0.952463	CC1=CC(=O)OCC2(O)C3CC3C3(C)C4CC5(O)C6=C(C7=C(C)C(=O)OC7(O)C(=O)C6(C)C6CC65)C45OC(=O)C(=C5CC23)COC(=O)CCC(=O)OC1	0.804071	CC(=O)NC1C(=O)NC(CCCNC(=N)N)C(=O)NCC(=O)NC(CC(=O)O)C(=O)NC(C(N)=O)CSSC1(C)C	0.877398	CC(C)CC1C(=O)NCC(=O)NC(CCCN=C(N)N)C(=O)NCC(=O)NC(CC(=O)O)C(=O)NC(Cc2ccccc2)C(=O)N1C	0.837546			2.04133	-1.17396	7.16193	-1.95339	-3.44241	-0.659606
	CCC(C)C(NC(=O)C1Cc2ccc(O)c(c2)CC=CCNCCC(N)C(=O)NC(CCCCN)C(=O)N2CCCC2C(=O)N1)C(=O)NC(CC(C)C)C(=O)O	0.901792	O=C1c2cc3c(cc2N=CC2CCCN12)OCCCOc1cc2c(cc1OCCCCCCCO3)C(=O)N1CCCC1C=N2	0.764107	COC1C=CC=C(C)C(=O)Nc2cc(O)c(N=CCCCOc3ccc4c(=O)cc(N5CCOCC5)oc4c3)c(c2O)CC(C)CC(OC)C(O)C(C)C=C(C)C1OC(N)=O	0.933273	CCC1NC(=O)c2cccc(c2)CNC(=O)C(CC(=O)O)NC(=O)CNC(=O)C(CCCNC(=N)N)N(C)C1=O	0.782794			1.69316	-0.758268	-0.73549	1.61138	3.10981	-3.6559
	CC=C(C)C(=O)OC1C(OC(=O)C=Cc2ccccc2)C2COC(=O)CCC(=O)C(OC(C)=O)CCCCCC(CCC)OC3OC(C)C(OC(C)=O)C(OC(C)=O)C3OC(O2)C1OC(C)=O	0.866355	CC=C(C)C(=O)OC1C2OC(CCCCC)CCCCCCC(=O)CCC(=O)OCC(O2)C(O)C1OC(=O)C=Cc1ccccc1	0.802767	NC(N)=NCCCC1NC(=O)C2CC(CN2)NC(=O)C(CC(=O)O)NC(=O)CNC1=O	0.84476	CC1NC(=O)C(Cc2cnc[nH]2)NC(=O)CCC(=O)NCCCCC(C(N)=O)NC(=O)C(Cc2c[nH]c3ccccc23)NC(=O)C(CCCNC(=N)N)NC1=O	0.88879			2.1228	-5.94478	1.78009	-2.47152	1.49666	-5.09685
	CCCCCC1CCCCCCCCCC(=O)OC2C(OC3OC(C)C(O)C(O)C3O)C(C)OC(OC3C(OC(COC(=O)C(C)C(C)O)C(O)C3O)OC3C(O1)OC(C)C(O)C3O)C2OC(=O)C(C)CC	0.926672	CC(=O)NC1CCCCNC(=O)CCCCCCC(=O)NCCCCC(C(=O)NC(C(N)=O)C(C)O)NC(=O)C(CCCCNC(=S)NCCC(=O)O)NC(=O)CC(CCCNC(=N)N)NC1=O	0.831016	CC(C)C1NC(=O)C(Cc2ccc(Cl)cc2)NCCOc2ccccc2CCCNC(=O)C(CN=C(N)N)NC1=O	0.866023	CC1NC(=O)C(Cc2cccs2)NC(=O)CCCNC(=O)C(CCCNC(=N)N)NC(=O)C2CC3CCCCC3N2C(=O)C2Cc3ccccc3CN2C1=O	0.864486			2.34528	2.24069	-3.08321	1.9611	1.12141	-2.9166
	C=CCNC(=O)C(=O)C1CCCCCCCOCC(NC(=O)NC(CN(C)S(=O)(=O)c2cccs2)C(C)(C)C)C(=O)N2CC3C(C2C(=O)N1)C3(C)C	0.889169	N#Cc1c2ccccc2c(Cc2ccc3c(c2)OCCOCCOCCOCCOCCO3)c2ccccc12	0.743192	CN1CCOc2cccc3[nH]c(=O)c(nc23)-c2cccc3c(=O)n(sc23)CC1	0.809565	NC(=O)C1CCCCNC(=O)CCC(=O)CCCCC(N)C(=O)NC(Cc2ccccc2)C(=O)NC(CCCN=C(N)N)C(=O)NC(Cc2c[nH]c3ccccc23)C(=O)N1	0.847503			1.26682	-6.66218	5.97687	-1.83415	1.06071	0.881373
	CCCC1NC(=O)C(CCCNC(=N)N)NC(=O)C2CCCN2C(=O)C(CCCNC(=N)N)NC(=O)CCCC(=O)NCCCCCCN(CC(N)=O)C(=O)C(CCC(C)C)NC(=O)C(CN)NC(=O)C(Cc2ccc(O)cc2)NC1=O	0.979913	CCCCCOc1ccc(-c2ccc(-c3ccc(C(=O)NC4CCCCNC(=O)C5CC(O)CN5C(=O)C(CCCN)NC(=O)C(CCc5ccc(O)cc5)NC(=O)C5CC(O)CN5C(=O)C(C(C)O)NC4=O)cc3)cc2)cc1	0.864635	O=C(NC(Cc1ccccc1)C(O)CN1CCCCCCCCC=CCCOC1=O)OC1COC2OCCC12	0.848084	CC(=O)N(C)C1CSSC(C)(C)C(C(N)=O)NC(=O)C(CC(=O)O)NC(=O)CNC(=O)C(CCCNC(=N)N)NC1=O	0.81885			2.81037	2.25618	5.55212	-1.80072	0.461292	3.10106
	CSCCC(NC(=O)C(CC(C)C)NC(=O)CN1CCCNC(=O)CCCCC(=O)NC(CCCN=C(N)N)C(=O)NC(Cc2ccccc2)C(=O)NC(Cc2ccccc2)C1=O)C(N)=O	0.876268	c1cc[n+]2c(c1)CCCCCCCCCCCCC[n+]1cccc(c1)CCCCCCCCCCCCC2	0.755023	COC1C=CC=C(C)C(=O)Nc2cc(O)c(N=CCN(C)C)c(c2O)CC(C)CC(OC)C(O)C(C)C=C(C)C1OC(=O)NO	0.863478	NC(N)=NCCCC1NC(=O)CNC(=O)C(CCCCCC(=O)Nc2ccccc2N)NC(=O)CNC1=O	0.809151			0.433514	-1.1326	0.622656	3.85032	5.37216	-4.24468
	CC1C=CC=CC=CC=CC=CC=CC=CC(OC2OC(C)C(O)C(NCC3(O)OCC(O)C(OC4OC(CO)C(O)C(O)C4O)C3O)C2O)CC2OC(O)(CC(O)C(O)CCC(O)CC(O)CC(O)CC(=O)OC(C)C(C)C1O)CC(O)C2C(=O)O	0.942493	CNC(=N)NCCCC=CCCCC(C)CC(C)C1OC(=O)C(C)C(O)C=CC(C)C(O)CC(O)C(C)C(O)CCC(C)C(OC(=O)CC(=O)O)CC2(O)OC(CC(OC(=O)CC(=O)O)CC(O)CC(O)C(C)C(O)C=CC=CC1C)CC(O)C2O	0.871119	N=C(N)NCCCC1NC(=O)C(CCCN)NC(=O)CSCC(C(=O)O)NC(=O)C(CC(=O)O)NC(=O)CNC1=O	0.846045	N=C(N)NCCCC1NC(=O)C(Cc2ccc3ccccc3c2)NC(=O)C(N)CC(=O)NCCCCC(C(N)=O)NC(=O)C(Cc2c[nH]c3ccccc23)NC1=O	0.861777			4.67262	-1.83689	4.50118	-1.59348	1.58474	2.1322
	CC1=CC(=O)OCC2(O)C3CC3C3(C)C4CC5(O)C6=C(C7=C(C)C(=O)OC7(O)C(=O)C6(C)C6CC65)C45OC(=O)C(=C5CC23)COC(=O)CCC(=O)OC1	0.844253	CC1CCCCCCCCC(=O)OCCN(C(=O)OC(C)(C)C)C(C)CCCCCCCCC(=O)OCCN1C(=O)OC(C)(C)C	0.791346	COC1C=CC=C(C)C(=O)Nc2cc(O)c(N=CCN(C)C)c(c2O)CC(C)CC(OC)C(NCCF)C(C)C=C(C)C1OC(N)=O	0.890388	CC1NC(=O)CN(C)C(=O)C(Cc2ccc(O)cc2)NC(=O)C(CCCN=C(N)N)NC(=O)C(CCCN=C(N)N)NC1=O	0.861973			-1.09629	-2.02477	1.07089	0.655595	0.710558	0.717444
	O=C1c2cc3c(cc2N=CC2CCCN12)OCCCOc1cc2c(cc1OCCCCCCCO3)C(=O)N1CCCC1C=N2	0.916799	C=CC1CC1(NC(=O)C1CC2CN1C(=O)C(C1CCCCC1)NC(=O)OC1CC1CCCCCc1c(nc3ccccc3c1OC1CCNCC1)O2)C(=O)NS(=O)(=O)C1(C)CC1	0.833197	COC1C=CC=C(C)C(=O)Nc2cc(O)c(N=CCN(C)C)c(c2O)CC(C)CC(OC)C(OC)C(C)C=C(C)C1OC(N)=O	0.847929	CC(C)CC1NC(=O)C(CO)NC(=O)C(CC(=O)O)NC(=O)C(CO)NC(=O)C(CCCNC(=N)N)NC(=O)C(N)CSSCC(C(N)=O)NC1=O	0.834272			-0.963843	0.252177	6.03388	-0.995396	1.64157	-0.238164
	CC=C(C)C(=O)OC1C2OC(CCCCC)CCCCCCC(=O)CCC(=O)OCC(O2)C(O)C1OC(=O)C=Cc1ccccc1	0.847461	C=CC1CC1(NC(=O)C1CC2CN1C(=O)C(C1CCCCC1)NC(=O)N1CCCC(C1)OCCCc1cc3c(cc(OCC)nc3cc1OC)O2)C(=O)NS(=O)(=O)C1CC1	0.801542	NC(=O)CN1CCNC(=O)CCCC(=O)N(Cc2ccccc2)CC(=O)NC(Cc2ccccc2)C(=O)NC(CCCN=C(N)N)C(=O)NC(Cc2c[nH]c3ccccc23)C1=O	0.884385	NC(N)=NCCCC1NC(=O)C(Cc2ccccc2)NCC(Cc2cnc[nH]2)NC(=O)CCCCCCCC(=O)C(Cc2c[nH]c3ccccc23)NC1=O	0.841681			2.41397	-3.09629	0.652943	-2.98668	2.49815	-2.74189
	CC(=O)NC1CCCCNC(=O)CCCCCCC(=O)NCCCCC(C(=O)NC(C(N)=O)C(C)O)NC(=O)C(CCCCNC(=S)NCCC(=O)O)NC(=O)CC(CCCNC(=N)N)NC1=O	0.932229	CNc1ccc(C(=O)CC(O)CCC(C)C2OC(=O)CC(O)CC(=O)CC(O)CC(O)CC(O)CC(O)CC3(O)CC(O)C(C(=O)NCCN(C)C)C(CC(OC4OC(C)C(O)C(NC(=O)CN5CCN(C)CC5)C4O)C=CC=CC=CC=CC=CC=CC=CC2C)O3)cc1	0.880604	CC1CC=CCCCCCCCCOC(=O)N1CC(O)C(Cc1ccccc1)NC(=O)OC1COC2OCCC12	0.859524	CC1NC(=O)CCC(=O)NCCCCC(C(N)=O)NC(=O)C(Cc2c[nH]c3ccccc23)NC(=O)C(CCCNC(=N)N)NC(=O)C(Cc2ccccc2)NC1=O	0.831135			1.15188	-1.76118	6.52404	-1.3045	-0.278651	-3.81821
	N#Cc1c2ccccc2c(Cc2ccc3c(c2)OCCOCCOCCOCCOCCO3)c2ccccc12	0.922175	CC(=O)NC(CCCNC(=N)N)C(=O)NC1CC(=O)NCCCCC(C(N)=O)NC(=O)C(Cc2c[nH]c3ccccc23)NC(=O)C(CCCNC(=N)N)NC(=O)C(Cc2ccccc2)NC(=O)C(Cc2ccccc2C(N)=O)NC1=O	0.863131	O=C1CCCCCC=CCCOC(=O)c2c(O)c(Br)c(O)c(Br)c2C1	0.82439	CC(Oc1ccccc1)C1NC(=O)C(CCCCN)NC(=O)C(Cc2c[nH]c3ccccc23)NC(=O)C(Cc2ccccc2)NCCCCCCNC1=O	0.912026			4.56382	-3.50083	2.10533	-0.698022	-0.133018	-5.69107
	CCCCCOc1ccc(-c2ccc(-c3ccc(C(=O)NC4CCCCNC(=O)C5CC(O)CN5C(=O)C(CCCN)NC(=O)C(CCc5ccc(O)cc5)NC(=O)C5CC(O)CN5C(=O)C(C(C)O)NC4=O)cc3)cc2)cc1	0.906297	CC1NC(=O)C(C(C)O)NC(=O)C2CCCN2C(=O)C(CCC(=O)O)NC(=O)CN(C(=O)CCCCNC(=S)Nc2ccc3c(c2)C2(OC3=O)c3ccc(O)cc3Oc3cc(O)ccc32)CCCCCCC=CCCCCCCN(CC(N)=O)C(=O)C(CCC(=O)O)NC(=O)C2CCCN2C(=O)C2CCCN2C1=O	0.897232	COC1C=CC=C(C)C(=O)Nc2cc(O)c(N)c(c2O)C=C(C)CC(OC)C(O)C(C)C=C(C)C1OC(=O)c1ccc[nH]1	0.841999	CC(C)CC1NC(=O)C(C(C)C)NC(=O)C(CC(=O)O)NC(=O)C(CO)NC(=O)C(CCCNC(=N)N)NC(=O)C(N)CSSCC(C(N)=O)NC1=O	0.843272			-0.381317	-4.22672	5.7143	-0.961978	-0.628287	-4.20157
	c1cc[n+]2c(c1)CCCCCCCCCCCCC[n+]1cccc(c1)CCCCCCCCCCCCC2	0.930223	CNC(=N)NCCCC=CCCCC(C)CC(C)C1OC(=O)C(C)C(O)C=CC(C)C(O)CC(O)C(C)C(O)CCC(C)C(O)CC2(OC)OC(CC(OC(=O)CC(=O)O)CC(O)CC(O)C(C)C(O)C=CC=CC1C)CC(O)C2O	0.849827	NC(=O)CN1CCNC(=O)CCCC(=O)N(Cc2ccccc2)CC(=O)N(Cc2ccccc2)CC(=O)NC(CCCN=C(N)N)C(=O)NC(Cc2c[nH]c3ccccc23)C1=O	0.906984	COC1=CC2=NC1=Cc1ccc([nH]1)CCCCC=CCCCc1ccc2o1	0.731308			3.17134	1.02294	-0.464777	2.44517	5.87057	1.11284
	CNC(=N)NCCCC=CCCCC(C)CC(C)C1OC(=O)C(C)C(O)C=CC(C)C(O)CC(O)C(C)C(O)CCC(C)C(OC(=O)CC(=O)O)CC2(O)OC(CC(OC(=O)CC(=O)O)CC(O)CC(O)C(C)C(O)C=CC=CC1C)CC(O)C2O	0.947576	CC(C)CC1NC(=O)C(CC(C(=O)O)C(=O)O)NC(=O)CSCC(C(N)=O)NC(=O)CCCCNC(=O)C(C(C)C)NC(=O)C(CC(N)=O)NC(=O)C(CCCC(=O)O)NC(=O)C(Cc2ccc(O)cc2)NC1=O	0.847401	CC(C)CC1NC(=O)C(C(C)C)NC(=O)C(CC(=O)O)NC(=O)C(CO)NC(=O)C(CCCNC(=N)N)NC(=O)C(N)CSSCC(C(N)=O)NC1=O	0.809585	CC(=O)NC1CSSC(C)(C)C(C(N)=O)NC(=O)C(CC(=O)O)NC(=O)CNC(=O)C(CCCNC(=N)N)NC1=O	0.850738			1.16106	-0.416324	5.10626	-0.807805	-3.44344	-0.74031
	CC1CCCCCCCCC(=O)OCCN(C(=O)OC(C)(C)C)C(C)CCCCCCCCC(=O)OCCN1C(=O)OC(C)(C)C	0.877135	CCCCCCCCCC(=O)OC1C(OC2C(C)OC3OC4C(OC(CCCCC)CCCCCCCCCCC(=O)OC3C2O)OC(C)C(O)C4O)OC(C)C(OC2OC(C)C(OC(=O)C(C)CC)C(O)C2OC(=O)C=Cc2ccccc2)C1OC1OC(C)C(O)C(O)C1O	0.863546	CC1CC=CCCCCCC(=O)Cc2c(Cl)c(O)cc(O)c2C(=O)O1	0.823868	NC(=O)CN1CCCNC(=O)CCC(=O)NC(Cc2ccccc2)C(=O)NC(Cc2ccccc2)C(=O)NC(CCCN=C(N)N)C(=O)NC(Cc2c[nH]c3ccccc23)C1=O	0.914079			-0.397802	0.851069	6.39871	-1.69798	-0.943607	2.57444
	C=CC1CC1(NC(=O)C1CC2CN1C(=O)C(C1CCCCC1)NC(=O)OC1CC1CCCCCc1c(nc3ccccc3c1OC1CCNCC1)O2)C(=O)NS(=O)(=O)C1(C)CC1	0.947523	CC1=CC(OC(=O)CNC(=O)C(NC(=O)OCc2ccccc2)C(C)C)C(=O)C=CC=Cc2csc(n2)C(C)NC(=O)CC2(CC1)[S+]([O-])SC(=O)C2(C)O	0.780008	NC(=O)C1CCCCNC(=O)C=CC(=O)N2CCCC2C(=O)NC(Cc2ccccc2)C(=O)NC(CCCN=C(N)N)C(=O)NC(Cc2c[nH]c3ccccc23)C(=O)N1	0.936433	NC1=NCCCC(C(=O)O)NC(=O)CNC(=O)C(N)CC(=O)NC2CNC(C2)C(=O)N1	0.785949			-1.15751	-2.37215	6.02366	-0.905418	1.58454	-0.791446
	C=CC1CC1(NC(=O)C1CC2CN1C(=O)C(C1CCCCC1)NC(=O)N1CCCC(C1)OCCCc1cc3c(cc(OCC)nc3cc1OC)O2)C(=O)NS(=O)(=O)C1CC1	0.896073	N=C(N)NCCCC1NC(=O)C2(CCC2)NC(=O)C2CCCN2C(=O)C(Cc2ccc(Cl)cc2)NC(=O)C(N)CCCCCCCCNC(=O)C2CCCN2C1=O	0.840018	CCNc1cc(O)c2c(c1)CCCC(=O)C(=O)C(=O)CCC(C)C(C)OC2=O	0.79196	CC(Oc1ccccc1)C1NC(=O)C(CCCCN)NC(=O)C(Cc2c[nH]c3ccccc23)NC(=O)C(Cc2ccccc2)NCCCCCCNC1=O	0.881291			-3.11228	-3.55019	4.66561	-1.76316	-2.67269	-2.36621
	CNc1ccc(C(=O)CC(O)CCC(C)C2OC(=O)CC(O)CC(=O)CC(O)CC(O)CC(O)CC(O)CC3(O)CC(O)C(C(=O)NCCN(C)C)C(CC(OC4OC(C)C(O)C(NC(=O)CN5CCN(C)CC5)C4O)C=CC=CC=CC=CC=CC=CC=CC2C)O3)cc1	0.961807	CCCCCCCCCC(=O)OC1C(OC2C(C)OC3OC4C(OC(CCCCC)CCCCCCCCCC(=O)OC3C2O)OC(C)C(O)C4O)OC(C)C(OC2OC(C)C(OC(=O)C(C)CC)C(O)C2O)C1OC1OC(CO)C(O)C(O)C1O	0.852537	CN1C(=O)C(CCCCNC(=O)c2ccc(NNC(=O)OC(C)(C)C)nc2)NC(=O)c2cccc(c2)CNC(=O)C(CC(=O)O)NC(=O)CNC(=O)C1CCCNC(=N)N	0.936517	CC1NC(=O)C(Cc2ccccc2)NC(=O)C(Cc2cnc[nH]2)NC(=O)CCC(=O)NCCCCC(C(N)=O)NC(=O)C(Cc2c[nH]c3ccccc23)NC1=O	0.839876			3.49889	-5.07925	2.82203	-3.04593	2.50761	2.72052
	CC(=O)NC(CCCNC(=N)N)C(=O)NC1CC(=O)NCCCCC(C(N)=O)NC(=O)C(Cc2c[nH]c3ccccc23)NC(=O)C(CCCNC(=N)N)NC(=O)C(Cc2ccccc2)NC(=O)C(Cc2ccccc2C(N)=O)NC1=O	0.962848	CCC(C)C1NC(=O)C(Cc2ccc(O)cc2)NC(=O)C(CC(=O)O)NC(=O)CCc2cccc3c2oc2c(cccc23)CCNC(=O)C(CC(=O)O)NC(=O)C(CC(=O)O)NC(=O)C(C(C)CC)NC(=O)C(CCCCN)NC(=O)C(CO)NC1=O	0.926872	CCCC1SCC(C(=O)O)NC(=O)C(CC(=O)O)NC(=O)CNC(=O)C(CCCNC(=N)N)NC(=O)CNC1=O	0.859495	CC1CC=CC(O)C(O)CCC(N=O)Cc2cc(O)cc(O)c2C(=O)O1	0.784916			0.322289	1.27421	-1.5084	3.24728	1.36604	-5.39156
	CC1NC(=O)C(C(C)O)NC(=O)C2CCCN2C(=O)C(CCC(=O)O)NC(=O)CN(C(=O)CCCCNC(=S)Nc2ccc3c(c2)C2(OC3=O)c3ccc(O)cc3Oc3cc(O)ccc32)CCCCCCC=CCCCCCCN(CC(N)=O)C(=O)C(CCC(=O)O)NC(=O)C2CCCN2C(=O)C2CCCN2C1=O	0.987239	CC(C)(C)NC(=O)C(=O)C1CCCCCCCCCCC(NC(=O)OC(C)(C)C)C(=O)N2CC3C(C2C(=O)N1)C3(C)C	0.894447	COC1C=CC=C(C)C(=O)Nc2cc(O)c(N=CCN(C)C)c(c2O)CC(C)CC(OC)C(NCCC(F)(F)F)C(C)C=C(C)C1OC(N)=O	0.90817	NC(N)=NCCCC1NC(=O)C(Cc2ccccc2)NCC(Cc2cnc[nH]2)NC(=O)CCCCCCCC(=O)C(Cc2c[nH]c3ccccc23)NC1=O	0.902713			2.60937	-6.65056	-1.41735	1.81049	-2.4494	-4.72177
	CNC(=N)NCCCC=CCCCC(C)CC(C)C1OC(=O)C(C)C(O)C=CC(C)C(O)CC(O)C(C)C(O)CCC(C)C(O)CC2(OC)OC(CC(OC(=O)CC(=O)O)CC(O)CC(O)C(C)C(O)C=CC=CC1C)CC(O)C2O	0.917451	CC(C)CC1NC(=O)CN(Cc2ccccc2)C(=O)CSCC(C(N)=O)NC(=O)C(C(C)OP(=O)(O)O)NC(=O)C(CO)NC(=O)C(Cc2c[nH]cn2)NC1=O	0.88883	CCCC(NC(=O)C1CC2CN1C(=O)C(C1CCCCC1)NC(=O)Cc1cccc(c1)OCCCS2(=O)=O)C(=O)C(=O)NCC(=O)NC(C(=O)N(C)C)c1ccccc1	0.859047	COC1C=CC=C(C)C(=O)Nc2cc(O)c(N3CCC3)c(c2O)C=C(C)CC(OC)C(O)C(C)C=C(C)C1OC(N)=O	0.878571			-0.363784	1.01437	-0.252353	2.49237	0.566248	-2.83523
	CC(C)CC1NC(=O)C(CC(C(=O)O)C(=O)O)NC(=O)CSCC(C(N)=O)NC(=O)CCCCNC(=O)C(C(C)C)NC(=O)C(CC(N)=O)NC(=O)C(CCCC(=O)O)NC(=O)C(Cc2ccc(O)cc2)NC1=O	0.932383	CCC1OC(=O)C(C)C(OC2CC(C)(OC)C(O)C(C)O2)C(C)C(OC2OC(C)CC(N(C)C)C2O)C(C)(O)CC(C)CN(CCCNC(=O)NCc2ccc(OC)cc2)C(C)C(O)C1(C)O	0.91147	NC(N)=NCCCC1NC(=O)C(Cc2ccccc2)NC(=O)C(Cc2cnc[nH]2)NC(=O)CCCCCNC(=O)C(Cc2c[nH]c3ccccc23)NC1=O	0.927016	CC1CC=CC(O)C(O)CCC(N=O)Cc2cc(O)cc(O)c2C(=O)O1	0.8124			1.93656	-0.160083	0.775731	-3.18023	-2.30723	-3.87045
	CCCCCCCCCC(=O)OC1C(OC2C(C)OC3OC4C(OC(CCCCC)CCCCCCCCCCC(=O)OC3C2O)OC(C)C(O)C4O)OC(C)C(OC2OC(C)C(OC(=O)C(C)CC)C(O)C2OC(=O)C=Cc2ccccc2)C1OC1OC(C)C(O)C(O)C1O	0.966049	N=C(N)NCCCC(NC(=O)C1C=CCN1C(=O)C1CSSCCC(=O)NC(Cc2ccc(O)cc2)C(=O)NC(Cc2ccccc2)C(=O)NC(CCC(N)=O)C(=O)NC(CC(N)=O)C(=O)N1)C(=O)NCC(N)=O	0.934401	COC1C=CC=C(C)C(=O)Nc2cc(O)c(N)c(c2O)C=C(C)CC(OC)C(OC)C(C)C=C(C)C1OC(N)=O	0.819262	N=C(N)NCCCC1NC(=O)C(Cc2cnc[nH]2)NC(=O)CSCC(C(=O)O)NC(=O)C(CC(=O)O)NC(=O)CNC1=O	0.866203			-1.91612	-1.77306	1.39804	4.74965	-1.71518	-2.44179
	CC1=CC(OC(=O)CNC(=O)C(NC(=O)OCc2ccccc2)C(C)C)C(=O)C=CC=Cc2csc(n2)C(C)NC(=O)CC2(CC1)[S+]([O-])SC(=O)C2(C)O	0.908464	CCS(=O)(=O)Nc1ccc2c(c1)-c1cn(C)c(=O)cc1OCCCCCc1cc(Cl)ccc1O2	0.866592	N=C(N)NCCCNC1CSSCC(C(=O)NCCc2ccc(O)cc2)NC(=O)C(Cc2ccc3ccccc3c2)NC(=O)C(CCCNC(=N)N)NC1=O	0.911567	CC1NC(=O)CCCNC(=O)C(CCCNC(=N)N)NC(=O)C2CC3CCCCC3N2C(=O)C2Cc3ccccc3CN2C(=O)C(CO)NC1=O	0.822046			-1.2236	-2.09363	2.44903	-2.08696	0.333291	-3.54675
	N=C(N)NCCCC1NC(=O)C2(CCC2)NC(=O)C2CCCN2C(=O)C(Cc2ccc(Cl)cc2)NC(=O)C(N)CCCCCCCCNC(=O)C2CCCN2C1=O	0.936897	COC(=O)C1Cc2c([nH]c3ccccc23)C(C2=CC3(O)CCC=CCCCCN4CCC2C2(CC5C=CCCCCN5C32)C4)N1	0.884821	CNCC=Nc1c(O)cc2c(O)c1CC(C)CC(OC)C(OC(=O)CN)C(C)C=C(C)C(OC(N)=O)C(OC)C=CC=C(C)C(=O)N2	0.886621	CC(C)CC1NC(=O)C(C(C)O)NC(=O)C(CC(N)=O)NC(=O)C(CO)NC(=O)C(CCCNC(=N)N)NC(=O)C(N)CSSCC(C(=O)O)NC1=O	0.76513			3.06877	0.863974	6.61754	-0.613619	3.82962	0.0222607
	CCCCCCCCCC(=O)OC1C(OC2C(C)OC3OC4C(OC(CCCCC)CCCCCCCCCC(=O)OC3C2O)OC(C)C(O)C4O)OC(C)C(OC2OC(C)C(OC(=O)C(C)CC)C(O)C2O)C1OC1OC(CO)C(O)C(O)C1O	0.964766	CCC1OC(=O)C(C)(F)C(=O)C(C)C(OC2OC(C)CC(N(C)C)C2O)C(C)(OC(=O)NCC=Cc2ccc(-n3cccn3)cc2)CC(C)C(=O)C(C)C2NC(=O)OC12C	0.911105	CCCC(NC(=O)C1CC2CN1C(=O)C(C(C)(C)C)NC(=O)Cc1cccc(c1)OCCCO2)C(=O)C(=O)NCC(=O)NC(C(=O)N(C)C)c1ccccc1	0.849466	COC1CC2C(=O)NC(CCCNC(=N)N)C(=O)C(=O)NCCCCCCCC(=O)NC(Cc3ccccc3)C(=O)N2C1	0.849255			-0.0554872	-0.417327	4.29996	-1.62576	-2.53183	-0.755893
	CCC(C)C1NC(=O)C(Cc2ccc(O)cc2)NC(=O)C(CC(=O)O)NC(=O)CCc2cccc3c2oc2c(cccc23)CCNC(=O)C(CC(=O)O)NC(=O)C(CC(=O)O)NC(=O)C(C(C)CC)NC(=O)C(CCCCN)NC(=O)C(CO)NC1=O	0.949473	CC(=O)NC(CCC(N)=O)C(=O)NCC(=O)NC1(C)CCCCCCCCCCCCC(C)(C(=O)NC(CC(C)C)C(=O)NC(CC(=O)O)C(=O)NC(CC(C)C)C(=O)NC(C)C(=O)NC(CO)C(N)=O)NC(=O)C(CC(=O)O)NC(=O)C(CC(C)C)NC1=O	0.94613	CC1NC(=O)C(Cc2cnc[nH]2)NC(=O)CCC(=O)NCCCCC(C(N)=O)NC(=O)C(Cc2c[nH]c3ccccc23)NC(=O)C(CCCNC(=N)N)NC1=O	0.910499	NC(N)=NCCCC1NC(=O)CNC(=O)CC(C(=O)O)NC(=O)C(c2ccccc2)NC(=O)C(Cc2c[nH]c3ccccc23)NC1=O	0.826638			-0.229392	1.58392	1.7121	1.55058	3.37832	-1.21949
	CC(C)(C)NC(=O)C(=O)C1CCCCCCCCCCC(NC(=O)OC(C)(C)C)C(=O)N2CC3C(C2C(=O)N1)C3(C)C	0.872074	CC1CCCC(=O)CCCC=Cc2cc(O)cc(O)c2C(=O)O1	0.792805	CC(=O)NC1CSSCC(C(N)=O)NC(=O)C(CC(=O)O)NC(=O)CNC(=O)C(CCCNC(=N)N)NC(=O)CNC1=O	0.882009	CC(C)C1NC(=O)C(Cc2cccc(Cl)c2)NCCOc2ccccc2CCCNC(=O)C(CN=C2NCCCN2)NC1=O	0.89655			-0.123851	-0.0496813	4.56262	-4.18287	-0.75605	-2.70878
	CC(C)CC1NC(=O)CN(Cc2ccccc2)C(=O)CSCC(C(N)=O)NC(=O)C(C(C)OP(=O)(O)O)NC(=O)C(CO)NC(=O)C(Cc2c[nH]cn2)NC1=O	0.868687	O=C(COc1ccccc1)NC1COC(=O)CCCC(CN2CCOCC2)OC(=O)C(O)C(CC2CCCCC2)NC1=O	0.866517	N=C(N)NCCCC1NC(=O)CNC(=O)CS(=O)CC(C(=O)O)NC(=O)C(CC(=O)O)NC(=O)CNC1=O	0.808199	CON=C1C(C)C=C(C)C(OC(N)=O)C(OC)C=CC=C(C)C(=O)Nc2cc(O)c(N=CCN(C)C)c(c2O)CC(C)CC1OC	0.793041			1.28971	0.373656	4.6462	-2.84853	3.11389	0.762667
	CCC1OC(=O)C(C)C(OC2CC(C)(OC)C(O)C(C)O2)C(C)C(OC2OC(C)CC(N(C)C)C2O)C(C)(O)CC(C)CN(CCCNC(=O)NCc2ccc(OC)cc2)C(C)C(O)C1(C)O	0.88089	C=C1C(OC(=O)c2ccccc2)C(OC(C)=O)C(OC(C)=O)C(C)(C)C=CC(C)C(=O)C2(O)CC(C)C(OC(C)=O)C2C1OC(=O)C(C)C	0.850408	CCC1CC(=O)NC(Cc2ccc3ccccc3c2)C(=O)NC(CCCNC(=N)N)C(=O)NC(Cc2c[nH]c3ccccc23)C(=O)NC(C(N)=O)CCCCNC1=O	0.878891	NC(=O)C1CCCCNCCCC(=O)N2CCCC2C(=O)NC(Cc2ccccc2)C(=O)NC(CCCN=C(N)N)C(=O)NC(Cc2c[nH]c3ccccc23)C(=O)N1	0.82189			5.9184	0.121893	3.76949	-1.62121	0.56601	-4.86122
	N=C(N)NCCCC(NC(=O)C1C=CCN1C(=O)C1CSSCCC(=O)NC(Cc2ccc(O)cc2)C(=O)NC(Cc2ccccc2)C(=O)NC(CCC(N)=O)C(=O)NC(CC(N)=O)C(=O)N1)C(=O)NCC(N)=O	0.932416	O=C(OCC1COCCOCCOCCOCCOCCO1)c1cccnc1	0.830316	COC1C=CC=C(C)C(=O)Nc2cc(O)c([NH2+]CC(O)CO)c(c2O)CC(C)CC(OC)C(O)C(C)C=C(C)C1OC(N)=O	0.425339	CC1NC(=O)C(Cc2ccccc2)NC(=O)C(Cc2cnc[nH]2)NC(=O)CCC(=O)NCCCCC(C(N)=O)NC(=O)C(Cc2c[nH]c3ccccc23)NC1=O	0.901078			-1.75206	-2.61772	6.74283	-0.500866	3.5236	-4.46974
	CCS(=O)(=O)Nc1ccc2c(c1)-c1cn(C)c(=O)cc1OCCCCCc1cc(Cl)ccc1O2	0.897531	CC(C)CC1NC(=O)OC(c2cccc(Cl)c2)CCCCCONC(=O)CCC(C=O)NC1=O	0.855147	N=C(N)NCCCC1NC(=O)C(CCCNC(=N)N)NC(=O)C(Cc2ccc(O)cc2)NC(=O)CNCC(Cc2ccc3ccccc3c2)NC1=O	0.913659	N=C(N)NCCCC1NC(=O)C(Cc2ccc3ccccc3c2)NC(=O)C(N)CC(=O)NCCCCC(C(N)=O)NC(=O)C(Cc2c[nH]c3ccccc23)NC1=O	0.840669			-0.217255	-3.62022	3.77519	-2.65085	0.0496512	-2.17763
	COC(=O)C1Cc2c([nH]c3ccccc23)C(C2=CC3(O)CCC=CCCCCN4CCC2C2(CC5C=CCCCCN5C32)C4)N1	0.914437	CC=C(C)C(=O)OC1C(O)C2OC(COC(=O)CCC(=O)OCCC=CCC(CCCCC)OC3OC(C)C(OC(C)=O)C(O)C3O2)C1OC(=O)C=Cc1ccccc1	0.906875	NC(=O)CN1CCNC(=O)CCC(=O)NC(Cc2ccccc2)C(=O)NC(Cc2ccccc2)C(=O)NC(CCCN=C(N)N)C(=O)NC(Cc2c[nH]c3ccccc23)C1=O	0.928881	COC1C=CC=C(C)C(=O)Nc2cc(O)c(NC(=O)C(C)=O)c(c2O)C=C(C)CC(OC)C(O)C(C)C=C(C)C1OC(N)=O	0.765399			5.8718	0.0537536	4.97607	-3.51718	-1.65102	-2.84913
	CCC1OC(=O)C(C)(F)C(=O)C(C)C(OC2OC(C)CC(N(C)C)C2O)C(C)(OC(=O)NCC=Cc2ccc(-n3cccn3)cc2)CC(C)C(=O)C(C)C2NC(=O)OC12C	0.89724	C=CCNC(=O)C(=O)C1CCCCCCCCCC(NC(=O)NC(CN(C)S(C)(=O)=O)C(C)(C)C)C(=O)N2CC3C(C2C(=O)N1)C3(C)C	0.915829	COC1C=CC=C(C)C(=O)Nc2cc(O)c(N=CCN(C)C)c(c2O)CC(C)CC(OC)C(N=O)C(C)C=C(C)C1OC(N)=O	0.880698	C=CC=Nc1c(O)cc2c(O)c1CC(C)CC(OC)C(OC)C(C)C=C(C)C(OC(N)=O)C(OC)C=CC=C(C)C(=O)N2	0.774305			4.57028	-0.924919	6.37064	1.62747	4.13381	-1.01079
	CC(=O)NC(CCC(N)=O)C(=O)NCC(=O)NC1(C)CCCCCCCCCCCCC(C)(C(=O)NC(CC(C)C)C(=O)NC(CC(=O)O)C(=O)NC(CC(C)C)C(=O)NC(C)C(=O)NC(CO)C(N)=O)NC(=O)C(CC(=O)O)NC(=O)C(CC(C)C)NC1=O	0.960587	C=CC1CC1(NC(=O)C1CC2CN1C(=O)C(C1CCCCC1)NC(=O)OC1CC1CCCCCc1c(nc3ccccc3c1OC1CC3CCC(C1)N3CCOC)O2)C(=O)NS(=O)(=O)C1(C)CC1	0.924448	COC1C=CC=C(C)C(=O)Nc2cc(O)c(N=CCN(C)C)c(c2O)CC(C)CC(OC)C(O)C(C)C=C(C)C1OC(=O)NCC(N)=O	0.86974	CN1C(=O)C(CCCCNC(=O)c2ccc(NNC(=O)OC(C)(C)C)nc2)NC(=O)c2cccc(c2)CNC(=O)C(CC(=O)O)NC(=O)CNC(=O)C1CCCNC(=N)N	0.914368			0.586869	-3.26418	2.63059	-2.27141	-0.0117095	1.08256
	CC1CCCC(=O)CCCC=Cc2cc(O)cc(O)c2C(=O)O1	0.761171	CC(C)C1NC(=O)C(Cc2ccc(OP(=O)(O)O)cc2)NC(=O)CCCCCCCCCNC(=O)CNC(=O)C(CC(N)=O)NC1=O	0.865689	NC(=O)CN1CCNC(=O)CCC(=O)N(Cc2ccccc2)CC(=O)N(Cc2ccccc2)CC(=O)NC(CCCN=C(N)N)C(=O)NC(Cc2c[nH]c3ccccc23)C1=O	0.927886	CCN1C(=O)C(NC(C)=O)CSSC(C)(C)C(C(N)=O)NC(=O)C(CC(=O)O)NC(=O)CNC(=O)C1CCCNC(=N)N	0.866152			1.09778	-2.55887	2.72296	-0.324175	2.1018	-5.19662
	O=C(COc1ccccc1)NC1COC(=O)CCCC(CN2CCOCC2)OC(=O)C(O)C(CC2CCCCC2)NC1=O	0.890494	COc1cc(O)c2c(c1)C=CCC(=O)OCCCCOC(=O)CCCC(C)OC2=O	0.826902	CC(=O)NC1CSSC(C)(C)C(C(N)=O)NC(=O)C(CC(=O)O)NC(=O)CNC(=O)C(CCCNC(=N)N)NC1=O	0.904388	N=C(N)NCCCC1NC(=O)C(Cc2ccccc2)NC(=O)C(Cc2cnc[nH]2)NC(=O)CCCCCCCNC(=O)C(Cc2c[nH]c3ccccc23)NC1=O	0.876796			3.82112	-0.400095	2.78811	-2.99216	5.41892	-1.03237
	C=C1C(OC(=O)c2ccccc2)C(OC(C)=O)C(OC(C)=O)C(C)(C)C=CC(C)C(=O)C2(O)CC(C)C(OC(C)=O)C2C1OC(=O)C(C)C	0.845385	CCC(C)C1NC(=O)C(Cc2ccccc2)NC(=O)C(N)CSSCC(C(=O)N2CCCC2C(=O)NC(CCCN)C(=O)NCC(N)=O)NC(=O)C(CC(N)=O)NC(=O)C(CC(=O)NCCCO)NC1=O	0.928625	NC(N)=NCCCC1NC(=O)C(Cc2ccccc2)NC(=O)C(Cc2cnc[nH]2)NC(=O)CCCNC(=O)C(Cc2c[nH]c3ccccc23)NC1=O	0.902414	CC(C)CC1NC(=O)C(C(C)O)NC(=O)C(CC(=O)O)NC(=O)C(C)NC(=O)C(CCCNC(=N)N)NC(=O)C(N)CSSCC(C(N)=O)NC1=O	0.887283			-2.25809	-2.27414	3.65223	2.57125	1.6956	-3.89162
	O=C(OCC1COCCOCCOCCOCCOCCO1)c1cccnc1	0.864853	CC(C)CC(=O)OC1C(OC2C(CO)OC(Oc3ccc(CC4NC(=O)C(C(C)c5ccccc5)NC(=O)CNC(=O)C(CO)NC(=O)C(C(O)C5CNC(N)N5C5OC(CO)C(O)C(O)C5O)NC(=O)C(C(O)C5CNC(N)N5)NC4=O)cc3)C(O)C2O)OC(CO)C(O)C1O	0.944448	CCC(C)C1NC(=O)C(C(C)O)NC(=O)C(CC(=O)O)NC(=O)C(CO)NC(=O)C(CCCNC(=N)N)NC(=O)C(N)CSSCC(C(N)=O)NC1=O	0.870667	Cc1noc(C)c1NC(=O)Nc1ccc2c(c1)C(=O)N(C(C)CO)CC(C)C(CN(C)C(=O)Nc1c(C)noc1C)OCCCCC(C)O2	0.908438			-2.45761	-1.65683	5.28753	-2.60388	1.32856	0.406348
	CC(C)CC1NC(=O)OC(c2cccc(Cl)c2)CCCCCONC(=O)CCC(C=O)NC1=O	0.852381	C=CCC1OC(=O)CCNC(=O)C(C)N(C)C(=O)C(C(C)C)N(C)C(=O)C(C(C)CC)NC(=O)C2C(C)CCN2C1=O	0.870795	COc1cccc(C(=O)Nc2c(O)cc3c(O)c2C=C(C)CC(OC)C(O)C(C)C=C(C)C(OC(N)=O)C(OC)C=CC=C(C)C(=O)N3)c1	0.854085	CN1CCOc2cccc3[nH]c(=O)c(nc23)-c2cccc3c(=O)n(sc23)CC1	0.81784			-3.12577	-3.61805	2.22709	4.22204	0.494745	-4.88538
	CC=C(C)C(=O)OC1C(O)C2OC(COC(=O)CCC(=O)OCCC=CCC(CCCCC)OC3OC(C)C(OC(C)=O)C(O)C3O2)C1OC(=O)C=Cc1ccccc1	0.878311	CC(O)CN1CCC(=O)N(Cc2ccccc2)CCC(=O)N(Cc2ccccc2)CCC(=O)N(CCc2c[nH]c3ccccc23)CCC(=O)N(CCCCN)CCC1=O	0.914925	CCCC(NC(=O)C1CC2CN1C(=O)C(C1CCCCC1)NC(=O)Cc1cccc(c1)OCCCS2(=O)=O)C(=O)C(=O)NCC(=O)NC(C(=O)N(C)C)c1ccccc1	0.886903	NC(=O)CN1CCNC(=O)CCC(=O)NC(Cc2ccccc2)C(=O)N(Cc2ccccc2)CC(=O)NC(CCCN=C(N)N)C(=O)NC(Cc2c[nH]c3ccccc23)C1=O	0.910244			-0.131963	-2.86904	5.26796	-2.52264	-1.19384	0.535611
	C=CCNC(=O)C(=O)C1CCCCCCCCCC(NC(=O)NC(CN(C)S(C)(=O)=O)C(C)(C)C)C(=O)N2CC3C(C2C(=O)N1)C3(C)C	0.898217	CC1CN(C(C)CO)C(=O)CCCn2cc(nn2)COC1CN(C)C(=O)c1ccccc1	0.816902	CSC1=NC2c3ccccc3SCCCCCOC(=O)C2C(C)=N1	0.822383	CC(C)CC1NC(=O)C(C(C)C)NC(=O)C(CC(=O)O)NC(=O)C(CO)NC(=O)C(CCCNC(=N)N)NC(=O)C(N)CSSCC(C(N)=O)NC1=O	0.82308			3.6207	-5.77304	4.48906	2.50286	0.856384	-5.96057
	C=CC1CC1(NC(=O)C1CC2CN1C(=O)C(C1CCCCC1)NC(=O)OC1CC1CCCCCc1c(nc3ccccc3c1OC1CC3CCC(C1)N3CCOC)O2)C(=O)NS(=O)(=O)C1(C)CC1	0.94312	CC1CCC(O)C=CC(=O)OC(C)C(=O)C=CC(=O)O1	0.743765	CC1=CC(C)CCC2OC(C3C(=O)C(=O)C(C)=C4OC(O)(C=C43)C(C)CC(C)C1)C(C)C(O)C2C	0.856093	COC1C=CC=C(C)C(=O)Nc2cc(O)c(NC(=O)c3ccc(F)cc3)c(c2O)C=C(C)CC(OC)C(O)C(C)C=C(C)C1OC(N)=O	0.797715			0.336859	-2.13506	-2.56195	-1.45652	2.55339	-4.5957
	CC(C)C1NC(=O)C(Cc2ccc(OP(=O)(O)O)cc2)NC(=O)CCCCCCCCCNC(=O)CNC(=O)C(CC(N)=O)NC1=O	0.924234	CCC(C)C1C(=O)N(C)C(C(C)CC)C(=O)N(C)CC(=O)N(C)C(C(C)C)C(=O)N(C)C(Cc2ccc(OC)cc2)C(=O)OC(C)C(=O)N2CCCCC2C(=O)N(C)C(C(C)C)C(=O)N(C)C(C(C)C)C(=O)N(C)C(CC(=O)OC(C)(C)C)C(=O)N1C	0.926964	CC1CC=CCCCCCCCCOC(=O)N1CC(O)C(Cc1ccccc1)NC(=O)OC1COC2OCCC12	0.863161	COC1CC(C)Cc2c(O)c(cc(O)c2N=CCN(C)C)NC(=O)C(C)=CC=CC(OC)C(OC(N)=O)C(C)=CC(C)C1=NOCC(=O)O	0.822426			-1.52654	-0.95425	1.70272	1.68535	0.679096	1.14352
	COc1cc(O)c2c(c1)C=CCC(=O)OCCCCOC(=O)CCCC(C)OC2=O	0.834593	CCCC1NC(=O)C(C(C)C)N(C)C(=O)C(Cc2ccc(O)cc2)NCCOc2ccccc2CCCNC1=O	0.87882	NC1=NCCCC(C(=O)O)NC(=O)CNC(=O)C(N)CC(=O)NC2CNC(C2)C(=O)N1	0.81359	CC(=S)NC1CCCCNC(=O)C2CCCN2C(=O)C(C(C)C)NC(=O)C(CC(N)=O)NC(=O)C(C(C)C)NC(=O)C(Cc2ccc(OP(=O)(O)O)cc2)NC1=O	0.835143			4.2901	0.141318	4.05862	-3.75027	0.534666	-3.59366
	CCC(C)C1NC(=O)C(Cc2ccccc2)NC(=O)C(N)CSSCC(C(=O)N2CCCC2C(=O)NC(CCCN)C(=O)NCC(N)=O)NC(=O)C(CC(N)=O)NC(=O)C(CC(=O)NCCCO)NC1=O	0.946627	NC(CCC(=O)NC1CSSCC(NC(=O)CCC(N)C(=O)O)C(=O)NCC(=O)NCCCNCCCCNC(=O)CNC1=O)C(=O)O	0.899605	COC1C=CC=C(C)C(=O)Nc2cc(O)c(N=CCN(C)C)c(c2O)CC(C)CC(OC)C(N)C(C)C=C(C)C1OC(N)=O	0.870204	N=C(N)NCCCC1NC(=O)C(NC(=O)CCNC(=N)N)CC=CCCC(C(N)=O)NC(=O)C(Cc2ccc3ccccc3c2)NC1=O	0.886431			-1.4363	-3.4834	5.5239	-5.93111	2.01147	-4.85315
	CC(C)CC(=O)OC1C(OC2C(CO)OC(Oc3ccc(CC4NC(=O)C(C(C)c5ccccc5)NC(=O)CNC(=O)C(CO)NC(=O)C(C(O)C5CNC(N)N5C5OC(CO)C(O)C(O)C5O)NC(=O)C(C(O)C5CNC(N)N5)NC4=O)cc3)C(O)C2O)OC(CO)C(O)C1O	0.919871	CCC1C=CC=CCC(C)C(O)C(C)C(=O)C(C)C(O)C(C)C(=O)C(C)C(O)C(C)C=CC(=O)OC2C(C)C(CC1)OC1(CCC(C)C(CC(C)O)O1)C2C	0.911731	CC(=O)NC1CSSC(C)(C)C(C(N)=O)NC(=O)C(CC(=O)O)NC(=O)CNC(=O)C(CCCNC(=N)N)N(C)C1=O	0.865595	CC1NC(=O)C(Cc2cnc[nH]2)NC(=O)CCC(=O)NCCCCC(C(N)=O)NC(=O)C(Cc2c[nH]c3ccccc23)NC(=O)C(CCCNC(=N)N)NC1=O	0.895253			3.41804	-1.54293	1.42191	3.92155	-1.29744	-2.5884
	C=CCC1OC(=O)CCNC(=O)C(C)N(C)C(=O)C(C(C)C)N(C)C(=O)C(C(C)CC)NC(=O)C2C(C)CCN2C1=O	0.855293	CC(C)CC1NC(=O)C(NC(=O)C(CCc2ccccc2)NC(=O)CCCN)CCCCNC(=O)CC(C(N)=O)NC(=O)C(Cc2ccccc2)NC1=O	0.917473	CC(=O)NC1CSSC(c2ccccc2)C(C(N)=O)NC(=O)C(CC(=O)O)NC(=O)CNC(=O)C(CCCNC(=N)N)N(C)C1=O	0.876701	CC1CC=CCCCCCCCOC(=O)N(CC(O)C(Cc2ccccc2)NC(=O)OC2COC3OCCC23)C1	0.793241			-2.4056	-1.5902	1.90221	-0.770075	-0.656808	-3.57718
	CC(O)CN1CCC(=O)N(Cc2ccccc2)CCC(=O)N(Cc2ccccc2)CCC(=O)N(CCc2c[nH]c3ccccc23)CCC(=O)N(CCCCN)CCC1=O	0.939034	CC(C)C=CC=CC=CC1OC(=O)CC2OC(CC(=O)C3(O)OC(CC3C)C1(C)C)CC(O)C2C	0.824893	CC1NC(=O)CCC(=O)NCCCCC(C(N)=O)NC(=O)C(Cc2c[nH]c3ccccc23)NC(=O)C(CCCNC(=N)N)NC(=O)C(Cc2ccccc2)NC1=O	0.869445	CC1CCCCOC(CN(C)C(=O)Cc2ccccc2)C(C)CN(C(C)CO)C(=O)c2cc(NS(C)(=O)=O)ccc2O1	0.870692			0.778624	-3.18225	-3.47637	1.57277	2.45838	0.980626
	CC1CN(C(C)CO)C(=O)CCCn2cc(nn2)COC1CN(C)C(=O)c1ccccc1	0.857724	Cc1c2c(n3c1CCN(C)CC(C)C(C)Nc1cc-3ccc1C(N)=O)CC(C)(C)CC2=O	0.824665	CCC1SCC(C(=O)O)NC(=O)C(CC(=O)O)NC(=O)CNC(=O)C(CCCNC(=N)N)NC(=O)CNC1=O	0.874625	CC(C)CC1NC(=O)C(C(C)O)NC(=O)C(CC(=O)O)NC(=O)C(C)NC(=O)C(CCCNC(=N)N)NC(=O)C(N)CSSCC(C(N)=O)NC1=O	0.86789			2.91506	-2.49134	4.96971	-0.969733	-1.91158	-1.20006
	CC1CCC(O)C=CC(=O)OC(C)C(=O)C=CC(=O)O1	0.725773	O=C(Cn1cnnn1)NC1CC(=O)NC(Cc2c[nH]c3ccccc23)C(=O)NC(Cc2ccccc2)C(=O)NC(Cc2ccccc2)NC1=O	0.887158	CCC1CC(=O)NC(Cc2ccc3ccccc3c2)C(=O)NC(CCCNC(=N)N)C(=O)NC(Cc2c[nH]c3ccccc23)C(=O)NC(C(N)=O)CCCCNC1=O	0.884572	CC1NC(=O)C(C)NC(=O)C2CCCN2C(=O)C(CCCCCCC(=O)C2CO2)NC1=O	0.810812			2.51499	-1.92511	3.08707	-3.15994	-1.33731	-1.90967
	CCC(C)C1C(=O)N(C)C(C(C)CC)C(=O)N(C)CC(=O)N(C)C(C(C)C)C(=O)N(C)C(Cc2ccc(OC)cc2)C(=O)OC(C)C(=O)N2CCCCC2C(=O)N(C)C(C(C)C)C(=O)N(C)C(C(C)C)C(=O)N(C)C(CC(=O)OC(C)(C)C)C(=O)N1C	0.921087	O=C(NC(Cc1ccccc1)C(O)CN1CCCCCCCCCCCC(c2ccccc2)OC1=O)OC1COC2OCCC12	0.906916	CCC(O)C(C)C1OC1CC(C)(O)C=CC=C(C)C1OC(=O)CC(O)CCC(C)(O)C(OC(C)=O)C=CC1C	0.876171	NCCCC1NC(=O)C(Cc2ccc(O)cc2)NC(=O)CNC(=O)C(Cc2ccc3ccccc3c2)NC(=O)C(CCCN=C(N)N)NC1=O	0.863328			1.3965	-2.28012	1.15731	4.57777	4.52947	1.50433
	CCCC1NC(=O)C(C(C)C)N(C)C(=O)C(Cc2ccc(O)cc2)NCCOc2ccccc2CCCNC1=O	0.882506	CC1C=CC(=O)C(O)C(O)CC=Cc2cc(NCCN3CCCC3)cc(O)c2C(=O)OC1C	0.842973	CC(=O)NC1CSSCC(C(N)=O)NC(=O)C(CC(=O)O)NC(=O)CNC(=O)C(CCCNC(=N)N)NC1=O	0.869849	NC(=O)CN1CCNC(=O)CCCC(=O)NC(Cc2ccccc2)C(=O)NC(Cc2ccccc2)C(=O)NC(CCCN=C(N)N)C(=O)NC(Cc2c[nH]c3ccccc23)C1=O	0.889675			-0.669024	-4.15383	0.330464	1.90456	2.62637	-5.49313
	NC(CCC(=O)NC1CSSCC(NC(=O)CCC(N)C(=O)O)C(=O)NCC(=O)NCCCNCCCCNC(=O)CNC1=O)C(=O)O	0.918109	CC1(N)Cc2cccc(c2)CCC(c2ccccc2)NC(=O)c2cc(cc(-c3ccccc3C#N)c2)COC1=O	0.877242	CCC(C)C1NC(=O)C(=O)C(CCCN=C(N)N)NC(=O)C2CCCN2C(=O)C(NC(=O)C(C)NC(=O)CC(C)C)CNC(=O)C=CC(Cc2ccc(O)cc2)NC1=O	0.912822	COc1c(O)cc2c(O)c1C=C(C)CC(OC)C(OC(=O)CN)C(C)C=C(C)C(OC(N)=O)C(OC)C=CC=C(C)C(=O)N2	0.839723			-0.462765	-0.460218	1.49678	3.93831	-1.05057	-1.15922
	CCC1C=CC=CCC(C)C(O)C(C)C(=O)C(C)C(O)C(C)C(=O)C(C)C(O)C(C)C=CC(=O)OC2C(C)C(CC1)OC1(CCC(C)C(CC(C)O)O1)C2C	0.923484	COC1(C)CC(OC2C(C)C(=O)OC(COc3ccccc3-c3ccccc3)CN(C)CC(C)C(O)C(C)CC(C)(OC)C(OC3OC(C)CC(N(C)C)C3O)C2C)OC(C)C1O	0.919968	CN1CCOc2cccc3[nH]c(=O)c(nc23)-c2cccc3c(=O)n(sc23)CC1	0.77219	NC(N)=NCCCC1NC(=O)C2(CCCCC2)NC(=O)C(Cc2ccc(O)cc2)NC(=O)CNC(=O)C(Cc2ccc3ccccc3c2)NC1=O	0.851715			-1.91479	-1.02566	4.5985	-1.93325	-0.300417	1.20157
	CC(C)CC1NC(=O)C(NC(=O)C(CCc2ccccc2)NC(=O)CCCN)CCCCNC(=O)CC(C(N)=O)NC(=O)C(Cc2ccccc2)NC1=O	0.924033	O=C(CN1CCOCC1)NN=C1CCCCCCCCCCC1	0.809219	CNC(=O)NC(N)=NCCCC1NC(=O)C(Cc2c[nH]c3ccccc23)NC(=O)CC(C(=O)O)NC(=O)CC(C(=O)O)NC(=O)C(Cc2ccccc2)N(C)C1=O	0.90827	COC1C=CC=C(C)C(=O)Nc2cc(O)c(N=CCF)c(c2O)CC(C)CC(OC)C(OC(=O)CN)C(C)C=C(C)C1OC(N)=O	0.801993			6.07249	-4.04245	-0.391679	-0.568206	-0.944664	-5.01347
	CC(C)C=CC=CC=CC1OC(=O)CC2OC(CC(=O)C3(O)OC(CC3C)C1(C)C)CC(O)C2C	0.853477	CCC1OC(=O)C(C)C(=O)C(C)C(OC2OC(C)CC(N(C)C)C2O)C(C)(OCC=Cc2ccc3nccnc3c2)CC(C)C(=O)C(C)C2NC(=O)OC12C	0.882323	COC1C=CC=C(C)C(=O)Nc2cc(O)c(N)c(c2O)C=C(C)CC(OC)C(O)C(C)C=C(C)C1OC(N)=O	0.859866	CC1NC(=O)C(C)NC(=O)C2CCCN2C(=O)C(CCCCCCC(=O)C2CO2)NC1=O	0.822121			1.84699	-0.452847	5.33546	-3.57602	-0.794308	-4.04336
	Cc1c2c(n3c1CCN(C)CC(C)C(C)Nc1cc-3ccc1C(N)=O)CC(C)(C)CC2=O	0.857459	CC(C)C(=O)Nc1cccc2c1[nH]c1c(C3=CC4(O)CCC=CCCCCN5CCC3C3(CC6C=CCCCCN6C43)C5)nccc12	0.907068	CC1NC(=O)C(Cc2cccs2)NC(=O)CCCNC(=O)C(CCCNC(=N)N)NC(=O)C2CC3CCCCC3N2C(=O)C2Cc3ccccc3CN2C1=O	0.888739	NC(N)=NCCCC1NC(=O)C(Cc2ccccc2)NC(=O)C(Cc2cnc[nH]2)NC(=O)CCNC(=O)C(Cc2c[nH]c3ccccc23)NC1=O	0.872804			1.27652	-2.90868	3.69935	-5.9491	1.0758	-2.83814
	O=C(Cn1cnnn1)NC1CC(=O)NC(Cc2c[nH]c3ccccc23)C(=O)NC(Cc2ccccc2)C(=O)NC(Cc2ccccc2)NC1=O	0.917357	CC(=O)C1CSSCC(C(=O)N2CCCC2C(=O)CN2CCCC2C(=O)CNC(CCCCN)C(=O)CNC(CC(=O)O)C(N)=O)NC(=O)C(Cc2c[nH]c3ccccc23)NC(=O)C(CCCN=C(N)N)NC(=O)C(Cc2ccccc2)NC(=O)C(Cc2c[nH]cn2)NC(=O)C(CCC(=O)O)NC1=O	0.938956	N=C(N)NCCCC1NC(=O)C(Cc2cnc[nH]2)NC(=O)CSCC(C(=O)O)NC(=O)C(CC(=O)O)NC(=O)CNC1=O	0.893768	CC(O)C1NC(=O)C(CC(=O)O)NC(=O)C(CO)NC(=O)C(CCCNC(=N)N)NC(=O)C(N)CSSCC(C(N)=O)NC(=O)C2CCCN2C1=O	0.888445			0.66114	-1.90903	4.7362	-1.20779	-2.24369	-2.33528
	O=C(NC(Cc1ccccc1)C(O)CN1CCCCCCCCCCCC(c2ccccc2)OC1=O)OC1COC2OCCC12	0.889616	O=C1CC(C(=O)N2CCN(CCOCCO)CC2)C(=O)NCC(Cc2ccccc2)NC(=O)C(Cc2ccccc2)NC(=O)C(Cc2c[nH]c3ccccc23)N1	0.912733	CC1NC(=O)CNC(=O)C(CCCNC(=N)N)NC(=O)C2CC3CCCCC3N2C(=O)C2Cc3ccccc3CN2C1=O	0.860157	CC1CC=CCCCCCCCOC(=O)N(CC(O)C(Cc2ccccc2)NC(=O)OC2COC3OCCC23)C1	0.830915			-2.73825	-1.97018	1.55209	-5.97845	0.210164	0.110126
	CC1C=CC(=O)C(O)C(O)CC=Cc2cc(NCCN3CCCC3)cc(O)c2C(=O)OC1C	0.876405	Cc1ccc(S(=O)(=O)Nc2ccc3c(c2)C(=O)N(C(C)CO)CC(C)C(CN(C)CC2CC2)OCCCCC(C)O3)cc1	0.884011	CC(C)CC1NC(=O)C(C(C)O)NC(=O)C(CC(=O)O)NC(=O)C(CO)NC(=O)C(CCCNC(=N)N)NC(=O)C(N)CSSCC(C(=O)O)NC1=O	0.894449	COC1C=CC=C(C)C(=O)Nc2cc(O)c(NC(=O)c3ccc([N+](=O)[O-])cc3)c(c2O)C=C(C)CC(OC)C(O)C(C)C=C(C)C1OC(N)=O	0.811984			-1.08671	-4.44247	4.8459	-2.1987	-2.63002	-2.22399
	CC1(N)Cc2cccc(c2)CCC(c2ccccc2)NC(=O)c2cc(cc(-c3ccccc3C#N)c2)COC1=O	0.883295	CC1NC(=O)C(C)NC(=O)C(C)N(C)C(=O)C(C)N(C)C(=O)C(C)NC(=O)C(C)NC1=O	0.81303	NC(N)=NCCCC1NC(=O)C(Cc2ccccc2)NCC(Cc2cnc[nH]2)NC(=O)CCCCCCCC(=O)C(Cc2c[nH]c3ccccc23)NC1=O	0.918901	CC(C)C(NC(=O)C(NC(=O)C1CSCCCCCC(=O)NC(CC[NH2+]c2ccc3ccccc3c2)C(=O)N1)C(C)O)C(=O)NC(C(=O)NCCc1ccccc1)C(C)O	0.89493			4.65495	-2.82054	-3.23151	1.28989	3.27548	-4.20111
	COC1(C)CC(OC2C(C)C(=O)OC(COc3ccccc3-c3ccccc3)CN(C)CC(C)C(O)C(C)CC(C)(OC)C(OC3OC(C)CC(N(C)C)C3O)C2C)OC(C)C1O	0.89979	CC(C)(C)OC(=O)NC1CCCCCC=CC2CC2(C(=O)NS(=O)(=O)Nc2ccc(Cl)cc2)NC(=O)C2CC(OC(=O)N3Cc4ccccc4C3)CN2C1=O	0.923273	NC(=O)CN1CCNC(=O)CCC(=O)NC(Cc2ccccc2)C(=O)NC(Cc2ccccc2)C(=O)NC(CCCN=C(N)N)C(=O)NC(Cc2c[nH]c3ccccc23)C1=O	0.924855	CC(C)C1NC(=O)c2ccc(s2)CNC(=O)C(CC(=O)O)NC(=O)CNC(=O)C(CCCNC(=N)N)N(C)C1=O	0.744908			0.240727	-5.38812	6.65271	-2.58962	-1.88609	-3.70873
	O=C(CN1CCOCC1)NN=C1CCCCCCCCCCC1	0.823612	COc1ccc(OC)c(C=CC(=O)NCCCCCCNC2=C3CC(C)CC(OC)C(O)C(C)C=C(C)C(OC(N)=O)C(OC)C=CC=C(C)C(=O)NC(=CC2=O)C3=O)c1	0.901705	CON=C1C(C)C=C(C)C(OC(N)=O)C(OC)C=CC=C(C)C(=O)Nc2cc(O)c(N=CCN(C)C)c(c2O)CC(C)CC1OC	0.885228	CC(C)C1NC(=O)C(Cc2cccc(Cl)c2)NCCOc2ccccc2CCCNC(=O)C(CCN=C(N)N)NC1=O	0.842489			0.0922187	-2.84233	-0.199571	1.42477	-0.159755	-3.21454
	CCC1OC(=O)C(C)C(=O)C(C)C(OC2OC(C)CC(N(C)C)C2O)C(C)(OCC=Cc2ccc3nccnc3c2)CC(C)C(=O)C(C)C2NC(=O)OC12C	0.895532	CC(C)C(NC(=O)C1CSSCC(NC(=O)C(N)CC(=O)O)C(=O)NC(Cc2ccc(I)cc2)C(=O)NC(Cc2c[nH]c3ccccc23)C(=O)NC(CCCCN)C(=O)NC(Cc2ccc(O)cc2)C(=O)N1)C(=O)O	0.921563	COC1C=CC=C(C)C(=O)Nc2cc(O)c(N=CCCCOc3ccc4c(=O)cc(N5CCOCC5)oc4c3)c(c2O)CC(C)CC(OC)C(O)C(C)C=C(C)C1OC(N)=O	0.903554	NC(N)=NCCCC1NC(=O)C(Cc2ccccc2)NC(=O)C(Cc2ccccc2)(C(F)(F)F)NC(=O)C(CC(=O)O)NC(=O)CNC1=O	0.88703			4.19573	-2.20716	5.63	1.77484	1.57981	-1.52211
	CC(C)C(=O)Nc1cccc2c1[nH]c1c(C3=CC4(O)CCC=CCCCCN5CCC3C3(CC6C=CCCCCN6C43)C5)nccc12	0.876894	CC(C)=CC(=O)OCC1=CC2C(=O)OC3CC(CC=C(C)CC(C)C=CC=C4COC(C1O)C42O)OC1(CCC(C)C(C)O1)C3	0.895498	O=C1CCCCCCC=CCCOC(=O)c2c(O)cc(O)c(Cl)c2C1	0.818592	CC(=O)NC1CSSC(C)(C)C(C(N)=O)NC(=O)C(CC(=O)O)NC(=O)CNC(=O)C(CCCNC(=N)N)N(C)C(=O)CNC1=O	0.853066			-2.89905	1.70793	2.63368	-6.03844	4.64601	-3.72365
	CC(=O)C1CSSCC(C(=O)N2CCCC2C(=O)CN2CCCC2C(=O)CNC(CCCCN)C(=O)CNC(CC(=O)O)C(N)=O)NC(=O)C(Cc2c[nH]c3ccccc23)NC(=O)C(CCCN=C(N)N)NC(=O)C(Cc2ccccc2)NC(=O)C(Cc2c[nH]cn2)NC(=O)C(CCC(=O)O)NC1=O	0.955891	COc1ccc(C(O)C2NC(=O)CNC(=O)C(C(C)C)NC(=O)CNC(=O)C3CCCN3C(=O)C(Cc3c[nH]c4ccccc34)NC(=O)CNC2=O)cc1	0.887936	CN1CC=CCCOc2cccc(c2)-c2nc(nc3nc[nH]c23)Nc2cccc(c2)C1	0.861294	NC(=O)CN1CCNC(=O)CCC(=O)N(Cc2ccccc2)CC(=O)NC(Cc2ccccc2)C(=O)NC(CCCN=C(N)N)C(=O)NC(Cc2c[nH]c3ccccc23)C1=O	0.899903			2.61999	-3.51129	0.121307	-1.54963	1.89133	-2.12598
	O=C1CC(C(=O)N2CCN(CCOCCO)CC2)C(=O)NCC(Cc2ccccc2)NC(=O)C(Cc2ccccc2)NC(=O)C(Cc2c[nH]c3ccccc23)N1	0.93038	CC1NC(=O)C(C(C)O)NC(=O)C2CCCN2C(=O)C(CCC(=O)O)NC(=O)CN(C(=O)CCCCNC(=S)Nc2ccc3c(c2)C2(OC3=O)c3ccc(O)cc3Oc3cc(O)ccc32)CCC=CCCCCCCN(CC(=O)NC(CCC(=O)O)C(N)=O)C(=O)C2CCCN2C(=O)C2CCCN2C1=O	0.938033	COC1CC(C)Cc2c(O)c(cc(O)c2N=CCN(C)C)NC(=O)C(C)=CC=CC(OC)C(OC(N)=O)C(C)=CC(C)C1=O	0.87732	NC(=O)NCCCC1NC(=O)C(CCCN=C(N)N)NC(=O)C(Cc2ccc(O)cc2)NC(=O)CNC(=O)C(Cc2ccc3ccccc3c2)NC1=O	0.882339			-1.8035	-2.02729	1.15844	4.3924	-0.130104	2.46043
	Cc1ccc(S(=O)(=O)Nc2ccc3c(c2)C(=O)N(C(C)CO)CC(C)C(CN(C)CC2CC2)OCCCCC(C)O3)cc1	0.894246	COC(=O)CCC(CCO)CC(C)C1CC(=O)C(C)C=C(C)C(O)C(OC)C(=O)C(C)CC(C)C=CC=CC=C(C)C(OC)CC2CCC(C)C(O)(O2)C(=O)C(=O)N2CCCCC2C(=O)O1	0.910957	N=C(N)NCCCC1NC(=O)C(Cc2ccccc2)NC(=O)C(Cc2cnc[nH]2)NC(=O)CCCCCCCNC(=O)C(Cc2c[nH]c3ccccc23)NC1=O	0.900341	CC(C)CC1NC(=O)C(Cc2ccccc2)N(C)C(=O)C(CC(=O)O)NC(=O)CNC(=O)C(CCCN=C(N)N)NC(=O)CNC1=O	0.878455			2.02283	-4.39149	4.34409	-4.06429	-0.050378	-2.6549
	CC1NC(=O)C(C)NC(=O)C(C)N(C)C(=O)C(C)N(C)C(=O)C(C)NC(=O)C(C)NC1=O	0.818117	COc1cc2cc(c1O)-c1cc(ccc1O)CC(O)C(O)CCCC2	0.762775	CC(C)C1NC(=O)C(Cc2ccccc2)NC(=O)C(CC(=O)O)NC(=O)CNC(=O)C(CCCNC(=N)N)N(C)C1=O	0.872287	COC1C=CC=C(C)C(=O)Nc2cc(O)c(N)c(c2O)C=C(C)CC(OC)C(O)C(C)C=C(C)C1OC(=O)c1ccc[nH]1	0.788576			2.47558	-4.70277	3.20954	-2.80798	-2.07503	-3.80231
	CC(C)(C)OC(=O)NC1CCCCCC=CC2CC2(C(=O)NS(=O)(=O)Nc2ccc(Cl)cc2)NC(=O)C2CC(OC(=O)N3Cc4ccccc4C3)CN2C1=O	0.896732	CC1CC(O)CCCCCC(=O)Cc2cc(O)cc(O)c2C(=O)O1	0.777314	N=C(N)NCCCC1NC(=O)C(CO)NC(=O)CS(=O)CC(C(=O)O)NC(=O)C(CC(=O)O)NC(=O)CNC1=O	0.879048	CC(O)C1NC(=O)CS(=O)CC(C(=O)O)NC(=O)C(CC(=O)O)NC(=O)CNC(=O)C(CCCN=C(N)N)NC1=O	0.860564			-2.16856	-2.5069	5.90793	-3.05027	2.09125	-4.84812
	COc1ccc(OC)c(C=CC(=O)NCCCCCCNC2=C3CC(C)CC(OC)C(O)C(C)C=C(C)C(OC(N)=O)C(OC)C=CC=C(C)C(=O)NC(=CC2=O)C3=O)c1	0.892588	CSC(CC1CC=CC=C(C#N)C(O)C(C)CC(C)CC(C)CC(C)C(O)CC(=O)O1)C(=O)O	0.862504	CC1CC=CC(O)C(O)CCC(N=O)Cc2cc(O)cc(O)c2C(=O)O1	0.807922	CC(=O)NC1CSSC(c2ccccc2)C(C(=O)O)NC(=O)C(CC(=O)O)NC(=O)CNC(=O)C(CCCNC(=N)N)N(C)C1=O	0.873419			-1.77737	-2.3825	4.06392	-3.38016	4.32794	-1.70988
	CC(C)C(NC(=O)C1CSSCC(NC(=O)C(N)CC(=O)O)C(=O)NC(Cc2ccc(I)cc2)C(=O)NC(Cc2c[nH]c3ccccc23)C(=O)NC(CCCCN)C(=O)NC(Cc2ccc(O)cc2)C(=O)N1)C(=O)O	0.900057	CC(=O)NCCN1CCCc2c(C)c3c(n2-c2ccc(C(N)=O)c(c2)NC(C)C1=O)CC(C)(C)CC3=O	0.847641	O=c1[nH]c2cccc3c2nc1-c1cccc2c(=O)n(sc12)CCNCCO3	0.799535	N=C(N)NCCCC1NC(=O)C(Cc2ccc3ccccc3c2)NC(=O)C(Cc2cnc[nH]2)NCC(=O)CCC(C(N)=O)NC(=O)C(Cc2c[nH]c3ccccc23)NC1=O	0.82829			-0.599288	-0.231697	5.36451	-3.32472	2.40011	-5.7989
	CC(C)=CC(=O)OCC1=CC2C(=O)OC3CC(CC=C(C)CC(C)C=CC=C4COC(C1O)C42O)OC1(CCC(C)C(C)O1)C3	0.915497	CNC(=O)C(C)NC(=O)C1CCCCNC(=O)OCCCC(C(=O)NO)C(CC(C)C)C(=O)N1	0.847313	O=c1[nH]c2cccc3c2nc1-c1cccc2c(=O)n(sc12)CCCCCO3	0.809626	NC(N)=NCCCC1NC(=O)C(Cc2ccccc2)NCC(Cc2cnc[nH]2)NC(=O)CCCCCCCC(=O)C(Cc2c[nH]c3ccccc23)NC1=O	0.824521			2.60586	-6.70083	5.04968	0.607298	0.0887328	-5.83294
	COc1ccc(C(O)C2NC(=O)CNC(=O)C(C(C)C)NC(=O)CNC(=O)C3CCCN3C(=O)C(Cc3c[nH]c4ccccc34)NC(=O)CNC2=O)cc1	0.931001	C=C1C(=O)NC(C)C(=O)N(C)C(C)C(=O)NC(C(OC(=O)C(NC(C)=O)C(O)C(C)C)C(C)C)C(=O)N(C)C(C(C)OC)C(=O)OC(C)C(NC(C)=O)C(=O)OC(CC(C)C)C(=O)N1C	0.893023	CC1NC(=O)C(Cc2ccccc2)NC(=O)C(Cc2cnc[nH]2)NC(=O)CCC(=O)NCCCCC(C(N)=O)NC(=O)C(Cc2c[nH]c3ccccc23)NC1=O	0.887699	COC1C=CC=C(C)C(=O)Nc2cc(O)c(N=CCc3cnc[nH]3)c(c2O)CC(C)CC(OC)C(O)C(C)C=C(C)C1OC(N)=O	0.815263			0.85752	2.23335	2.03817	-2.39916	4.12485	1.16401
	CC1NC(=O)C(C(C)O)NC(=O)C2CCCN2C(=O)C(CCC(=O)O)NC(=O)CN(C(=O)CCCCNC(=S)Nc2ccc3c(c2)C2(OC3=O)c3ccc(O)cc3Oc3cc(O)ccc32)CCC=CCCCCCCN(CC(=O)NC(CCC(=O)O)C(N)=O)C(=O)C2CCCN2C(=O)C2CCCN2C1=O	0.968685	CCCCCCCC(=O)NC(CCN)C(=O)NC(C(=O)NC(CCN)C(=O)NC1CCNC(=O)C(C(C)O)NC(=O)C(CCN)NC(=O)C(CCN)NC(=O)C(CC(C)C)NC(=O)C(Cc2ccccc2)NC(=O)C(CCO)NC1=O)C(C)O	0.93231	CC(C)(C)OC(=O)NC1CCCCCCCCCC(C(=O)C(N)=O)NC(=O)C2C3C(CN2C1=O)C3(C)C	0.854234	O=C1CCCCCCC=CCCOC(=O)c2c(O)cc(O)c(Cl)c2C1	0.801131			3.90134	-0.187436	4.17512	-1.87453	1.82505	-1.57256
	COC(=O)CCC(CCO)CC(C)C1CC(=O)C(C)C=C(C)C(O)C(OC)C(=O)C(C)CC(C)C=CC=CC=C(C)C(OC)CC2CCC(C)C(O)(O2)C(=O)C(=O)N2CCCCC2C(=O)O1	0.922728	CC(C)CC1NC(=O)C(CCCC(=O)O)NC(=O)CSCC(C(N)=O)NC(=O)CCCCNC(=O)C(CC(N)=O)NC(=O)C2(CCCCC2)NC(=O)C(Cc2ccc(O)c(O)c2)NC1=O	0.908334	CC(=O)NC1CSSC(C)(C)C(C(N)=O)NC(=O)C(CC(=O)O)NC(=O)CNC(=O)C(CCCNC(=N)N)N(C)C1=O	0.878727	CCOC(=O)Nc1c(O)cc2c(O)c1C=C(C)CC(OC)C(O)C(C)C=C(C)C(OC(N)=O)C(OC)C=CC=C(C)C(=O)N2	0.757253			4.2481	-4.00378	-0.865272	-4.14487	1.18456	-3.26545
	COc1cc2cc(c1O)-c1cc(ccc1O)CC(O)C(O)CCCC2	0.804081	COc1cc(O)c2c(c1)C=CCC(=O)NCCCOCCCCOCCCNC(=O)CCCC(C)OC2=O	0.871034	CC1NC(=O)C(NC(=O)C(CCCNC(=N)N)NC(=O)C(N)Cc2ccc(O)cc2)CSSCC(C(=O)O)NC(=O)C2CCCN2C1=O	0.762941	NC(=O)C1CCCCNCCCC(=O)N2CCCC2C(=O)NC(Cc2ccccc2)C(=O)NC(CCCN=C(N)N)C(=O)NC(Cc2c[nH]c3ccccc23)C(=O)N1	0.855484			-0.935165	-6.33066	5.97878	-2.57067	-1.36961	-1.35509
	CC1CC(O)CCCCCC(=O)Cc2cc(O)cc(O)c2C(=O)O1	0.766077	CCCON=C1CCCCCCCCCCC(=O)OCCC1	0.797338	NC(N)=NCCCC1NC(=O)C(CCCCn2cc(CCC(=O)Nc3ccc(F)cc3)nn2)NC(=O)C(Cc2ccccc2)NC(=O)C(CC(=O)O)NC(=O)CNC1=O	0.899081	CC(C)CC1NC(=O)C(C(C)O)NC(=O)C(CC(N)=O)NC(=O)C(CO)NC(=O)C(CCCNC(=N)N)NC(=O)C(N)CSSCC(C(N)=O)NC1=O	0.763464			3.26256	-0.459356	1.55896	1.5614	-2.8428	-2.23203
	CSC(CC1CC=CC=C(C#N)C(O)C(C)CC(C)CC(C)CC(C)C(O)CC(=O)O1)C(=O)O	0.881025	CC1CCC(O)C=CC(=O)OC(C)CCC(O)C=CC(=O)O1	0.738894	CCCC(NC(=O)C1CC2CN1C(=O)C(C1CCCCC1)NC(=O)Cc1cccc(c1)OCCCS2)C(=O)C(=O)NCC(=O)NC(C(=O)N(C)C)c1ccccc1	0.85862	NC(N)=NCCCC1NC(=O)C(Cc2ccc(O)cc2)NC(=O)CN=C(N)C(Cc2ccc3ccccc3c2)NC(=O)C(CCCN=C(N)N)NC1=O	0.861266			1.66288	-0.871822	3.67932	-2.53075	2.30442	-4.2997
	CC(=O)NCCN1CCCc2c(C)c3c(n2-c2ccc(C(N)=O)c(c2)NC(C)C1=O)CC(C)(C)CC3=O	0.873533	CC1C=CC=CC=CC=CC=CC=CC=CC(OC2OC(C)C(O)C(N)C2O)CC2OC(O)(CC(O)C(O)CCC(O)CC(O)CC(O)CC(=O)OC(C)C(C)C1O)CC(O)C2C(N)=O	0.919057	CC(=O)NC1CSSC(C)(C)C(C(N)=O)NC(=O)C(CC(=O)O)NC(=O)CNC(=O)C(CCCNC(=N)N)N(C)C(=O)CN(Cc2ccccc2)C1=O	0.907837	CC(=O)NC1CSSC(C)(C)C(C(N)=O)NC(=O)C(CC(=O)O)NC(=O)CNC(=O)C(CCCNC(=N)N)N(C)C(=O)C2CCCN2C1=O	0.818662			-1.07865	-5.12767	2.4336	1.71456	3.82501	1.31472
	CNC(=O)C(C)NC(=O)C1CCCCNC(=O)OCCCC(C(=O)NO)C(CC(C)C)C(=O)N1	0.858734	CCC(C)C1C(=O)N(C)C(C(C)CC)C(=O)NCC(=O)N(C)C(C(C)C)C(=O)NC(Cc2ccc(O)cc2)C(=O)OC(C)C(=O)N2CCCCC2C(=O)N(C)C(C(C)C)C(=O)NC(C(C)C)C(=O)N(C)C(CC(=O)OCc2ccccc2)C(=O)N1C	0.931633	CC1CCCC(=O)C(=O)C(=O)CCCc2cc(O)cc(O)c2C(=O)O1	0.725811	NC(N)=NCCCC1NC(=O)C(Cc2ccccc2)(C(F)F)NC(=O)C(Cc2ccccc2)NC(=O)C(CC(=O)O)NC(=O)CNC1=O	0.885185			2.70709	1.04306	0.969757	1.27987	0.540404	-0.44817
	C=C1C(=O)NC(C)C(=O)N(C)C(C)C(=O)NC(C(OC(=O)C(NC(C)=O)C(O)C(C)C)C(C)C)C(=O)N(C)C(C(C)OC)C(=O)OC(C)C(NC(C)=O)C(=O)OC(CC(C)C)C(=O)N1C	0.905993	CC1CCCC(N2CCC(c3c(F)ccc(Cl)c3F)=CC2=O)c2cc(ccn2)-c2ccc(C(=O)O)cc2NC1=O	0.868027	COC1CC(C)Cc2c(O)c(cc(O)c2N=CCN(C)C)NC(=O)C(C)=CC=CC(OC)C(OC(N)=O)C(C)=CC(C)C1=NOCc1ccccc1	0.880662	NC(=O)CN1CCNC(=O)CCCC(=O)NC(Cc2ccccc2)C(=O)N(Cc2ccccc2)CC(=O)NC(CCCN=C(N)N)C(=O)NC(Cc2c[nH]c3ccccc23)C1=O	0.915803			1.54936	3.89265	3.65565	-2.68054	-0.0876397	0.815231
	CCCCCCCC(=O)NC(CCN)C(=O)NC(C(=O)NC(CCN)C(=O)NC1CCNC(=O)C(C(C)O)NC(=O)C(CCN)NC(=O)C(CCN)NC(=O)C(CC(C)C)NC(=O)C(Cc2ccccc2)NC(=O)C(CCO)NC1=O)C(C)O	0.963237	CCCCCCCC(=O)NC(C(=O)NC(CC)C(=O)NC1CCNC(=O)C(C(C)O)NC(=O)C(CCN)NC(=O)C(CCN)NC(=O)C(CC(C)C)NC(=O)C(Cc2ccccc2)NC(=O)C(CCN)NC1=O)C(C)O	0.929488	CC(=O)NCCCC1C(=O)NC(CCCN=C(N)N)C(=O)NC(Cc2ccc3ccccc3c2)C(=O)NCC(=O)NC(Cc2ccc(O)cc2)C(=O)N1C	0.922061	CC(O)C1NC(=O)C(CC(=O)O)NC(=O)C(CO)NC(=O)C(CCCNC(=N)N)NC(=O)C(N)CSSCC(C(N)=O)NC(=O)C2CCCN2C1=O	0.855414			0.220056	-0.779128	1.03841	-2.92164	-3.00023	0.124012
	CC(C)CC1NC(=O)C(CCCC(=O)O)NC(=O)CSCC(C(N)=O)NC(=O)CCCCNC(=O)C(CC(N)=O)NC(=O)C2(CCCCC2)NC(=O)C(Cc2ccc(O)c(O)c2)NC1=O	0.898435	C=C1C(OC(C)=O)C(OC(C)=O)C(OC(C)=O)C(C)(C)C=CC(C)C(=O)C2(OC(C)=O)CC(C)(OC(=O)c3ccccc3)C(OC(C)=O)C2C1OC(C)=O	0.897943	COC1C=CC=C(C)C(=O)Nc2cc(O)c(NC(=O)c3ccc(F)cc3)c(c2O)C=C(C)CC(OC)C(O)C(C)C=C(C)C1OC(N)=O	0.869268	COC1C=CC=C(C)C(=O)Nc2cc(O)c(N=CCN(C)C)c(c2O)CC(C)CC(OC)C(NCCN(C)C)C(C)C=C(C)C1OC(N)=O	0.772986			3.20635	-1.30798	5.95025	1.07447	1.6838	-2.5948
	COc1cc(O)c2c(c1)C=CCC(=O)NCCCOCCCCOCCCNC(=O)CCCC(C)OC2=O	0.87226	COC(=O)Nc1ccc2c(c1)NC(=O)CC(C)CCCC(NC(=O)C=Cc1cc(Cl)ccc1-n1cnnn1)c1nc-2c(Cl)[nH]1	0.899851	NC(=O)C1CCCCNC(=O)c2nccnc2C(=O)NC(Cc2ccccc2)C(=O)NC(CCCN=C(N)N)C(=O)NC(Cc2c[nH]c3ccccc23)C(=O)N1	0.930406	CC(C)CC1C(=O)NCC(=O)N(C)C(CCCN=C(N)N)C(=O)NCC(=O)NC(CC(=O)O)C(=O)N(C)C(Cc2ccccc2)C(=O)N1C	0.887288			-0.55289	-0.789655	-1.38777	3.27769	-1.0425	-3.75095
	CCCON=C1CCCCCCCCCCC(=O)OCCC1	0.809043	Cc1cc2cc(c1)C(=O)NC(C(O)CNCc1ccccc1)COCC=CCCNC2=O	0.850906	NC(N)=NCCCC1NC(=O)C(Cc2ccccc2)NCC(Cc2cnc[nH]2)NC(=O)CCCCCCCC(=O)C(Cc2c[nH]c3ccccc23)NC1=O	0.876345	NC(N)=NCCCC1NC(=O)C(Cc2ccccc2)NC(=O)C(Cc2cnc[nH]2)NC(=O)CCCCNC(=O)C(Cc2c[nH]c3ccccc23)NC1=O	0.851993			1.66912	1.47298	4.56362	-0.167154	4.36924	-2.80724
	CC1CCC(O)C=CC(=O)OC(C)CCC(O)C=CC(=O)O1	0.756476	CCCC1OC(=O)C(C)CC(C)CCCCC(=O)CCCC(CC)CCC=C(COC)CCC(O)C(O)CC(O)CNC1=O	0.878881	NC(=O)C1CCCCNC(=O)CCC(=O)CCCCC(N)C(=O)NC(Cc2ccccc2)C(=O)NC(CCCN=C(N)N)C(=O)NC(Cc2c[nH]c3ccccc23)C(=O)N1	0.940061	CC(C)C1NC(=O)C(CCCNC(=N)N)NC(=O)CNC(=O)C(CC(=O)O)NC(=O)C(Cc2ccccc2)N(C)C1=O	0.836717			0.727671	-0.838386	1.82937	1.66429	3.15117	3.69039
	CC1C=CC=CC=CC=CC=CC=CC=CC(OC2OC(C)C(O)C(N)C2O)CC2OC(O)(CC(O)C(O)CCC(O)CC(O)CC(O)CC(=O)OC(C)C(C)C1O)CC(O)C2C(N)=O	0.921792	CCC1OC(=O)C(C)C(OC2CC(C)(OC)C(OC(=O)NNC(=O)C=Cc3ccccc3)C(C)O2)C(C)C(OC2OC(C)CC(N(C)C)C2O)C(C)(O)CC(C)CN(C)C(C)C(OC(=O)NCc2ccccc2)C1(C)O	0.917231	CC(C)CC1NC(=O)C(Cc2ccccc2)N(C)C(=O)C(CC(=O)O)NC(=O)CNC(=O)C(CCCN=C(N)N)N(C)C(=O)CNC1=O	0.840862	CCCC(NC(=O)C1CC2CN1C(=O)C(C1CCCCC1)NC(=O)Cc1cccc(c1)OCCO2)C(=O)C(=O)NCC(=O)NC(C(=O)N(C)C)c1ccccc1	0.818845			2.38538	-1.28183	5.67353	-3.83408	-1.75723	-0.758438
	CCC(C)C1C(=O)N(C)C(C(C)CC)C(=O)NCC(=O)N(C)C(C(C)C)C(=O)NC(Cc2ccc(O)cc2)C(=O)OC(C)C(=O)N2CCCCC2C(=O)N(C)C(C(C)C)C(=O)NC(C(C)C)C(=O)N(C)C(CC(=O)OCc2ccccc2)C(=O)N1C	0.931047	CC(C=CCCCN(C)C)=CC1Cc2nc(cs2)C(C)CC(NC(=O)OC(C)(C)C)CC(=O)OC(C)CC(C)=CC=CC(=O)O1	0.893642	CC1NC(=O)C(Cc2ccc3ccccc3c2)NC(=O)CNC(=O)C(Cc2ccc(O)cc2)NC(=O)C(CCCN=C(N)N)NC1=O	0.894092	NC(N)=NCCCC1NC(=O)C(Cc2ccccc2)NC(=O)C(Cc2ccccc2)NC(=O)C(CC(=O)O)NC(=O)CNC1=O	0.830683			1.66886	3.73075	2.55148	-6.61723	4.73881	-5.43132
	CC1CCCC(N2CCC(c3c(F)ccc(Cl)c3F)=CC2=O)c2cc(ccn2)-c2ccc(C(=O)O)cc2NC1=O	0.91211	CCC1OC(=O)C(C)C(OC2CC(C)(OC)C(O)C(C)O2)C(C)C(OC2OC(C)CC(N(C)C)C2O)C(C)(O)CC(C)CN(CCCNC(=S)Nc2ccc(OC)cc2)C(C)C(O)C1(C)O	0.919521	NC(=O)CN1CCNC(=O)CCCC(=O)N(Cc2ccccc2)CC(=O)N(Cc2ccccc2)CC(=O)NC(CCCN=C(N)N)C(=O)NC(Cc2c[nH]c3ccccc23)C1=O	0.942118	CC(C)C1NC(=O)C(C(C)O)NC(=O)C(CC(=O)O)NC(=O)C(CO)NC(=O)C(CCCNC(=N)N)NC(=O)C(N)CSSCC(C(N)=O)NC1=O	0.860718			2.08163	-2.50859	5.39162	-6.6627	-3.33058	-1.5991
	CCCCCCCC(=O)NC(C(=O)NC(CC)C(=O)NC1CCNC(=O)C(C(C)O)NC(=O)C(CCN)NC(=O)C(CCN)NC(=O)C(CC(C)C)NC(=O)C(Cc2ccccc2)NC(=O)C(CCN)NC1=O)C(C)O	0.934099	CC(=O)OC1CCCCCCCCCC(C)OC(=O)C=CC1=O	0.846475	CC(=O)NC1CSSCC(C(N)=O)NC(=O)C(CC(=O)O)NC(=O)CNC(=O)C(CCCNC(=N)N)NC(=O)CNC1=O	0.886834	COC1=CC2=NC1=Cc1ccc([nH]1)CCCCC=CCCCc1ccc2o1	0.73774			-0.237793	1.35314	4.80624	-3.38902	3.11978	-1.37166
	C=C1C(OC(C)=O)C(OC(C)=O)C(OC(C)=O)C(C)(C)C=CC(C)C(=O)C2(OC(C)=O)CC(C)(OC(=O)c3ccccc3)C(OC(C)=O)C2C1OC(C)=O	0.875039	CC=C1NC(=O)C(C(C)O)NC(=O)C(CCNC(=O)OCOC(=O)C(C)C)NC(=O)C(CCCCNC(=O)OCOC(=O)C(C)C)NC(=O)C(CC(=O)O)NC(=O)C(CCNC(=O)OCOC(=O)C(C)C)NC(=O)C(NC(=O)CC(O)CCCCCCCCCCC)COC(=O)C(C(O)CCl)NC(=O)C(C(O)C(=O)O)NC1=O	0.945235	COC1C=CC=C(C)C(=O)Nc2cc(O)c(N3CCC3)c(c2O)C=C(C)CC(OC)C(O)C(C)C=C(C)C1OC(O)=NN	0.799599	CC(C)CC1NC(=O)C(C(C)O)NC(=O)C(CC(=O)O)NC(=O)C(C(C)O)NC(=O)C(CCCNC(=N)N)NC(=O)C(N)CSSCC(C(N)=O)NC1=O	0.827015			0.853843	0.204714	5.04899	-3.28189	4.27229	-0.398755
	COC(=O)Nc1ccc2c(c1)NC(=O)CC(C)CCCC(NC(=O)C=Cc1cc(Cl)ccc1-n1cnnn1)c1nc-2c(Cl)[nH]1	0.847414	N#Cc1ccc(C2CNCCNCCNCCN2)cc1	0.765943	O=C1CCCCCC=CCCOC(=O)c2c(O)c(Br)c(O)c(Br)c2C1	0.803603	COC1C=CC=C(C)C(=O)Nc2cc(O)c(N=CCN(C)C)c(c2O)CC(C)CC(OC)C(O)C(C)C=C(C)C1OC(O)=NN	0.853295			5.71108	1.72583	-1.15859	-2.12312	-0.0374737	-4.87937
	Cc1cc2cc(c1)C(=O)NC(C(O)CNCc1ccccc1)COCC=CCCNC2=O	0.87567	COc1ccc2c(c1)OCCCCCCCCN(CC(O)C(Cc1ccccc1)NC(=O)OC1COC3OCCC13)S2(=O)=O	0.888678	NC(=O)CN1CCCNC(=O)CCC(=O)NC(Cc2ccccc2)C(=O)NC(Cc2ccccc2)C(=O)NC(CCCN=C(N)N)C(=O)NC(Cc2c[nH]c3ccccc23)C1=O	0.940072	CC1CC=CCCCCCCCCOC(=O)N1CC(O)C(Cc1ccccc1)NC(=O)OC1COC2OCCC12	0.788956			2.64919	-2.23885	1.18563	-3.09134	5.16927	-0.0985377
	CCCC1OC(=O)C(C)CC(C)CCCCC(=O)CCCC(CC)CCC=C(COC)CCC(O)C(O)CC(O)CNC1=O	0.894264	O=C1NCCCCC(C(=O)NCC(=O)N2CCOCC2)NC(=O)C(Cc2ccc(-c3ccccc3C(F)(F)F)cc2)C(C(=O)NO)CCCO1	0.888305	O=C1CCCCCC=CCCOC(=O)c2c(O)cc(O)c(Cl)c2C1	0.814341	COc1cc(OC)c2c(c1Cl)CC(=O)CCCCC1OC1CC(C)OC2=O	0.781847			4.5553	0.408086	0.879754	1.95194	-1.69282	-1.01086
	CCC1OC(=O)C(C)C(OC2CC(C)(OC)C(OC(=O)NNC(=O)C=Cc3ccccc3)C(C)O2)C(C)C(OC2OC(C)CC(N(C)C)C2O)C(C)(O)CC(C)CN(C)C(C)C(OC(=O)NCc2ccccc2)C1(C)O	0.928899	CC(C)CC1NC(=O)CCCCCNC(=O)C(Cc2ccc3ccccc3c2)NC(=O)C(CCCNC(=N)N)NC(=O)C(CC(C)C)NC(=O)C(Cc2ccc3ccccc3c2)NC(=O)C(CCCNC(=N)N)NC1=O	0.934648	CC(C)C1NC(=O)C(C(C)O)NC(=O)C(CC(=O)O)NC(=O)C(CO)NC(=O)C(CCCNC(=N)N)NC(=O)C(N)CSSCC(C(N)=O)NC1=O	0.832642	CC1NC(=O)C(Cc2ccc(O)cc2)NC(=O)CNC(=O)C(Cc2ccc3ccccc3c2)NC(=O)C(CCCN=C(N)N)NC1=O	0.880909			2.66741	-6.09559	3.62985	2.63198	2.19118	4.51957
	CC(C=CCCCN(C)C)=CC1Cc2nc(cs2)C(C)CC(NC(=O)OC(C)(C)C)CC(=O)OC(C)CC(C)=CC=CC(=O)O1	0.856746	COC(=O)CC[S+]([O-])C1CC(=O)OC(C)CCCC=CC2CC(O)CC2C1O	0.813711	COC1C=CC=C(C)C(=O)Nc2cc(O)c(N=CCN(C)C)c(c2O)CC(C)CC(OC)C(O)C(C)C=C(C)C1OC(=O)N(C)N	0.884888	NC(N)=NCCCC1NC(=O)C(Cc2ccccc2)NC(=O)C(Cc2cnc[nH]2)NC(=O)CCCNC(=O)C(Cc2c[nH]c3ccccc23)NC1=O	0.876008			5.94808	-3.18557	3.11415	-0.421175	5.32637	-2.08578
	CCC1OC(=O)C(C)C(OC2CC(C)(OC)C(O)C(C)O2)C(C)C(OC2OC(C)CC(N(C)C)C2O)C(C)(O)CC(C)CN(CCCNC(=S)Nc2ccc(OC)cc2)C(C)C(O)C1(C)O	0.889441	CCC1OC(=O)C(C)C(=O)C(C)C(OC2OC(C)CC(N(C)C)C2O)C(C)(OC)CC(C)C(=O)C(C)C2C(N)C(=O)OC12C	0.865526	NC(N)=NCCCC1NC(=O)C(CCCC(=O)O)NC(=O)C(Cc2ccccc2)NC(=O)C(CC(=O)O)NC(=O)CNC1=O	0.881253	COc1ccc(C(=O)Nc2c(O)cc3c(O)c2C=C(C)CC(OC)C(O)C(C)C=C(C)C(OC(N)=O)C(OC)C=CC=C(C)C(=O)N3)cc1	0.909313			-0.224681	1.80769	5.38595	-3.50606	3.59673	3.42219
	CC(=O)OC1CCCCCCCCCC(C)OC(=O)C=CC1=O	0.776555	CNC(C)C(=O)NC1CCCCNC(=O)CCc2cn(nn2)CCCCC(C(=O)O)NC(=O)C(Cc2ccccc2)NC(=O)C2CCCN2C1=O	0.903799	CC(C)CC1NC(=O)C(C(C)C)NC(=O)C(CC(=O)O)NC(=O)C(CO)NC(=O)C(CCCNC(=N)N)NC(=O)C(N)CSSCC(C(N)=O)NC1=O	0.835703	NC(=O)C1CCCCNC(=O)c2cccc(n2)C(=O)NC(Cc2ccccc2)C(=O)NC(CCCN=C(N)N)C(=O)NC(Cc2c[nH]c3ccccc23)C(=O)N1	0.836488			-1.28388	3.33468	6.55832	-1.41841	5.04449	0.598205
	CC=C1NC(=O)C(C(C)O)NC(=O)C(CCNC(=O)OCOC(=O)C(C)C)NC(=O)C(CCCCNC(=O)OCOC(=O)C(C)C)NC(=O)C(CC(=O)O)NC(=O)C(CCNC(=O)OCOC(=O)C(C)C)NC(=O)C(NC(=O)CC(O)CCCCCCCCCCC)COC(=O)C(C(O)CCl)NC(=O)C(C(O)C(=O)O)NC1=O	0.907371	COc1cc2c(c(OC)c1)C(=O)OC(C)CCCC(=O)C(C)CCC=C2	0.790881	COc1c(O)cc2c(O)c1C=C(C)CC(OC)C(OC(=O)CCN)C(C)C=C(C)C(OC(N)=O)C(OC)C=CC=C(C)C(=O)N2	0.90072	CCNc1cc(O)c2c(c1)CCCC(=O)C(=O)C(=O)CCC(C)C(C)OC2=O	0.760756			5.49056	-3.35084	-0.288373	2.53717	-1.87801	-4.26667
	N#Cc1ccc(C2CNCCNCCNCCN2)cc1	0.827067	C#CC1(O)C(C)OC(OC2C(C)C(=O)OC(CC)C(C)(O)C(O)C(C)NCC(C)CC(C)(O)C(OC3OC(C)CC(N(C)C)C3O)C2C)CC1(C)OC	0.883877	CC(C)C1NC(=O)c2cc(cc(NC(=O)CCCCCNC(=O)c3ccc(NN)nc3)c2)CNC(=O)C(CC(=O)O)NC(=O)CNC(=O)C(CCCNC(=N)N)N(C)C1=O	0.902595	COC1C=CC=C(C)C(=O)Nc2cc(O)c(NC(=O)c3cccs3)c(c2O)C=C(C)CC(OC)C(O)C(C)C=C(C)C1OC(N)=O	0.785047			1.70276	-2.36997	1.58231	-3.77208	-0.502802	-5.59533
	COc1ccc2c(c1)OCCCCCCCCN(CC(O)C(Cc1ccccc1)NC(=O)OC1COC3OCCC13)S2(=O)=O	0.867184	CC1=CC=CC=CCC(C)NC(=O)C=CC=CC=CC(C)C(O)C(O)C(O)CC(O)C=CC=C1	0.864612	CC(=O)NC1C(=O)N(C)C(CCCNC(=N)N)C(=O)NCC(=O)NC(CC(=O)O)C(=O)NC(C(N)=O)C(C)(C)SSC1(C)C	0.874277	NC(=O)C1CCCCNC(=O)CCC(=O)CCCCC(N)C(=O)NC(Cc2ccccc2)C(=O)NC(CCCN=C(N)N)C(=O)NC(Cc2c[nH]c3ccccc23)C(=O)N1	0.842082			-1.26921	-1.49837	2.84793	-2.95709	0.00984065	-2.57981
	O=C1NCCCCC(C(=O)NCC(=O)N2CCOCC2)NC(=O)C(Cc2ccc(-c3ccccc3C(F)(F)F)cc2)C(C(=O)NO)CCCO1	0.93021	O=C(O)c1ccc2c(c1)OCCOCCOCCOCCOCCO2	0.830916	CC(C)C1NC(=O)C=CCCNC(=O)C(CC(=O)O)NC(=O)CNC(=O)C(CCCNC(=N)N)N(C)C1=O	0.856031	CC1NC(=O)C(C(C)O)NC(=O)C(CC(=O)O)NC(=O)C(CO)NC(=O)C(CCCNC(=N)N)NC(=O)C(N)CSSCC(C(N)=O)NC1=O	0.872152			4.28329	-1.88929	-0.263742	2.56259	1.03746	-2.39999
	CC(C)CC1NC(=O)CCCCCNC(=O)C(Cc2ccc3ccccc3c2)NC(=O)C(CCCNC(=N)N)NC(=O)C(CC(C)C)NC(=O)C(Cc2ccc3ccccc3c2)NC(=O)C(CCCNC(=N)N)NC1=O	0.940683	CC(C)OC(=O)N(C)CC1OCc2cn(nn2)CCCC(=O)N(C(C)CO)CC1C	0.814436	NC(N)=NCCCC1NC(=O)C(Cc2ccccc2)NC(=O)C(Cc2cnc[nH]2)NC(=O)CCCCCNC(=O)C(Cc2c[nH]c3ccccc23)NC1=O	0.920159	CC1CC=CCCCCCCCOC(=O)N(CC(O)C(Cc2ccccc2)NC(=O)OC2COC3OCCC23)C1	0.786894			1.9908	-4.3306	5.25387	-4.12435	0.514924	0.883942
	COC(=O)CC[S+]([O-])C1CC(=O)OC(C)CCCC=CC2CC(O)CC2C1O	0.848611	c1ccc2cc(C3CNCCNCCNCCN3)ccc2c1	0.828231	CC(C)CC1NC(=O)C(C(C)O)NC(=O)C(CC(=O)O)NC(=O)C(C(C)O)NC(=O)C(CCCNC(=N)N)NC(=O)C(N)CSSCC(C(N)=O)NC1=O	0.872056	CC(C)CC1NC(=O)CSCC(C(=O)O)NC(=O)C(CC(=O)O)NC(=O)CNC(=O)C(CCCNC(=N)N)NC1=O	0.794628			5.22388	-4.99684	2.40574	-5.40277	5.00839	-3.36243
	CCC1OC(=O)C(C)C(=O)C(C)C(OC2OC(C)CC(N(C)C)C2O)C(C)(OC)CC(C)C(=O)C(C)C2C(N)C(=O)OC12C	0.907197	O=C1CCCCCCCCCCC(=NOCc2ccccc2)CCCN1	0.833433	CSC1=NC2c3ccccc3SCCCCCOC(=O)C2C(C)=N1	0.787453	O=C1CCCC=CCCOC(=O)c2c(O)cc(O)c(Cl)c2C1	0.792757			-0.336346	-0.505722	2.4075	-3.49955	3.46642	-3.26705
	CNC(C)C(=O)NC1CCCCNC(=O)CCc2cn(nn2)CCCCC(C(=O)O)NC(=O)C(Cc2ccccc2)NC(=O)C2CCCN2C1=O	0.909136	CC(C)C1NC(=O)C(Cc2cccc(C(F)(F)F)c2)NCCOc2ccccc2CCCNC(=O)C(CN)NC1=O	0.861331	NC(=O)C1CCCCNCCCC(=O)N2CCCC2C(=O)NC(Cc2ccccc2)C(=O)NC(CCCN=C(N)N)C(=O)NC(Cc2c[nH]c3ccccc23)C(=O)N1	0.885445	CC(C)CC1NC(=O)C(C(C)O)NC(=O)C(CC(=O)O)NC(=O)C(C)NC(=O)C(CCCNC(=N)N)NC(=O)C(N)CSSCC(C(N)=O)NC1=O	0.822664			0.639854	-2.00472	5.43679	-1.67578	-3.02928	-3.01455
[truncated: 22,987 more rows]

## Sheet: Fig. 4
			Fig. 4a	Fig. 4b	Fig. 4c
	DiscoveRx Gene Symbol	Entrez Gene Symbol	Percent Control
			Compound 1	Compound 3	Fedratinib
	AAK1	AAK1	81	92	42
	ABL1(E255K)-phosphorylated	ABL1	79	39	32
	ABL1(F317I)-nonphosphorylated	ABL1	100	76	61
[truncated: 465 more rows]

## Sheet: Fig. 6
Fig. 6a
[truncated: 37 more rows]

## Sheet: Supplementary Fig. 1
	Step	Checkpoint	Loss
[truncated: 201 more rows]

## Sheet: Supplementary Fig. 3
	Supplementary Fig. 3a				Supplementary Fig. 3b
[truncated: 18,359 more rows]

[truncated: 5 more sheets: Supplementary Fig. S4, Supplementary Fig. S5, Supplementary Fig. S6, Supplementary Fig. S7, Supplementary Fig. S8]
